# Supplementary material for: The Noncoding Mutational Landscape of Pancreatic Cancer Reveals Recurrent Somatic Mutations in Enhancer Regions
Source: Cancer Res Commun. 2025 Oct 17;5(10):1839–51. doi: 10.1158/2767-9764.CRC-24-0167 (PMC12531768; doi:10.1158/2767-9764.CRC-24-0167)
Supplement: Supplementary Table 1 — Clinicopathological Information of PDAC Autopsy Cases [file crc-24-0167_supplementary_table_1_suppst1.xlsx]

## Sheet: Supp_Table1
Supplementary Table 1. Clinicopathological Information of PDAC Autopsy Cases
Case_ID	Gender	Race	Smoking History	Postmortum Diaganosis	Age at diagnosis	Overall survivial (mo)	Method of Tissue Diagnosis	Premortum Pathology Diagnosis	Clinical Stage	Location	Surgery	Chemotherapy	Radiation Therapy	WGS	RNA-seq
MPAM01	Male	Caucasian	Ever-Former (<1 ppd x 15 yrs)	Duct adenocarcinoma, G3	70	30	Surgery	Ductal Adenocarcinoma	Stage 2B	Pancreas, Head	Yes (Whipple)	Yes	No	Y	Y
MPAM02	Female	Caucasian	Ever-Current (1/2 ppd x 50 yrs)	Undifferentiated carcinoma	73	49	Imaging	Unknown	Stage 4	Pancreas, Head	No	Yes	No	Y	Y
MPAM03	Female	Caucasian	Ever-Current (1.5 ppd x 50 yrs)	Duct adenocarcinoma, G2	71	24	FNA	Adenocarcinoma	Stage 4	Pancreas, Body	No	Yes	No	Y	Y
MPAM04	Male	Caucasian	Ever-Current? (0.2 ppd x 30 yrs)	Duct adenocarcinoma, G2	54	25	Surgery	Adenocarcinoma	Stage 2B	Pancreas, Head	Yes (Whipple)	Yes	No	Y	Y
MPAM05	Male	Unknown	Ever-Former (quit > 20 yrs)	Duct adenocarcinoma, G3	73	21	Biopsy	Adenocarcinoma	Stage 4	Pancreas, Head	No	Yes	No	Y	Y
MPAM06	Female	Caucasian	Never	Duct adenocarcinoma, G3 (with focal squamous differentiation)	67	9	Biopsy	Adenocarcinoma	Stage 4	Pancreas, Head	No	Yes	No	Y	Y
PAM01	Male	Caucasian	Ever-Current (2 ppd x 45 yrs)	Duct adenocarcinoma with neuroendocrine features	59	7	FNA	Adenocarcinoma	Stage 4	Pancreas, Body	No	No	No	Y	Y
PAM02	Female	Caucasian	Ever-Former (1 ppd x 30 yrs)	Duct adenocarcinoma, G3 (with focal squamous differentiation)	69	0.5	Imaging	Unknown	Stage 4	Pancreas, Head	No	No	No	Y	Y
PAM03	Male	Caucasian	Never	Duct adenocarcinoma, G3	79	10	FNA	Adenocarcinoma	Stage 4	Pancreas, Head	No	No	No	Y	Y
PAM04	Male	Caucasian	Ever-Former (30 yrs)	Duct adenocarcinoma, G2	74	3	FNA	Adenocarcinoma with "clear cell" features	Stage 4	Pancreas, Tail	No	No	No	Y	Y
