# Supplementary material for: The Noncoding Mutational Landscape of Pancreatic Cancer Reveals Recurrent Somatic Mutations in Enhancer Regions
Source: Cancer Res Commun. 2025 Oct 17;5(10):1839–51. doi: 10.1158/2767-9764.CRC-24-0167 (PMC12531768; doi:10.1158/2767-9764.CRC-24-0167)
Supplement: Supplementary Table 2 — Sequencing Information of PDAC Autopsy Cases [file crc-24-0167_supplementary_table_2_suppst2.xlsx]

## Sheet: Supp _Table2
Supplementary Table 2. Sequencing Information of PDAC Autopsy Cases
Sample_ID	Sample_Type	Organ	Sequence	Median Coverage
MPAM01N	Normal	Heart	30X WGS	28
MPAM01PT1	Metastasis	Abdominal wall	80X WGS	97
MPAM01PT2	Metastasis	Liver	80X WGS	83
MPAM01PT3	Metastasis	Liver	80X WGS	78
MPAM01PT4	Metastasis	Liver	80X WGS	87
MPAM01PT5	Metastasis	Liver	80X WGS	76
MPAM02N	Normal	Heart	30X WGS	45
MPAM02PT1	Metastasis	Lung	80X WGS	91
MPAM02PT2	Metastasis	Lung	80X WGS	73
MPAM02PT3	Metastasis	Liver	80X WGS	110
MPAM02PT4	Metastasis	Liver	80X WGS	118
MPAM02PT5	Primary	Pancreas	80X WGS	81
MPAM02PT6	Primary	Pancreas	80X WGS	90
MPAM02PT7	Primary	Pancreas	80X WGS	90
MPAM02PT8	Primary	Pancreas	80X WGS	76
MPAM03-	Metastasis	Peritoneum	80X WGS	87
MPAM03N	Normal	Muscle	30X WGS	35
MPAM03PT1	Metastasis	Peritoneum	80X WGS	79
MPAM03PT2	Primary	Pancreas	80X WGS	82
MPAM03PT3	Primary	Pancreas	80X WGS	90
MPAM03PT4	Primary	Pancreas	80X WGS	95
MPAM03PT5	Metastasis	Mesenterium	80X WGS	80
MPAM03PT6	Metastasis	Diaphragm	80X WGS	82
MPAM04N	Normal	Muscle	30X WGS	40
MPAM04PT1	Metastasis	Lung	80X WGS	78
MPAM04PT10	Metastasis	Omentum	80X WGS	87
MPAM04PT11	Metastasis	Mesenterium	80X WGS	101
MPAM04PT2	Metastasis	Peritoneum	80X WGS	76
MPAM04PT3	Metastasis	Liver	80X WGS	81
MPAM04PT4	Metastasis	Muscle	80X WGS	124
MPAM04PT5	Metastasis	Liver	80X WGS	88
MPAM04PT6	Metastasis	LN	80X WGS	105
MPAM04PT7	Metastasis	LN	80X WGS	95
MPAM04PT8	Metastasis	Lung	80X WGS	105
MPAM04PT9	Metastasis	Mesenterium	80X WGS	95
MPAM05N	Normal	Muscle	30X WGS	50
MPAM05PT1	Metastasis	Pleura	80X WGS	95
MPAM05PT10	Metastasis	Liver	80X WGS	91
MPAM05PT11	Metastasis	Liver	80X WGS	78
MPAM05PT2	Metastasis	Omentum	80X WGS	75
MPAM05PT3	Metastasis	Lung	80X WGS	94
MPAM05PT4	Metastasis	Lung	80X WGS	106
MPAM05PT5	Metastasis	LN	80X WGS	89
MPAM05PT6	Metastasis	Pericardium	80X WGS	71
MPAM05PT7	Metastasis	Diaphragm	80X WGS	70
MPAM05PT8	Metastasis	Liver	80X WGS	82
MPAM05PT9	Metastasis	Liver	80X WGS	77
MPAM06-	Primary	Pancreas	80X WGS	104
MPAM06N	Normal	Muscle	30X WGS	33
MPAM06PT1	Metastasis	Lung	80X WGS	97
MPAM06PT10	Metastasis	Retroperitoneum	80X WGS	80
MPAM06PT2	Metastasis	Lung	80X WGS	105
MPAM06PT3	Metastasis	Diaphragm	80X WGS	73
MPAM06PT4	Metastasis	Liver	80X WGS	73
MPAM06PT5	Metastasis	Peritoneum	80X WGS	74
MPAM06PT6	Primary	Pancreas	80X WGS	95
MPAM06PT7	Primary	Pancreas	80X WGS	87
MPAM06PT8	Metastasis	Liver	80X WGS	100
MPAM06PT9	Metastasis	Liver	80X WGS	78
PAM01N2	Normal	Lung	60X WGS	61
PAM01PT1	Metastasis	Liver	60X WGS	68
PAM01PT2	Metastasis	LN	60X WGS	69
PAM01PT3	Metastasis	LN	60X WGS	63
PAM01PT4	Metastasis	Liver	60X WGS	62
PAM02N1	Normal	Skin	60X WGS	71
PAM02PT1	Metastasis	Liver	60X WGS	71
PAM02PT10	Primary	Pancreas	60X WGS	70
PAM02PT11	Primary	Pancreas	60X WGS	77
PAM02PT2	Metastasis	Liver	60X WGS	63
PAM02PT3	Metastasis	Liver	60X WGS	63
PAM02PT4	Metastasis	Liver	60X WGS	68
PAM02PT5	Metastasis	Liver	60X WGS	64
PAM02PT6	Metastasis	Liver	60X WGS	75
PAM02PT7	Metastasis	Liver	60X WGS	70
PAM02PT8	Metastasis	Liver	60X WGS	70
PAM02PT9	Primary	Pancreas	60X WGS	69
PAM03N2	Normal	Muscle	60X WGS	65
PAM03PT1	Metastasis	Lung	60X WGS	67
PAM03PT10	Primary	Pancreas	60X WGS	69
PAM03PT11	Primary	Pancreas	60X WGS	70
PAM03PT2	Metastasis	Lung	60X WGS	68
PAM03PT3	Metastasis	Liver	60X WGS	80
PAM03PT4	Metastasis	Liver	60X WGS	68
PAM03PT5	Metastasis	Liver	60X WGS	69
PAM03PT6	Metastasis	Liver	60X WGS	59
PAM03PT7	Metastasis	Liver	60X WGS	74
PAM03PT8	Metastasis	Lung	60X WGS	73
PAM03PT9	Primary	Pancreas	60X WGS	65
PAM04N1	Normal	Skin	60X WGS	76
PAM04PT1	Metastasis	Peritoneum	60X WGS	61
PAM04PT2	Metastasis	Peritoneum	60X WGS	74
PAM04PT3	Metastasis	Peritoneum	60X WGS	76
PAM04PT4	Metastasis	Peritoneum	60X WGS	69
PAM04PT5	Metastasis	Peritoneum	60X WGS	68
PAM04PT6	Metastasis	Peritoneum	60X WGS	62
PAM04PT7	Primary	Pancreas	60X WGS	75
PAM04PT8	Primary	Pancreas	60X WGS	64
PAM04PT9	Primary	Pancreas	60X WGS	66
