# Supplementary material for: The Noncoding Mutational Landscape of Pancreatic Cancer Reveals Recurrent Somatic Mutations in Enhancer Regions
Source: Cancer Res Commun. 2025 Oct 17;5(10):1839–51. doi: 10.1158/2767-9764.CRC-24-0167 (PMC12531768; doi:10.1158/2767-9764.CRC-24-0167)
Supplement: Supplementary Table 3 — Driver Genes Identified by LiFD [file crc-24-0167_supplementary_table_3_suppst3.xlsx]

## Sheet: Supp_Table3
Supplementary Table 3. Driver Genes Identified by LiFD
Sample		Case	CancerType	GeneSymbol	LiFD	LiFD_support	Chromosome		StartPosition	EndPosition	ReferenceAllele	AlternateAllele	MutationEffect	MaybeFunctional	NtVarKey	PtVarKey	Transcript_ID	Protein_ID	FatHMM_Key	TCGADrClf	In_Hotspots	In_CGI_Catalog	In_OncoKB	In_COSMIC	LiFD1_support	PolyPhen	Sift	VEP_impact	AA_change	CanDrA_score	CanDrA_clf	CanDrA_sig	CHASMplus_Pvalue	CHASMplus_Score	CHASMplus_CT_Pvalue	CHASMplus_CT_Score	CHASMplus_Pvalue_corr	mlog_CHASMplus_Pvalue_corr	CHASMplus_CT_Pvalue_corr	mlog_CHASMplus_CT_Pvalue_corr	FATHMM_score	cadd_phred	CGI_driver	CGI_known_driver	CGI_predicted_driver	CGI_driver_gene	CGI_driver_gene_source	CGI_gene_role	CGI_driver_mut_prediction
PAM01PT1	PAM01PT1_25398284	PAM01	PAAD	KRAS	TRUE	4.6	12		25398284	25398284	C	A	Substitution	TRUE	12__25398284__C__A	KRAS__G12V	ENST00000256078	ENSP00000256078	ENSP00000256078__G12V	TRUE	TRUE	TRUE	TRUE	1149	4	0.972	0	MODERATE		10.757	Driver	0.085632	0	0.936	0	0.913	3.75476e-11	24.0054	2.97547e-11	24.238	-2.32	29.9	known	TRUE	TRUE	tumor_driver	intogen	Act	TIER 1
PAM01PT2	PAM01PT2_25398284	PAM01	PAAD	KRAS	TRUE	4.6	12		25398284	25398284	C	A	Substitution	TRUE	12__25398284__C__A	KRAS__G12V	ENST00000256078	ENSP00000256078	ENSP00000256078__G12V	TRUE	TRUE	TRUE	TRUE	1149	4	0.972	0	MODERATE		10.757	Driver	0.085632	0	0.936	0	0.913	3.75476e-11	24.0054	2.97547e-11	24.238	-2.32	29.9	known	TRUE	TRUE	tumor_driver	intogen	Act	TIER 1
PAM01PT3	PAM01PT3_25398284	PAM01	PAAD	KRAS	TRUE	4.6	12		25398284	25398284	C	A	Substitution	TRUE	12__25398284__C__A	KRAS__G12V	ENST00000256078	ENSP00000256078	ENSP00000256078__G12V	TRUE	TRUE	TRUE	TRUE	1149	4	0.972	0	MODERATE		10.757	Driver	0.085632	0	0.936	0	0.913	3.75476e-11	24.0054	2.97547e-11	24.238	-2.32	29.9	known	TRUE	TRUE	tumor_driver	intogen	Act	TIER 1
PAM01PT4	PAM01PT4_25398284	PAM01	PAAD	KRAS	TRUE	4.6	12		25398284	25398284	C	A	Substitution	TRUE	12__25398284__C__A	KRAS__G12V	ENST00000256078	ENSP00000256078	ENSP00000256078__G12V	TRUE	TRUE	TRUE	TRUE	1149	4	0.972	0	MODERATE		10.757	Driver	0.085632	0	0.936	0	0.913	3.75476e-11	24.0054	2.97547e-11	24.238	-2.32	29.9	known	TRUE	TRUE	tumor_driver	intogen	Act	TIER 1
PAM02PT1	PAM02PT1_27058029	PAM02	PAAD	ARID1A	TRUE	1	1		27058029	27058029	T	G	PrematureStop	TRUE	1__27058029__T__G	ARID1A__Y579*	ENST00000324856	ENSP00000320485	ENSP00000320485__Y579*	TRUE	FALSE	FALSE	FALSE	0	0			HIGH														35	predicted	FALSE	TRUE	tumor_driver	intogen	LoF	TIER 1
PAM02PT10	PAM02PT10_27058029	PAM02	PAAD	ARID1A	TRUE	1	1		27058029	27058029	T	G	PrematureStop	TRUE	1__27058029__T__G	ARID1A__Y579*	ENST00000324856	ENSP00000320485	ENSP00000320485__Y579*	TRUE	FALSE	FALSE	FALSE	0	0			HIGH														35	predicted	FALSE	TRUE	tumor_driver	intogen	LoF	TIER 1
PAM02PT11	PAM02PT11_27058029	PAM02	PAAD	ARID1A	TRUE	1	1		27058029	27058029	T	G	PrematureStop	TRUE	1__27058029__T__G	ARID1A__Y579*	ENST00000324856	ENSP00000320485	ENSP00000320485__Y579*	TRUE	FALSE	FALSE	FALSE	0	0			HIGH														35	predicted	FALSE	TRUE	tumor_driver	intogen	LoF	TIER 1
PAM02PT2	PAM02PT2_27058029	PAM02	PAAD	ARID1A	TRUE	1	1		27058029	27058029	T	G	PrematureStop	TRUE	1__27058029__T__G	ARID1A__Y579*	ENST00000324856	ENSP00000320485	ENSP00000320485__Y579*	TRUE	FALSE	FALSE	FALSE	0	0			HIGH														35	predicted	FALSE	TRUE	tumor_driver	intogen	LoF	TIER 1
PAM02PT3	PAM02PT3_27058029	PAM02	PAAD	ARID1A	TRUE	1	1		27058029	27058029	T	G	PrematureStop	TRUE	1__27058029__T__G	ARID1A__Y579*	ENST00000324856	ENSP00000320485	ENSP00000320485__Y579*	TRUE	FALSE	FALSE	FALSE	0	0			HIGH														35	predicted	FALSE	TRUE	tumor_driver	intogen	LoF	TIER 1
PAM02PT4	PAM02PT4_27058029	PAM02	PAAD	ARID1A	TRUE	1	1		27058029	27058029	T	G	PrematureStop	TRUE	1__27058029__T__G	ARID1A__Y579*	ENST00000324856	ENSP00000320485	ENSP00000320485__Y579*	TRUE	FALSE	FALSE	FALSE	0	0			HIGH														35	predicted	FALSE	TRUE	tumor_driver	intogen	LoF	TIER 1
PAM02PT5	PAM02PT5_27058029	PAM02	PAAD	ARID1A	TRUE	1	1		27058029	27058029	T	G	PrematureStop	TRUE	1__27058029__T__G	ARID1A__Y579*	ENST00000324856	ENSP00000320485	ENSP00000320485__Y579*	TRUE	FALSE	FALSE	FALSE	0	0			HIGH														35	predicted	FALSE	TRUE	tumor_driver	intogen	LoF	TIER 1
PAM02PT6	PAM02PT6_27058029	PAM02	PAAD	ARID1A	TRUE	1	1		27058029	27058029	T	G	PrematureStop	TRUE	1__27058029__T__G	ARID1A__Y579*	ENST00000324856	ENSP00000320485	ENSP00000320485__Y579*	TRUE	FALSE	FALSE	FALSE	0	0			HIGH														35	predicted	FALSE	TRUE	tumor_driver	intogen	LoF	TIER 1
PAM02PT7	PAM02PT7_27058029	PAM02	PAAD	ARID1A	TRUE	1	1		27058029	27058029	T	G	PrematureStop	TRUE	1__27058029__T__G	ARID1A__Y579*	ENST00000324856	ENSP00000320485	ENSP00000320485__Y579*	TRUE	FALSE	FALSE	FALSE	0	0			HIGH														35	predicted	FALSE	TRUE	tumor_driver	intogen	LoF	TIER 1
PAM02PT8	PAM02PT8_27058029	PAM02	PAAD	ARID1A	TRUE	1	1		27058029	27058029	T	G	PrematureStop	TRUE	1__27058029__T__G	ARID1A__Y579*	ENST00000324856	ENSP00000320485	ENSP00000320485__Y579*	TRUE	FALSE	FALSE	FALSE	0	0			HIGH														35	predicted	FALSE	TRUE	tumor_driver	intogen	LoF	TIER 1
PAM02PT9	PAM02PT9_27058029	PAM02	PAAD	ARID1A	TRUE	1	1		27058029	27058029	T	G	PrematureStop	TRUE	1__27058029__T__G	ARID1A__Y579*	ENST00000324856	ENSP00000320485	ENSP00000320485__Y579*	TRUE	FALSE	FALSE	FALSE	0	0			HIGH														35	predicted	FALSE	TRUE	tumor_driver	intogen	LoF	TIER 1
PAM02PT1	PAM02PT1_44248558	PAM02	PAAD	KANSL1	TRUE	1	17		44248558	44248558	G	A	PrematureStop	TRUE	17__44248558__G__A	KANSL1__Q318*	ENST00000262419	ENSP00000262419	ENSP00000262419__Q318*	TRUE	FALSE	FALSE	FALSE	2	0			HIGH														37	predicted	FALSE	TRUE	tumor_driver	intogen	LoF	TIER 1
PAM02PT10	PAM02PT10_44248558	PAM02	PAAD	KANSL1	TRUE	1	17		44248558	44248558	G	A	PrematureStop	TRUE	17__44248558__G__A	KANSL1__Q318*	ENST00000262419	ENSP00000262419	ENSP00000262419__Q318*	TRUE	FALSE	FALSE	FALSE	2	0			HIGH														37	predicted	FALSE	TRUE	tumor_driver	intogen	LoF	TIER 1
PAM02PT11	PAM02PT11_44248558	PAM02	PAAD	KANSL1	TRUE	1	17		44248558	44248558	G	A	PrematureStop	TRUE	17__44248558__G__A	KANSL1__Q318*	ENST00000262419	ENSP00000262419	ENSP00000262419__Q318*	TRUE	FALSE	FALSE	FALSE	2	0			HIGH														37	predicted	FALSE	TRUE	tumor_driver	intogen	LoF	TIER 1
PAM02PT2	PAM02PT2_44248558	PAM02	PAAD	KANSL1	TRUE	1	17		44248558	44248558	G	A	PrematureStop	TRUE	17__44248558__G__A	KANSL1__Q318*	ENST00000262419	ENSP00000262419	ENSP00000262419__Q318*	TRUE	FALSE	FALSE	FALSE	2	0			HIGH														37	predicted	FALSE	TRUE	tumor_driver	intogen	LoF	TIER 1
PAM02PT3	PAM02PT3_44248558	PAM02	PAAD	KANSL1	TRUE	1	17		44248558	44248558	G	A	PrematureStop	TRUE	17__44248558__G__A	KANSL1__Q318*	ENST00000262419	ENSP00000262419	ENSP00000262419__Q318*	TRUE	FALSE	FALSE	FALSE	2	0			HIGH														37	predicted	FALSE	TRUE	tumor_driver	intogen	LoF	TIER 1
PAM02PT4	PAM02PT4_44248558	PAM02	PAAD	KANSL1	TRUE	1	17		44248558	44248558	G	A	PrematureStop	TRUE	17__44248558__G__A	KANSL1__Q318*	ENST00000262419	ENSP00000262419	ENSP00000262419__Q318*	TRUE	FALSE	FALSE	FALSE	2	0			HIGH														37	predicted	FALSE	TRUE	tumor_driver	intogen	LoF	TIER 1
PAM02PT5	PAM02PT5_44248558	PAM02	PAAD	KANSL1	TRUE	1	17		44248558	44248558	G	A	PrematureStop	TRUE	17__44248558__G__A	KANSL1__Q318*	ENST00000262419	ENSP00000262419	ENSP00000262419__Q318*	TRUE	FALSE	FALSE	FALSE	2	0			HIGH														37	predicted	FALSE	TRUE	tumor_driver	intogen	LoF	TIER 1
PAM02PT6	PAM02PT6_44248558	PAM02	PAAD	KANSL1	TRUE	1	17		44248558	44248558	G	A	PrematureStop	TRUE	17__44248558__G__A	KANSL1__Q318*	ENST00000262419	ENSP00000262419	ENSP00000262419__Q318*	TRUE	FALSE	FALSE	FALSE	2	0			HIGH														37	predicted	FALSE	TRUE	tumor_driver	intogen	LoF	TIER 1
PAM02PT7	PAM02PT7_44248558	PAM02	PAAD	KANSL1	TRUE	1	17		44248558	44248558	G	A	PrematureStop	TRUE	17__44248558__G__A	KANSL1__Q318*	ENST00000262419	ENSP00000262419	ENSP00000262419__Q318*	TRUE	FALSE	FALSE	FALSE	2	0			HIGH														37	predicted	FALSE	TRUE	tumor_driver	intogen	LoF	TIER 1
PAM02PT8	PAM02PT8_44248558	PAM02	PAAD	KANSL1	TRUE	1	17		44248558	44248558	G	A	PrematureStop	TRUE	17__44248558__G__A	KANSL1__Q318*	ENST00000262419	ENSP00000262419	ENSP00000262419__Q318*	TRUE	FALSE	FALSE	FALSE	2	0			HIGH														37	predicted	FALSE	TRUE	tumor_driver	intogen	LoF	TIER 1
PAM02PT9	PAM02PT9_44248558	PAM02	PAAD	KANSL1	TRUE	1	17		44248558	44248558	G	A	PrematureStop	TRUE	17__44248558__G__A	KANSL1__Q318*	ENST00000262419	ENSP00000262419	ENSP00000262419__Q318*	TRUE	FALSE	FALSE	FALSE	2	0			HIGH														37	predicted	FALSE	TRUE	tumor_driver	intogen	LoF	TIER 1
PAM02PT1	PAM02PT1_25398284	PAM02	PAAD	KRAS	TRUE	4.6	12		25398284	25398284	C	A	Substitution	TRUE	12__25398284__C__A	KRAS__G12V	ENST00000256078	ENSP00000256078	ENSP00000256078__G12V	TRUE	TRUE	TRUE	TRUE	1149	4	0.972	0	MODERATE		10.757	Driver	0.085632	0	0.936	0	0.913	3.75476e-11	24.0054	2.97547e-11	24.238	-2.32	29.9	known	TRUE	TRUE	tumor_driver	intogen	Act	TIER 1
PAM02PT10	PAM02PT10_25398284	PAM02	PAAD	KRAS	TRUE	4.6	12		25398284	25398284	C	A	Substitution	TRUE	12__25398284__C__A	KRAS__G12V	ENST00000256078	ENSP00000256078	ENSP00000256078__G12V	TRUE	TRUE	TRUE	TRUE	1149	4	0.972	0	MODERATE		10.757	Driver	0.085632	0	0.936	0	0.913	3.75476e-11	24.0054	2.97547e-11	24.238	-2.32	29.9	known	TRUE	TRUE	tumor_driver	intogen	Act	TIER 1
PAM02PT11	PAM02PT11_25398284	PAM02	PAAD	KRAS	TRUE	4.6	12		25398284	25398284	C	A	Substitution	TRUE	12__25398284__C__A	KRAS__G12V	ENST00000256078	ENSP00000256078	ENSP00000256078__G12V	TRUE	TRUE	TRUE	TRUE	1149	4	0.972	0	MODERATE		10.757	Driver	0.085632	0	0.936	0	0.913	3.75476e-11	24.0054	2.97547e-11	24.238	-2.32	29.9	known	TRUE	TRUE	tumor_driver	intogen	Act	TIER 1
PAM02PT2	PAM02PT2_25398284	PAM02	PAAD	KRAS	TRUE	4.6	12		25398284	25398284	C	A	Substitution	TRUE	12__25398284__C__A	KRAS__G12V	ENST00000256078	ENSP00000256078	ENSP00000256078__G12V	TRUE	TRUE	TRUE	TRUE	1149	4	0.972	0	MODERATE		10.757	Driver	0.085632	0	0.936	0	0.913	3.75476e-11	24.0054	2.97547e-11	24.238	-2.32	29.9	known	TRUE	TRUE	tumor_driver	intogen	Act	TIER 1
PAM02PT3	PAM02PT3_25398284	PAM02	PAAD	KRAS	TRUE	4.6	12		25398284	25398284	C	A	Substitution	TRUE	12__25398284__C__A	KRAS__G12V	ENST00000256078	ENSP00000256078	ENSP00000256078__G12V	TRUE	TRUE	TRUE	TRUE	1149	4	0.972	0	MODERATE		10.757	Driver	0.085632	0	0.936	0	0.913	3.75476e-11	24.0054	2.97547e-11	24.238	-2.32	29.9	known	TRUE	TRUE	tumor_driver	intogen	Act	TIER 1
PAM02PT4	PAM02PT4_25398284	PAM02	PAAD	KRAS	TRUE	4.6	12		25398284	25398284	C	A	Substitution	TRUE	12__25398284__C__A	KRAS__G12V	ENST00000256078	ENSP00000256078	ENSP00000256078__G12V	TRUE	TRUE	TRUE	TRUE	1149	4	0.972	0	MODERATE		10.757	Driver	0.085632	0	0.936	0	0.913	3.75476e-11	24.0054	2.97547e-11	24.238	-2.32	29.9	known	TRUE	TRUE	tumor_driver	intogen	Act	TIER 1
PAM02PT5	PAM02PT5_25398284	PAM02	PAAD	KRAS	TRUE	4.6	12		25398284	25398284	C	A	Substitution	TRUE	12__25398284__C__A	KRAS__G12V	ENST00000256078	ENSP00000256078	ENSP00000256078__G12V	TRUE	TRUE	TRUE	TRUE	1149	4	0.972	0	MODERATE		10.757	Driver	0.085632	0	0.936	0	0.913	3.75476e-11	24.0054	2.97547e-11	24.238	-2.32	29.9	known	TRUE	TRUE	tumor_driver	intogen	Act	TIER 1
PAM02PT6	PAM02PT6_25398284	PAM02	PAAD	KRAS	TRUE	4.6	12		25398284	25398284	C	A	Substitution	TRUE	12__25398284__C__A	KRAS__G12V	ENST00000256078	ENSP00000256078	ENSP00000256078__G12V	TRUE	TRUE	TRUE	TRUE	1149	4	0.972	0	MODERATE		10.757	Driver	0.085632	0	0.936	0	0.913	3.75476e-11	24.0054	2.97547e-11	24.238	-2.32	29.9	known	TRUE	TRUE	tumor_driver	intogen	Act	TIER 1
PAM02PT7	PAM02PT7_25398284	PAM02	PAAD	KRAS	TRUE	4.6	12		25398284	25398284	C	A	Substitution	TRUE	12__25398284__C__A	KRAS__G12V	ENST00000256078	ENSP00000256078	ENSP00000256078__G12V	TRUE	TRUE	TRUE	TRUE	1149	4	0.972	0	MODERATE		10.757	Driver	0.085632	0	0.936	0	0.913	3.75476e-11	24.0054	2.97547e-11	24.238	-2.32	29.9	known	TRUE	TRUE	tumor_driver	intogen	Act	TIER 1
PAM02PT8	PAM02PT8_25398284	PAM02	PAAD	KRAS	TRUE	4.6	12		25398284	25398284	C	A	Substitution	TRUE	12__25398284__C__A	KRAS__G12V	ENST00000256078	ENSP00000256078	ENSP00000256078__G12V	TRUE	TRUE	TRUE	TRUE	1149	4	0.972	0	MODERATE		10.757	Driver	0.085632	0	0.936	0	0.913	3.75476e-11	24.0054	2.97547e-11	24.238	-2.32	29.9	known	TRUE	TRUE	tumor_driver	intogen	Act	TIER 1
PAM02PT9	PAM02PT9_25398284	PAM02	PAAD	KRAS	TRUE	4.6	12		25398284	25398284	C	A	Substitution	TRUE	12__25398284__C__A	KRAS__G12V	ENST00000256078	ENSP00000256078	ENSP00000256078__G12V	TRUE	TRUE	TRUE	TRUE	1149	4	0.972	0	MODERATE		10.757	Driver	0.085632	0	0.936	0	0.913	3.75476e-11	24.0054	2.97547e-11	24.238	-2.32	29.9	known	TRUE	TRUE	tumor_driver	intogen	Act	TIER 1
PAM02PT1	PAM02PT1_7573996	PAM02	PAAD	TP53	TRUE	3.8	17		7573996	7573996	A	G	Substitution	TRUE	17__7573996__A__G	TP53__L344P	ENST00000269305	ENSP00000269305	ENSP00000269305__L344P	TRUE	FALSE	TRUE	TRUE	7	3	0.967	0	MODERATE		30.7242	Driver	0.0094528	6.21e-05	0.554	0	0.576	0.00184777	6.29378	2.97547e-11	24.238	-6.77	28.9	known	TRUE	TRUE	tumor_driver	intogen	LoF	TIER 1
PAM02PT10	PAM02PT10_7573996	PAM02	PAAD	TP53	TRUE	3.8	17		7573996	7573996	A	G	Substitution	TRUE	17__7573996__A__G	TP53__L344P	ENST00000269305	ENSP00000269305	ENSP00000269305__L344P	TRUE	FALSE	TRUE	TRUE	7	3	0.967	0	MODERATE		30.7242	Driver	0.0094528	6.21e-05	0.554	0	0.576	0.00184777	6.29378	2.97547e-11	24.238	-6.77	28.9	known	TRUE	TRUE	tumor_driver	intogen	LoF	TIER 1
PAM02PT11	PAM02PT11_7573996	PAM02	PAAD	TP53	TRUE	3.8	17		7573996	7573996	A	G	Substitution	TRUE	17__7573996__A__G	TP53__L344P	ENST00000269305	ENSP00000269305	ENSP00000269305__L344P	TRUE	FALSE	TRUE	TRUE	7	3	0.967	0	MODERATE		30.7242	Driver	0.0094528	6.21e-05	0.554	0	0.576	0.00184777	6.29378	2.97547e-11	24.238	-6.77	28.9	known	TRUE	TRUE	tumor_driver	intogen	LoF	TIER 1
PAM02PT2	PAM02PT2_7573996	PAM02	PAAD	TP53	TRUE	3.8	17		7573996	7573996	A	G	Substitution	TRUE	17__7573996__A__G	TP53__L344P	ENST00000269305	ENSP00000269305	ENSP00000269305__L344P	TRUE	FALSE	TRUE	TRUE	7	3	0.967	0	MODERATE		30.7242	Driver	0.0094528	6.21e-05	0.554	0	0.576	0.00184777	6.29378	2.97547e-11	24.238	-6.77	28.9	known	TRUE	TRUE	tumor_driver	intogen	LoF	TIER 1
PAM02PT3	PAM02PT3_7573996	PAM02	PAAD	TP53	TRUE	3.8	17		7573996	7573996	A	G	Substitution	TRUE	17__7573996__A__G	TP53__L344P	ENST00000269305	ENSP00000269305	ENSP00000269305__L344P	TRUE	FALSE	TRUE	TRUE	7	3	0.967	0	MODERATE		30.7242	Driver	0.0094528	6.21e-05	0.554	0	0.576	0.00184777	6.29378	2.97547e-11	24.238	-6.77	28.9	known	TRUE	TRUE	tumor_driver	intogen	LoF	TIER 1
PAM02PT4	PAM02PT4_7573996	PAM02	PAAD	TP53	TRUE	3.8	17		7573996	7573996	A	G	Substitution	TRUE	17__7573996__A__G	TP53__L344P	ENST00000269305	ENSP00000269305	ENSP00000269305__L344P	TRUE	FALSE	TRUE	TRUE	7	3	0.967	0	MODERATE		30.7242	Driver	0.0094528	6.21e-05	0.554	0	0.576	0.00184777	6.29378	2.97547e-11	24.238	-6.77	28.9	known	TRUE	TRUE	tumor_driver	intogen	LoF	TIER 1
PAM02PT5	PAM02PT5_7573996	PAM02	PAAD	TP53	TRUE	3.8	17		7573996	7573996	A	G	Substitution	TRUE	17__7573996__A__G	TP53__L344P	ENST00000269305	ENSP00000269305	ENSP00000269305__L344P	TRUE	FALSE	TRUE	TRUE	7	3	0.967	0	MODERATE		30.7242	Driver	0.0094528	6.21e-05	0.554	0	0.576	0.00184777	6.29378	2.97547e-11	24.238	-6.77	28.9	known	TRUE	TRUE	tumor_driver	intogen	LoF	TIER 1
PAM02PT6	PAM02PT6_7573996	PAM02	PAAD	TP53	TRUE	3.8	17		7573996	7573996	A	G	Substitution	TRUE	17__7573996__A__G	TP53__L344P	ENST00000269305	ENSP00000269305	ENSP00000269305__L344P	TRUE	FALSE	TRUE	TRUE	7	3	0.967	0	MODERATE		30.7242	Driver	0.0094528	6.21e-05	0.554	0	0.576	0.00184777	6.29378	2.97547e-11	24.238	-6.77	28.9	known	TRUE	TRUE	tumor_driver	intogen	LoF	TIER 1
PAM02PT7	PAM02PT7_7573996	PAM02	PAAD	TP53	TRUE	3.8	17		7573996	7573996	A	G	Substitution	TRUE	17__7573996__A__G	TP53__L344P	ENST00000269305	ENSP00000269305	ENSP00000269305__L344P	TRUE	FALSE	TRUE	TRUE	7	3	0.967	0	MODERATE		30.7242	Driver	0.0094528	6.21e-05	0.554	0	0.576	0.00184777	6.29378	2.97547e-11	24.238	-6.77	28.9	known	TRUE	TRUE	tumor_driver	intogen	LoF	TIER 1
PAM02PT8	PAM02PT8_7573996	PAM02	PAAD	TP53	TRUE	3.8	17		7573996	7573996	A	G	Substitution	TRUE	17__7573996__A__G	TP53__L344P	ENST00000269305	ENSP00000269305	ENSP00000269305__L344P	TRUE	FALSE	TRUE	TRUE	7	3	0.967	0	MODERATE		30.7242	Driver	0.0094528	6.21e-05	0.554	0	0.576	0.00184777	6.29378	2.97547e-11	24.238	-6.77	28.9	known	TRUE	TRUE	tumor_driver	intogen	LoF	TIER 1
PAM02PT9	PAM02PT9_7573996	PAM02	PAAD	TP53	TRUE	3.8	17		7573996	7573996	A	G	Substitution	TRUE	17__7573996__A__G	TP53__L344P	ENST00000269305	ENSP00000269305	ENSP00000269305__L344P	TRUE	FALSE	TRUE	TRUE	7	3	0.967	0	MODERATE		30.7242	Driver	0.0094528	6.21e-05	0.554	0	0.576	0.00184777	6.29378	2.97547e-11	24.238	-6.77	28.9	known	TRUE	TRUE	tumor_driver	intogen	LoF	TIER 1
PAM03PT1	PAM03PT1_108192148	PAM03	PAAD	ATM	TRUE	1	11		108192148	108192148	G	A	SpliceDonor	TRUE	11__108192148__G__A	ATM__lice-donor	ENST00000278616	ENSP00000278616	ENSP00000278616__lice-donor	TRUE	FALSE	FALSE	FALSE	0	0			HIGH														27.6	predicted	FALSE	TRUE	tumor_driver	intogen	LoF	TIER 1
PAM03PT10	PAM03PT10_108192148	PAM03	PAAD	ATM	TRUE	1	11		108192148	108192148	G	A	SpliceDonor	TRUE	11__108192148__G__A	ATM__lice-donor	ENST00000278616	ENSP00000278616	ENSP00000278616__lice-donor	TRUE	FALSE	FALSE	FALSE	0	0			HIGH														27.6	predicted	FALSE	TRUE	tumor_driver	intogen	LoF	TIER 1
PAM03PT11	PAM03PT11_108192148	PAM03	PAAD	ATM	TRUE	1	11		108192148	108192148	G	A	SpliceDonor	TRUE	11__108192148__G__A	ATM__lice-donor	ENST00000278616	ENSP00000278616	ENSP00000278616__lice-donor	TRUE	FALSE	FALSE	FALSE	0	0			HIGH														27.6	predicted	FALSE	TRUE	tumor_driver	intogen	LoF	TIER 1
PAM03PT2	PAM03PT2_108192148	PAM03	PAAD	ATM	TRUE	1	11		108192148	108192148	G	A	SpliceDonor	TRUE	11__108192148__G__A	ATM__lice-donor	ENST00000278616	ENSP00000278616	ENSP00000278616__lice-donor	TRUE	FALSE	FALSE	FALSE	0	0			HIGH														27.6	predicted	FALSE	TRUE	tumor_driver	intogen	LoF	TIER 1
PAM03PT3	PAM03PT3_108192148	PAM03	PAAD	ATM	TRUE	1	11		108192148	108192148	G	A	SpliceDonor	TRUE	11__108192148__G__A	ATM__lice-donor	ENST00000278616	ENSP00000278616	ENSP00000278616__lice-donor	TRUE	FALSE	FALSE	FALSE	0	0			HIGH														27.6	predicted	FALSE	TRUE	tumor_driver	intogen	LoF	TIER 1
PAM03PT4	PAM03PT4_108192148	PAM03	PAAD	ATM	TRUE	1	11		108192148	108192148	G	A	SpliceDonor	TRUE	11__108192148__G__A	ATM__lice-donor	ENST00000278616	ENSP00000278616	ENSP00000278616__lice-donor	TRUE	FALSE	FALSE	FALSE	0	0			HIGH														27.6	predicted	FALSE	TRUE	tumor_driver	intogen	LoF	TIER 1
PAM03PT5	PAM03PT5_108192148	PAM03	PAAD	ATM	TRUE	1	11		108192148	108192148	G	A	SpliceDonor	TRUE	11__108192148__G__A	ATM__lice-donor	ENST00000278616	ENSP00000278616	ENSP00000278616__lice-donor	TRUE	FALSE	FALSE	FALSE	0	0			HIGH														27.6	predicted	FALSE	TRUE	tumor_driver	intogen	LoF	TIER 1
PAM03PT6	PAM03PT6_108192148	PAM03	PAAD	ATM	TRUE	1	11		108192148	108192148	G	A	SpliceDonor	TRUE	11__108192148__G__A	ATM__lice-donor	ENST00000278616	ENSP00000278616	ENSP00000278616__lice-donor	TRUE	FALSE	FALSE	FALSE	0	0			HIGH														27.6	predicted	FALSE	TRUE	tumor_driver	intogen	LoF	TIER 1
PAM03PT7	PAM03PT7_108192148	PAM03	PAAD	ATM	TRUE	1	11		108192148	108192148	G	A	SpliceDonor	TRUE	11__108192148__G__A	ATM__lice-donor	ENST00000278616	ENSP00000278616	ENSP00000278616__lice-donor	TRUE	FALSE	FALSE	FALSE	0	0			HIGH														27.6	predicted	FALSE	TRUE	tumor_driver	intogen	LoF	TIER 1
PAM03PT8	PAM03PT8_108192148	PAM03	PAAD	ATM	TRUE	1	11		108192148	108192148	G	A	SpliceDonor	TRUE	11__108192148__G__A	ATM__lice-donor	ENST00000278616	ENSP00000278616	ENSP00000278616__lice-donor	TRUE	FALSE	FALSE	FALSE	0	0			HIGH														27.6	predicted	FALSE	TRUE	tumor_driver	intogen	LoF	TIER 1
PAM03PT9	PAM03PT9_108192148	PAM03	PAAD	ATM	TRUE	1	11		108192148	108192148	G	A	SpliceDonor	TRUE	11__108192148__G__A	ATM__lice-donor	ENST00000278616	ENSP00000278616	ENSP00000278616__lice-donor	TRUE	FALSE	FALSE	FALSE	0	0			HIGH														27.6	predicted	FALSE	TRUE	tumor_driver	intogen	LoF	TIER 1
PAM03PT1	PAM03PT1_25380275	PAM03	PAAD	KRAS	TRUE	4.6	12		25380275	25380275	T	A	Substitution	TRUE	12__25380275__T__A	KRAS__Q61H	ENST00000256078	ENSP00000256078	ENSP00000256078__Q61H	TRUE	TRUE	TRUE	TRUE	50	4	0.121	0	MODERATE		10.4543	Driver	0.090747	0	0.888	0	0.859	3.75476e-11	24.0054	2.97547e-11	24.238	-2.93	23.5	known	TRUE	TRUE	tumor_driver	intogen	Act	TIER 1
PAM03PT10	PAM03PT10_25380275	PAM03	PAAD	KRAS	TRUE	4.6	12		25380275	25380275	T	A	Substitution	TRUE	12__25380275__T__A	KRAS__Q61H	ENST00000256078	ENSP00000256078	ENSP00000256078__Q61H	TRUE	TRUE	TRUE	TRUE	50	4	0.121	0	MODERATE		10.4543	Driver	0.090747	0	0.888	0	0.859	3.75476e-11	24.0054	2.97547e-11	24.238	-2.93	23.5	known	TRUE	TRUE	tumor_driver	intogen	Act	TIER 1
PAM03PT11	PAM03PT11_25380275	PAM03	PAAD	KRAS	TRUE	4.6	12		25380275	25380275	T	A	Substitution	TRUE	12__25380275__T__A	KRAS__Q61H	ENST00000256078	ENSP00000256078	ENSP00000256078__Q61H	TRUE	TRUE	TRUE	TRUE	50	4	0.121	0	MODERATE		10.4543	Driver	0.090747	0	0.888	0	0.859	3.75476e-11	24.0054	2.97547e-11	24.238	-2.93	23.5	known	TRUE	TRUE	tumor_driver	intogen	Act	TIER 1
PAM03PT2	PAM03PT2_25380275	PAM03	PAAD	KRAS	TRUE	4.6	12		25380275	25380275	T	A	Substitution	TRUE	12__25380275__T__A	KRAS__Q61H	ENST00000256078	ENSP00000256078	ENSP00000256078__Q61H	TRUE	TRUE	TRUE	TRUE	50	4	0.121	0	MODERATE		10.4543	Driver	0.090747	0	0.888	0	0.859	3.75476e-11	24.0054	2.97547e-11	24.238	-2.93	23.5	known	TRUE	TRUE	tumor_driver	intogen	Act	TIER 1
PAM03PT3	PAM03PT3_25380275	PAM03	PAAD	KRAS	TRUE	4.6	12		25380275	25380275	T	A	Substitution	TRUE	12__25380275__T__A	KRAS__Q61H	ENST00000256078	ENSP00000256078	ENSP00000256078__Q61H	TRUE	TRUE	TRUE	TRUE	50	4	0.121	0	MODERATE		10.4543	Driver	0.090747	0	0.888	0	0.859	3.75476e-11	24.0054	2.97547e-11	24.238	-2.93	23.5	known	TRUE	TRUE	tumor_driver	intogen	Act	TIER 1
PAM03PT4	PAM03PT4_25380275	PAM03	PAAD	KRAS	TRUE	4.6	12		25380275	25380275	T	A	Substitution	TRUE	12__25380275__T__A	KRAS__Q61H	ENST00000256078	ENSP00000256078	ENSP00000256078__Q61H	TRUE	TRUE	TRUE	TRUE	50	4	0.121	0	MODERATE		10.4543	Driver	0.090747	0	0.888	0	0.859	3.75476e-11	24.0054	2.97547e-11	24.238	-2.93	23.5	known	TRUE	TRUE	tumor_driver	intogen	Act	TIER 1
PAM03PT5	PAM03PT5_25380275	PAM03	PAAD	KRAS	TRUE	4.6	12		25380275	25380275	T	A	Substitution	TRUE	12__25380275__T__A	KRAS__Q61H	ENST00000256078	ENSP00000256078	ENSP00000256078__Q61H	TRUE	TRUE	TRUE	TRUE	50	4	0.121	0	MODERATE		10.4543	Driver	0.090747	0	0.888	0	0.859	3.75476e-11	24.0054	2.97547e-11	24.238	-2.93	23.5	known	TRUE	TRUE	tumor_driver	intogen	Act	TIER 1
PAM03PT6	PAM03PT6_25380275	PAM03	PAAD	KRAS	TRUE	4.6	12		25380275	25380275	T	A	Substitution	TRUE	12__25380275__T__A	KRAS__Q61H	ENST00000256078	ENSP00000256078	ENSP00000256078__Q61H	TRUE	TRUE	TRUE	TRUE	50	4	0.121	0	MODERATE		10.4543	Driver	0.090747	0	0.888	0	0.859	3.75476e-11	24.0054	2.97547e-11	24.238	-2.93	23.5	known	TRUE	TRUE	tumor_driver	intogen	Act	TIER 1
PAM03PT7	PAM03PT7_25380275	PAM03	PAAD	KRAS	TRUE	4.6	12		25380275	25380275	T	A	Substitution	TRUE	12__25380275__T__A	KRAS__Q61H	ENST00000256078	ENSP00000256078	ENSP00000256078__Q61H	TRUE	TRUE	TRUE	TRUE	50	4	0.121	0	MODERATE		10.4543	Driver	0.090747	0	0.888	0	0.859	3.75476e-11	24.0054	2.97547e-11	24.238	-2.93	23.5	known	TRUE	TRUE	tumor_driver	intogen	Act	TIER 1
PAM03PT8	PAM03PT8_25380275	PAM03	PAAD	KRAS	TRUE	4.6	12		25380275	25380275	T	A	Substitution	TRUE	12__25380275__T__A	KRAS__Q61H	ENST00000256078	ENSP00000256078	ENSP00000256078__Q61H	TRUE	TRUE	TRUE	TRUE	50	4	0.121	0	MODERATE		10.4543	Driver	0.090747	0	0.888	0	0.859	3.75476e-11	24.0054	2.97547e-11	24.238	-2.93	23.5	known	TRUE	TRUE	tumor_driver	intogen	Act	TIER 1
PAM03PT9	PAM03PT9_25380275	PAM03	PAAD	KRAS	TRUE	4.6	12		25380275	25380275	T	A	Substitution	TRUE	12__25380275__T__A	KRAS__Q61H	ENST00000256078	ENSP00000256078	ENSP00000256078__Q61H	TRUE	TRUE	TRUE	TRUE	50	4	0.121	0	MODERATE		10.4543	Driver	0.090747	0	0.888	0	0.859	3.75476e-11	24.0054	2.97547e-11	24.238	-2.93	23.5	known	TRUE	TRUE	tumor_driver	intogen	Act	TIER 1
PAM04PT1	PAM04PT1_25398284	PAM04	PAAD	KRAS	TRUE	4.6	12		25398284	25398284	C	T	Substitution	TRUE	12__25398284__C__T	KRAS__G12D	ENST00000256078	ENSP00000256078	ENSP00000256078__G12D	TRUE	TRUE	TRUE	TRUE	1431	4	0.303	0	MODERATE		10.6834	Driver	0.086633	0	0.936	0	0.913	3.75476e-11	24.0054	2.97547e-11	24.238	-2.32	25.3	known	TRUE	TRUE	tumor_driver	intogen	Act	TIER 1
PAM04PT2	PAM04PT2_25398284	PAM04	PAAD	KRAS	TRUE	4.6	12		25398284	25398284	C	T	Substitution	TRUE	12__25398284__C__T	KRAS__G12D	ENST00000256078	ENSP00000256078	ENSP00000256078__G12D	TRUE	TRUE	TRUE	TRUE	1431	4	0.303	0	MODERATE		10.6834	Driver	0.086633	0	0.936	0	0.913	3.75476e-11	24.0054	2.97547e-11	24.238	-2.32	25.3	known	TRUE	TRUE	tumor_driver	intogen	Act	TIER 1
PAM04PT3	PAM04PT3_25398284	PAM04	PAAD	KRAS	TRUE	4.6	12		25398284	25398284	C	T	Substitution	TRUE	12__25398284__C__T	KRAS__G12D	ENST00000256078	ENSP00000256078	ENSP00000256078__G12D	TRUE	TRUE	TRUE	TRUE	1431	4	0.303	0	MODERATE		10.6834	Driver	0.086633	0	0.936	0	0.913	3.75476e-11	24.0054	2.97547e-11	24.238	-2.32	25.3	known	TRUE	TRUE	tumor_driver	intogen	Act	TIER 1
PAM04PT4	PAM04PT4_25398284	PAM04	PAAD	KRAS	TRUE	4.6	12		25398284	25398284	C	T	Substitution	TRUE	12__25398284__C__T	KRAS__G12D	ENST00000256078	ENSP00000256078	ENSP00000256078__G12D	TRUE	TRUE	TRUE	TRUE	1431	4	0.303	0	MODERATE		10.6834	Driver	0.086633	0	0.936	0	0.913	3.75476e-11	24.0054	2.97547e-11	24.238	-2.32	25.3	known	TRUE	TRUE	tumor_driver	intogen	Act	TIER 1
PAM04PT6	PAM04PT6_25398284	PAM04	PAAD	KRAS	TRUE	4.6	12		25398284	25398284	C	T	Substitution	TRUE	12__25398284__C__T	KRAS__G12D	ENST00000256078	ENSP00000256078	ENSP00000256078__G12D	TRUE	TRUE	TRUE	TRUE	1431	4	0.303	0	MODERATE		10.6834	Driver	0.086633	0	0.936	0	0.913	3.75476e-11	24.0054	2.97547e-11	24.238	-2.32	25.3	known	TRUE	TRUE	tumor_driver	intogen	Act	TIER 1
PAM04PT7	PAM04PT7_25398284	PAM04	PAAD	KRAS	TRUE	4.6	12		25398284	25398284	C	T	Substitution	TRUE	12__25398284__C__T	KRAS__G12D	ENST00000256078	ENSP00000256078	ENSP00000256078__G12D	TRUE	TRUE	TRUE	TRUE	1431	4	0.303	0	MODERATE		10.6834	Driver	0.086633	0	0.936	0	0.913	3.75476e-11	24.0054	2.97547e-11	24.238	-2.32	25.3	known	TRUE	TRUE	tumor_driver	intogen	Act	TIER 1
PAM04PT8	PAM04PT8_25398284	PAM04	PAAD	KRAS	TRUE	4.6	12		25398284	25398284	C	T	Substitution	TRUE	12__25398284__C__T	KRAS__G12D	ENST00000256078	ENSP00000256078	ENSP00000256078__G12D	TRUE	TRUE	TRUE	TRUE	1431	4	0.303	0	MODERATE		10.6834	Driver	0.086633	0	0.936	0	0.913	3.75476e-11	24.0054	2.97547e-11	24.238	-2.32	25.3	known	TRUE	TRUE	tumor_driver	intogen	Act	TIER 1
PAM04PT9	PAM04PT9_25398284	PAM04	PAAD	KRAS	TRUE	4.6	12		25398284	25398284	C	T	Substitution	TRUE	12__25398284__C__T	KRAS__G12D	ENST00000256078	ENSP00000256078	ENSP00000256078__G12D	TRUE	TRUE	TRUE	TRUE	1431	4	0.303	0	MODERATE		10.6834	Driver	0.086633	0	0.936	0	0.913	3.75476e-11	24.0054	2.97547e-11	24.238	-2.32	25.3	known	TRUE	TRUE	tumor_driver	intogen	Act	TIER 1
PAM04PT1	PAM04PT1_48591889	PAM04	PAAD	SMAD4	TRUE	2.6	18		48591889	48591889	A	G	Substitution	TRUE	18__48591889__A__G	SMAD4__D351G	ENST00000342988	ENSP00000341551	ENSP00000341551__D351G	TRUE	TRUE	FALSE	FALSE	6	2	1	0.04	MODERATE		1.6402	Driver	0.24266	0	0.905	0	0.817	3.75476e-11	24.0054	2.97547e-11	24.238	-5.74	29.4	predicted	FALSE	TRUE	tumor_driver	intogen	LoF	TIER 1
PAM04PT2	PAM04PT2_48591889	PAM04	PAAD	SMAD4	TRUE	2.6	18		48591889	48591889	A	G	Substitution	TRUE	18__48591889__A__G	SMAD4__D351G	ENST00000342988	ENSP00000341551	ENSP00000341551__D351G	TRUE	TRUE	FALSE	FALSE	6	2	1	0.04	MODERATE		1.6402	Driver	0.24266	0	0.905	0	0.817	3.75476e-11	24.0054	2.97547e-11	24.238	-5.74	29.4	predicted	FALSE	TRUE	tumor_driver	intogen	LoF	TIER 1
PAM04PT3	PAM04PT3_48591889	PAM04	PAAD	SMAD4	TRUE	2.6	18		48591889	48591889	A	G	Substitution	TRUE	18__48591889__A__G	SMAD4__D351G	ENST00000342988	ENSP00000341551	ENSP00000341551__D351G	TRUE	TRUE	FALSE	FALSE	6	2	1	0.04	MODERATE		1.6402	Driver	0.24266	0	0.905	0	0.817	3.75476e-11	24.0054	2.97547e-11	24.238	-5.74	29.4	predicted	FALSE	TRUE	tumor_driver	intogen	LoF	TIER 1
PAM04PT4	PAM04PT4_48591889	PAM04	PAAD	SMAD4	TRUE	2.6	18		48591889	48591889	A	G	Substitution	TRUE	18__48591889__A__G	SMAD4__D351G	ENST00000342988	ENSP00000341551	ENSP00000341551__D351G	TRUE	TRUE	FALSE	FALSE	6	2	1	0.04	MODERATE		1.6402	Driver	0.24266	0	0.905	0	0.817	3.75476e-11	24.0054	2.97547e-11	24.238	-5.74	29.4	predicted	FALSE	TRUE	tumor_driver	intogen	LoF	TIER 1
PAM04PT5	PAM04PT5_48591889	PAM04	PAAD	SMAD4	TRUE	2.6	18		48591889	48591889	A	G	Substitution	TRUE	18__48591889__A__G	SMAD4__D351G	ENST00000342988	ENSP00000341551	ENSP00000341551__D351G	TRUE	TRUE	FALSE	FALSE	6	2	1	0.04	MODERATE		1.6402	Driver	0.24266	0	0.905	0	0.817	3.75476e-11	24.0054	2.97547e-11	24.238	-5.74	29.4	predicted	FALSE	TRUE	tumor_driver	intogen	LoF	TIER 1
PAM04PT6	PAM04PT6_48591889	PAM04	PAAD	SMAD4	TRUE	2.6	18		48591889	48591889	A	G	Substitution	TRUE	18__48591889__A__G	SMAD4__D351G	ENST00000342988	ENSP00000341551	ENSP00000341551__D351G	TRUE	TRUE	FALSE	FALSE	6	2	1	0.04	MODERATE		1.6402	Driver	0.24266	0	0.905	0	0.817	3.75476e-11	24.0054	2.97547e-11	24.238	-5.74	29.4	predicted	FALSE	TRUE	tumor_driver	intogen	LoF	TIER 1
PAM04PT7	PAM04PT7_48591889	PAM04	PAAD	SMAD4	TRUE	2.6	18		48591889	48591889	A	G	Substitution	TRUE	18__48591889__A__G	SMAD4__D351G	ENST00000342988	ENSP00000341551	ENSP00000341551__D351G	TRUE	TRUE	FALSE	FALSE	6	2	1	0.04	MODERATE		1.6402	Driver	0.24266	0	0.905	0	0.817	3.75476e-11	24.0054	2.97547e-11	24.238	-5.74	29.4	predicted	FALSE	TRUE	tumor_driver	intogen	LoF	TIER 1
PAM04PT9	PAM04PT9_48591889	PAM04	PAAD	SMAD4	TRUE	2.6	18		48591889	48591889	A	G	Substitution	TRUE	18__48591889__A__G	SMAD4__D351G	ENST00000342988	ENSP00000341551	ENSP00000341551__D351G	TRUE	TRUE	FALSE	FALSE	6	2	1	0.04	MODERATE		1.6402	Driver	0.24266	0	0.905	0	0.817	3.75476e-11	24.0054	2.97547e-11	24.238	-5.74	29.4	predicted	FALSE	TRUE	tumor_driver	intogen	LoF	TIER 1
MPAM01PT3	MPAM01PT3_27106313	MPAM01	PAAD	ARID1A	TRUE	1	1		27106313	27106314	AT	-	FrameShift	TRUE	1__27106313__AT__-	ARID1A__D1975fs	ENST00000324856	ENSP00000320485	ENSP00000320485__D1975fs	TRUE	FALSE	FALSE	FALSE	0	0			HIGH														24	predicted	FALSE	TRUE	tumor_driver	intogen	LoF	TIER 1
MPAM01PT4	MPAM01PT4_27106313	MPAM01	PAAD	ARID1A	TRUE	1	1		27106313	27106314	AT	-	FrameShift	TRUE	1__27106313__AT__-	ARID1A__D1975fs	ENST00000324856	ENSP00000320485	ENSP00000320485__D1975fs	TRUE	FALSE	FALSE	FALSE	0	0			HIGH														24	predicted	FALSE	TRUE	tumor_driver	intogen	LoF	TIER 1
MPAM01PT5	MPAM01PT5_27106313	MPAM01	PAAD	ARID1A	TRUE	1	1		27106313	27106314	AT	-	FrameShift	TRUE	1__27106313__AT__-	ARID1A__D1975fs	ENST00000324856	ENSP00000320485	ENSP00000320485__D1975fs	TRUE	FALSE	FALSE	FALSE	0	0			HIGH														24	predicted	FALSE	TRUE	tumor_driver	intogen	LoF	TIER 1
MPAM01PT2	MPAM01PT2_27106313	MPAM01	PAAD	ARID1A	TRUE	1	1		27106313	27106314	AT	-	FrameShift	TRUE	1__27106313__AT__-	ARID1A__D1975fs	ENST00000324856	ENSP00000320485	ENSP00000320485__D1975fs	TRUE	FALSE	FALSE	FALSE	0	0			HIGH														24	predicted	FALSE	TRUE	tumor_driver	intogen	LoF	TIER 1
MPAM01PT3	MPAM01PT3_25398284	MPAM01	PAAD	KRAS	TRUE	4.6	12		25398284	25398284	C	A	Substitution	TRUE	12__25398284__C__A	KRAS__G12V	ENST00000256078	ENSP00000256078	ENSP00000256078__G12V	TRUE	TRUE	TRUE	TRUE	1149	4	0.972	0	MODERATE		10.757	Driver	0.085632	0	0.936	0	0.913	8.07e-11	23.2403	8.07e-11	23.2403	-2.32	29.9	known	TRUE	TRUE	tumor_driver	intogen	Act	TIER 1
MPAM01PT4	MPAM01PT4_25398284	MPAM01	PAAD	KRAS	TRUE	4.6	12		25398284	25398284	C	A	Substitution	TRUE	12__25398284__C__A	KRAS__G12V	ENST00000256078	ENSP00000256078	ENSP00000256078__G12V	TRUE	TRUE	TRUE	TRUE	1149	4	0.972	0	MODERATE		10.757	Driver	0.085632	0	0.936	0	0.913	8.07e-11	23.2403	8.07e-11	23.2403	-2.32	29.9	known	TRUE	TRUE	tumor_driver	intogen	Act	TIER 1
MPAM01PT5	MPAM01PT5_25398284	MPAM01	PAAD	KRAS	TRUE	4.6	12		25398284	25398284	C	A	Substitution	TRUE	12__25398284__C__A	KRAS__G12V	ENST00000256078	ENSP00000256078	ENSP00000256078__G12V	TRUE	TRUE	TRUE	TRUE	1149	4	0.972	0	MODERATE		10.757	Driver	0.085632	0	0.936	0	0.913	8.07e-11	23.2403	8.07e-11	23.2403	-2.32	29.9	known	TRUE	TRUE	tumor_driver	intogen	Act	TIER 1
MPAM01PT1	MPAM01PT1_25398284	MPAM01	PAAD	KRAS	TRUE	4.6	12		25398284	25398284	C	A	Substitution	TRUE	12__25398284__C__A	KRAS__G12V	ENST00000256078	ENSP00000256078	ENSP00000256078__G12V	TRUE	TRUE	TRUE	TRUE	1149	4	0.972	0	MODERATE		10.757	Driver	0.085632	0	0.936	0	0.913	8.07e-11	23.2403	8.07e-11	23.2403	-2.32	29.9	known	TRUE	TRUE	tumor_driver	intogen	Act	TIER 1
MPAM01PT2	MPAM01PT2_25398284	MPAM01	PAAD	KRAS	TRUE	4.6	12		25398284	25398284	C	A	Substitution	TRUE	12__25398284__C__A	KRAS__G12V	ENST00000256078	ENSP00000256078	ENSP00000256078__G12V	TRUE	TRUE	TRUE	TRUE	1149	4	0.972	0	MODERATE		10.757	Driver	0.085632	0	0.936	0	0.913	8.07e-11	23.2403	8.07e-11	23.2403	-2.32	29.9	known	TRUE	TRUE	tumor_driver	intogen	Act	TIER 1
MPAM01PT3	MPAM01PT3_52610608	MPAM01	PAAD	PBRM1	TRUE	1	3		52610608	52610607	-	T	FrameShift	TRUE	3__52610608__-__T	PBRM1__E1214fs	ENST00000296302	ENSP00000296302	ENSP00000296302__E1214fs	TRUE	FALSE	FALSE	FALSE	0	0			HIGH														41	predicted	FALSE	TRUE	tumor_driver	intogen	LoF	TIER 1
MPAM01PT4	MPAM01PT4_52610608	MPAM01	PAAD	PBRM1	TRUE	1	3		52610608	52610607	-	T	FrameShift	TRUE	3__52610608__-__T	PBRM1__E1214fs	ENST00000296302	ENSP00000296302	ENSP00000296302__E1214fs	TRUE	FALSE	FALSE	FALSE	0	0			HIGH														41	predicted	FALSE	TRUE	tumor_driver	intogen	LoF	TIER 1
MPAM01PT5	MPAM01PT5_52610608	MPAM01	PAAD	PBRM1	TRUE	1	3		52610608	52610607	-	T	FrameShift	TRUE	3__52610608__-__T	PBRM1__E1214fs	ENST00000296302	ENSP00000296302	ENSP00000296302__E1214fs	TRUE	FALSE	FALSE	FALSE	0	0			HIGH														41	predicted	FALSE	TRUE	tumor_driver	intogen	LoF	TIER 1
MPAM01PT1	MPAM01PT1_52610608	MPAM01	PAAD	PBRM1	TRUE	1	3		52610608	52610607	-	T	FrameShift	TRUE	3__52610608__-__T	PBRM1__E1214fs	ENST00000296302	ENSP00000296302	ENSP00000296302__E1214fs	TRUE	FALSE	FALSE	FALSE	0	0			HIGH														41	predicted	FALSE	TRUE	tumor_driver	intogen	LoF	TIER 1
MPAM01PT2	MPAM01PT2_52610608	MPAM01	PAAD	PBRM1	TRUE	1	3		52610608	52610607	-	T	FrameShift	TRUE	3__52610608__-__T	PBRM1__E1214fs	ENST00000296302	ENSP00000296302	ENSP00000296302__E1214fs	TRUE	FALSE	FALSE	FALSE	0	0			HIGH														41	predicted	FALSE	TRUE	tumor_driver	intogen	LoF	TIER 1
MPAM01PT3	MPAM01PT3_48593507	MPAM01	PAAD	SMAD4	TRUE	0.6	18		48593507	48593507	C	T	Substitution	TRUE	18__48593507__C__T	SMAD4__R420C	ENST00000342988	ENSP00000341551	ENSP00000341551__R420C	TRUE	FALSE	FALSE	FALSE	1	0	0.94	0	MODERATE		1.6345	Driver	0.24589	0.000167	0.509	0.000158	0.539	0.00641757	5.04872	0.0085004	4.76764	-5.87	35	predicted	FALSE	TRUE	tumor_driver	intogen	LoF	TIER 1
MPAM01PT4	MPAM01PT4_48593507	MPAM01	PAAD	SMAD4	TRUE	0.6	18		48593507	48593507	C	T	Substitution	TRUE	18__48593507__C__T	SMAD4__R420C	ENST00000342988	ENSP00000341551	ENSP00000341551__R420C	TRUE	FALSE	FALSE	FALSE	1	0	0.94	0	MODERATE		1.6345	Driver	0.24589	0.000167	0.509	0.000158	0.539	0.00641757	5.04872	0.0085004	4.76764	-5.87	35	predicted	FALSE	TRUE	tumor_driver	intogen	LoF	TIER 1
MPAM01PT5	MPAM01PT5_48593507	MPAM01	PAAD	SMAD4	TRUE	0.6	18		48593507	48593507	C	T	Substitution	TRUE	18__48593507__C__T	SMAD4__R420C	ENST00000342988	ENSP00000341551	ENSP00000341551__R420C	TRUE	FALSE	FALSE	FALSE	1	0	0.94	0	MODERATE		1.6345	Driver	0.24589	0.000167	0.509	0.000158	0.539	0.00641757	5.04872	0.0085004	4.76764	-5.87	35	predicted	FALSE	TRUE	tumor_driver	intogen	LoF	TIER 1
MPAM01PT1	MPAM01PT1_48593507	MPAM01	PAAD	SMAD4	TRUE	0.6	18		48593507	48593507	C	T	Substitution	TRUE	18__48593507__C__T	SMAD4__R420C	ENST00000342988	ENSP00000341551	ENSP00000341551__R420C	TRUE	FALSE	FALSE	FALSE	1	0	0.94	0	MODERATE		1.6345	Driver	0.24589	0.000167	0.509	0.000158	0.539	0.00641757	5.04872	0.0085004	4.76764	-5.87	35	predicted	FALSE	TRUE	tumor_driver	intogen	LoF	TIER 1
MPAM01PT2	MPAM01PT2_48593507	MPAM01	PAAD	SMAD4	TRUE	0.6	18		48593507	48593507	C	T	Substitution	TRUE	18__48593507__C__T	SMAD4__R420C	ENST00000342988	ENSP00000341551	ENSP00000341551__R420C	TRUE	FALSE	FALSE	FALSE	1	0	0.94	0	MODERATE		1.6345	Driver	0.24589	0.000167	0.509	0.000158	0.539	0.00641757	5.04872	0.0085004	4.76764	-5.87	35	predicted	FALSE	TRUE	tumor_driver	intogen	LoF	TIER 1
MPAM01PT3	MPAM01PT3_7578524	MPAM01	PAAD	TP53	TRUE	2.8	17		7578524	7578524	G	C	Substitution	TRUE	17__7578524__G__C	TP53__Q136E	ENST00000420246	ENSP00000391127	ENSP00000391127__Q136E	TRUE	TRUE	FALSE	FALSE	41	2	0.956	0	MODERATE		30.736	Driver	0.0078959	6.4e-07	0.722	0	0.683	3.228e-05	10.3411	8.07e-11	23.2403	-9.12	26.4	predicted	FALSE	TRUE	tumor_driver	intogen	LoF	TIER 1
MPAM01PT4	MPAM01PT4_7578524	MPAM01	PAAD	TP53	TRUE	2.8	17		7578524	7578524	G	C	Substitution	TRUE	17__7578524__G__C	TP53__Q136E	ENST00000420246	ENSP00000391127	ENSP00000391127__Q136E	TRUE	TRUE	FALSE	FALSE	41	2	0.956	0	MODERATE		30.736	Driver	0.0078959	6.4e-07	0.722	0	0.683	3.228e-05	10.3411	8.07e-11	23.2403	-9.12	26.4	predicted	FALSE	TRUE	tumor_driver	intogen	LoF	TIER 1
MPAM01PT5	MPAM01PT5_7578524	MPAM01	PAAD	TP53	TRUE	2.8	17		7578524	7578524	G	C	Substitution	TRUE	17__7578524__G__C	TP53__Q136E	ENST00000420246	ENSP00000391127	ENSP00000391127__Q136E	TRUE	TRUE	FALSE	FALSE	41	2	0.956	0	MODERATE		30.736	Driver	0.0078959	6.4e-07	0.722	0	0.683	3.228e-05	10.3411	8.07e-11	23.2403	-9.12	26.4	predicted	FALSE	TRUE	tumor_driver	intogen	LoF	TIER 1
MPAM01PT1	MPAM01PT1_7578524	MPAM01	PAAD	TP53	TRUE	2.8	17		7578524	7578524	G	C	Substitution	TRUE	17__7578524__G__C	TP53__Q136E	ENST00000420246	ENSP00000391127	ENSP00000391127__Q136E	TRUE	TRUE	FALSE	FALSE	41	2	0.956	0	MODERATE		30.736	Driver	0.0078959	6.4e-07	0.722	0	0.683	3.228e-05	10.3411	8.07e-11	23.2403	-9.12	26.4	predicted	FALSE	TRUE	tumor_driver	intogen	LoF	TIER 1
MPAM01PT2	MPAM01PT2_7578524	MPAM01	PAAD	TP53	TRUE	2.8	17		7578524	7578524	G	C	Substitution	TRUE	17__7578524__G__C	TP53__Q136E	ENST00000420246	ENSP00000391127	ENSP00000391127__Q136E	TRUE	TRUE	FALSE	FALSE	41	2	0.956	0	MODERATE		30.736	Driver	0.0078959	6.4e-07	0.722	0	0.683	3.228e-05	10.3411	8.07e-11	23.2403	-9.12	26.4	predicted	FALSE	TRUE	tumor_driver	intogen	LoF	TIER 1
MPAM02PT3	MPAM02PT3_45007620	MPAM02	PAAD	B2M	TRUE	2	15		45007620	45007620	G	T	SpliceAcceptor	TRUE	15__45007620__G__T	B2M__lice-acceptor	ENST00000558401	ENSP00000452780	ENSP00000452780__lice-acceptor	TRUE	FALSE	FALSE	FALSE	6	1			HIGH														23.4	predicted	FALSE	TRUE	other_tumor_driver	intogen	LoF	TIER 1
MPAM02PT7	MPAM02PT7_45007844	MPAM02	PAAD	B2M	TRUE	1	15		45007844	45007843	-	TGCA	FrameShift	TRUE	15__45007844__-__TGCA	B2M__Y98fs	ENST00000558401	ENSP00000452780	ENSP00000452780__Y98fs	TRUE	FALSE	FALSE	FALSE	0	0			HIGH														23.7	predicted	FALSE	TRUE	other_tumor_driver	intogen	LoF	TIER 1
MPAM02PT1	MPAM02PT1_25380275	MPAM02	PAAD	KRAS	TRUE	4.6	12		25380275	25380275	T	G	Substitution	TRUE	12__25380275__T__G	KRAS__Q61H	ENST00000256078	ENSP00000256078	ENSP00000256078__Q61H	TRUE	TRUE	TRUE	TRUE	129	4	0.121	0	MODERATE		10.4543	Driver	0.090747	0	0.888	0	0.859	1.06077e-10	22.9669	1.72375e-10	22.4813	-2.93	23.5	known	TRUE	TRUE	tumor_driver	intogen	Act	TIER 1
MPAM02PT3	MPAM02PT3_25380275	MPAM02	PAAD	KRAS	TRUE	4.6	12		25380275	25380275	T	G	Substitution	TRUE	12__25380275__T__G	KRAS__Q61H	ENST00000256078	ENSP00000256078	ENSP00000256078__Q61H	TRUE	TRUE	TRUE	TRUE	129	4	0.121	0	MODERATE		10.4543	Driver	0.090747	0	0.888	0	0.859	1.06077e-10	22.9669	1.72375e-10	22.4813	-2.93	23.5	known	TRUE	TRUE	tumor_driver	intogen	Act	TIER 1
MPAM02PT4	MPAM02PT4_25380275	MPAM02	PAAD	KRAS	TRUE	4.6	12		25380275	25380275	T	G	Substitution	TRUE	12__25380275__T__G	KRAS__Q61H	ENST00000256078	ENSP00000256078	ENSP00000256078__Q61H	TRUE	TRUE	TRUE	TRUE	129	4	0.121	0	MODERATE		10.4543	Driver	0.090747	0	0.888	0	0.859	1.06077e-10	22.9669	1.72375e-10	22.4813	-2.93	23.5	known	TRUE	TRUE	tumor_driver	intogen	Act	TIER 1
MPAM02PT5	MPAM02PT5_25380275	MPAM02	PAAD	KRAS	TRUE	4.6	12		25380275	25380275	T	G	Substitution	TRUE	12__25380275__T__G	KRAS__Q61H	ENST00000256078	ENSP00000256078	ENSP00000256078__Q61H	TRUE	TRUE	TRUE	TRUE	129	4	0.121	0	MODERATE		10.4543	Driver	0.090747	0	0.888	0	0.859	1.06077e-10	22.9669	1.72375e-10	22.4813	-2.93	23.5	known	TRUE	TRUE	tumor_driver	intogen	Act	TIER 1
MPAM02PT6	MPAM02PT6_25380275	MPAM02	PAAD	KRAS	TRUE	4.6	12		25380275	25380275	T	G	Substitution	TRUE	12__25380275__T__G	KRAS__Q61H	ENST00000256078	ENSP00000256078	ENSP00000256078__Q61H	TRUE	TRUE	TRUE	TRUE	129	4	0.121	0	MODERATE		10.4543	Driver	0.090747	0	0.888	0	0.859	1.06077e-10	22.9669	1.72375e-10	22.4813	-2.93	23.5	known	TRUE	TRUE	tumor_driver	intogen	Act	TIER 1
MPAM02PT7	MPAM02PT7_25380275	MPAM02	PAAD	KRAS	TRUE	4.6	12		25380275	25380275	T	G	Substitution	TRUE	12__25380275__T__G	KRAS__Q61H	ENST00000256078	ENSP00000256078	ENSP00000256078__Q61H	TRUE	TRUE	TRUE	TRUE	129	4	0.121	0	MODERATE		10.4543	Driver	0.090747	0	0.888	0	0.859	1.06077e-10	22.9669	1.72375e-10	22.4813	-2.93	23.5	known	TRUE	TRUE	tumor_driver	intogen	Act	TIER 1
MPAM02PT8	MPAM02PT8_25380275	MPAM02	PAAD	KRAS	TRUE	4.6	12		25380275	25380275	T	G	Substitution	TRUE	12__25380275__T__G	KRAS__Q61H	ENST00000256078	ENSP00000256078	ENSP00000256078__Q61H	TRUE	TRUE	TRUE	TRUE	129	4	0.121	0	MODERATE		10.4543	Driver	0.090747	0	0.888	0	0.859	1.06077e-10	22.9669	1.72375e-10	22.4813	-2.93	23.5	known	TRUE	TRUE	tumor_driver	intogen	Act	TIER 1
MPAM02PT2	MPAM02PT2_25380275	MPAM02	PAAD	KRAS	TRUE	4.6	12		25380275	25380275	T	G	Substitution	TRUE	12__25380275__T__G	KRAS__Q61H	ENST00000256078	ENSP00000256078	ENSP00000256078__Q61H	TRUE	TRUE	TRUE	TRUE	129	4	0.121	0	MODERATE		10.4543	Driver	0.090747	0	0.888	0	0.859	1.06077e-10	22.9669	1.72375e-10	22.4813	-2.93	23.5	known	TRUE	TRUE	tumor_driver	intogen	Act	TIER 1
MPAM02PT3	MPAM02PT3_1017302	MPAM02	PAAD	MUC6	TRUE	1	11		1017302	1017302	G	C	Substitution	TRUE	11__1017302__G__C	MUC6__H1833Q	ENST00000421673	ENSP00000406861	ENSP00000406861__H1833Q	TRUE	FALSE	FALSE	FALSE	58	1	0.041	1	MODERATE		0.41991	Driver	0.46319	0.528	0.031	0.158	0.07	0.974988	0.0253301	0.839501	0.174948	4.72	0.003	other	FALSE	FALSE				passenger
MPAM02PT4	MPAM02PT4_1016928	MPAM02	PAAD	MUC6	TRUE	1	11		1016928	1016928	C	G	Substitution	TRUE	11__1016928__C__G	MUC6__S1958T	ENST00000421673	ENSP00000406861	ENSP00000406861__S1958T	TRUE	FALSE	FALSE	FALSE	46	1	0	1	MODERATE		0.30943	Driver	0.49166	0.59	0.025	0.202	0.059	0.974988	0.0253301	0.839501	0.174948	4.67	0.003	other	FALSE	FALSE				passenger
MPAM02PT1	MPAM02PT1_47028835	MPAM02	PAAD	RBM10	TRUE	1	X		47028835	47028835	G	T	PrematureStop	TRUE	X__47028835__G__T	RBM10__E47*	ENST00000377604	ENSP00000366829	ENSP00000366829__E47*	TRUE	FALSE	FALSE	FALSE	0	0			HIGH														38	predicted	FALSE	TRUE	tumor_driver	intogen	LoF	TIER 1
MPAM02PT3	MPAM02PT3_47028835	MPAM02	PAAD	RBM10	TRUE	1	X		47028835	47028835	G	T	PrematureStop	TRUE	X__47028835__G__T	RBM10__E47*	ENST00000377604	ENSP00000366829	ENSP00000366829__E47*	TRUE	FALSE	FALSE	FALSE	0	0			HIGH														38	predicted	FALSE	TRUE	tumor_driver	intogen	LoF	TIER 1
MPAM02PT4	MPAM02PT4_47028835	MPAM02	PAAD	RBM10	TRUE	1	X		47028835	47028835	G	T	PrematureStop	TRUE	X__47028835__G__T	RBM10__E47*	ENST00000377604	ENSP00000366829	ENSP00000366829__E47*	TRUE	FALSE	FALSE	FALSE	0	0			HIGH														38	predicted	FALSE	TRUE	tumor_driver	intogen	LoF	TIER 1
MPAM02PT5	MPAM02PT5_47028835	MPAM02	PAAD	RBM10	TRUE	1	X		47028835	47028835	G	T	PrematureStop	TRUE	X__47028835__G__T	RBM10__E47*	ENST00000377604	ENSP00000366829	ENSP00000366829__E47*	TRUE	FALSE	FALSE	FALSE	0	0			HIGH														38	predicted	FALSE	TRUE	tumor_driver	intogen	LoF	TIER 1
MPAM02PT6	MPAM02PT6_47028835	MPAM02	PAAD	RBM10	TRUE	1	X		47028835	47028835	G	T	PrematureStop	TRUE	X__47028835__G__T	RBM10__E47*	ENST00000377604	ENSP00000366829	ENSP00000366829__E47*	TRUE	FALSE	FALSE	FALSE	0	0			HIGH														38	predicted	FALSE	TRUE	tumor_driver	intogen	LoF	TIER 1
MPAM02PT7	MPAM02PT7_47028835	MPAM02	PAAD	RBM10	TRUE	1	X		47028835	47028835	G	T	PrematureStop	TRUE	X__47028835__G__T	RBM10__E47*	ENST00000377604	ENSP00000366829	ENSP00000366829__E47*	TRUE	FALSE	FALSE	FALSE	0	0			HIGH														38	predicted	FALSE	TRUE	tumor_driver	intogen	LoF	TIER 1
MPAM02PT8	MPAM02PT8_47028835	MPAM02	PAAD	RBM10	TRUE	1	X		47028835	47028835	G	T	PrematureStop	TRUE	X__47028835__G__T	RBM10__E47*	ENST00000377604	ENSP00000366829	ENSP00000366829__E47*	TRUE	FALSE	FALSE	FALSE	0	0			HIGH														38	predicted	FALSE	TRUE	tumor_driver	intogen	LoF	TIER 1
MPAM02PT2	MPAM02PT2_47028835	MPAM02	PAAD	RBM10	TRUE	1	X		47028835	47028835	G	T	PrematureStop	TRUE	X__47028835__G__T	RBM10__E47*	ENST00000377604	ENSP00000366829	ENSP00000366829__E47*	TRUE	FALSE	FALSE	FALSE	0	0			HIGH														38	predicted	FALSE	TRUE	tumor_driver	intogen	LoF	TIER 1
MPAM03PT1	MPAM03PT1_25457242	MPAM03	PAAD	DNMT3A	TRUE	4.4	2		25457242	25457242	C	T	Substitution	TRUE	2__25457242__C__T	DNMT3A__R882H	ENST00000264709	ENSP00000264709	ENSP00000264709__R882H	TRUE	TRUE	TRUE	TRUE	55	4	0.067	0	MODERATE		3.4391	Driver	0.16292	0	0.765	0.0597	0.125	4.89231e-11	23.7408	0.807285	0.214079	-2.6	33	known	TRUE	TRUE	other_tumor_driver	biomarkers__intogen__cgc__known	LoF	TIER 1
MPAM03PT2	MPAM03PT2_25457242	MPAM03	PAAD	DNMT3A	TRUE	4.4	2		25457242	25457242	C	T	Substitution	TRUE	2__25457242__C__T	DNMT3A__R882H	ENST00000264709	ENSP00000264709	ENSP00000264709__R882H	TRUE	TRUE	TRUE	TRUE	55	4	0.067	0	MODERATE		3.4391	Driver	0.16292	0	0.765	0.0597	0.125	4.89231e-11	23.7408	0.807285	0.214079	-2.6	33	known	TRUE	TRUE	other_tumor_driver	biomarkers__intogen__cgc__known	LoF	TIER 1
MPAM03PT3	MPAM03PT3_25457242	MPAM03	PAAD	DNMT3A	TRUE	4.4	2		25457242	25457242	C	T	Substitution	TRUE	2__25457242__C__T	DNMT3A__R882H	ENST00000264709	ENSP00000264709	ENSP00000264709__R882H	TRUE	TRUE	TRUE	TRUE	55	4	0.067	0	MODERATE		3.4391	Driver	0.16292	0	0.765	0.0597	0.125	4.89231e-11	23.7408	0.807285	0.214079	-2.6	33	known	TRUE	TRUE	other_tumor_driver	biomarkers__intogen__cgc__known	LoF	TIER 1
MPAM03PT4	MPAM03PT4_25457242	MPAM03	PAAD	DNMT3A	TRUE	4.4	2		25457242	25457242	C	T	Substitution	TRUE	2__25457242__C__T	DNMT3A__R882H	ENST00000264709	ENSP00000264709	ENSP00000264709__R882H	TRUE	TRUE	TRUE	TRUE	55	4	0.067	0	MODERATE		3.4391	Driver	0.16292	0	0.765	0.0597	0.125	4.89231e-11	23.7408	0.807285	0.214079	-2.6	33	known	TRUE	TRUE	other_tumor_driver	biomarkers__intogen__cgc__known	LoF	TIER 1
MPAM03PT5	MPAM03PT5_25457242	MPAM03	PAAD	DNMT3A	TRUE	4.4	2		25457242	25457242	C	T	Substitution	TRUE	2__25457242__C__T	DNMT3A__R882H	ENST00000264709	ENSP00000264709	ENSP00000264709__R882H	TRUE	TRUE	TRUE	TRUE	55	4	0.067	0	MODERATE		3.4391	Driver	0.16292	0	0.765	0.0597	0.125	4.89231e-11	23.7408	0.807285	0.214079	-2.6	33	known	TRUE	TRUE	other_tumor_driver	biomarkers__intogen__cgc__known	LoF	TIER 1
MPAM03PT6	MPAM03PT6_25457242	MPAM03	PAAD	DNMT3A	TRUE	4.4	2		25457242	25457242	C	T	Substitution	TRUE	2__25457242__C__T	DNMT3A__R882H	ENST00000264709	ENSP00000264709	ENSP00000264709__R882H	TRUE	TRUE	TRUE	TRUE	55	4	0.067	0	MODERATE		3.4391	Driver	0.16292	0	0.765	0.0597	0.125	4.89231e-11	23.7408	0.807285	0.214079	-2.6	33	known	TRUE	TRUE	other_tumor_driver	biomarkers__intogen__cgc__known	LoF	TIER 1
MPAM03PT1	MPAM03PT1_25398284	MPAM03	PAAD	KRAS	TRUE	4.6	12		25398284	25398284	C	A	Substitution	TRUE	12__25398284__C__A	KRAS__G12V	ENST00000256078	ENSP00000256078	ENSP00000256078__G12V	TRUE	TRUE	TRUE	TRUE	1149	4	0.972	0	MODERATE		10.757	Driver	0.085632	0	0.936	0	0.913	4.89231e-11	23.7408	1.06e-10	22.9676	-2.32	29.9	known	TRUE	TRUE	tumor_driver	intogen	Act	TIER 1
MPAM03PT2	MPAM03PT2_25398284	MPAM03	PAAD	KRAS	TRUE	4.6	12		25398284	25398284	C	A	Substitution	TRUE	12__25398284__C__A	KRAS__G12V	ENST00000256078	ENSP00000256078	ENSP00000256078__G12V	TRUE	TRUE	TRUE	TRUE	1149	4	0.972	0	MODERATE		10.757	Driver	0.085632	0	0.936	0	0.913	4.89231e-11	23.7408	1.06e-10	22.9676	-2.32	29.9	known	TRUE	TRUE	tumor_driver	intogen	Act	TIER 1
MPAM03PT3	MPAM03PT3_25398284	MPAM03	PAAD	KRAS	TRUE	4.6	12		25398284	25398284	C	A	Substitution	TRUE	12__25398284__C__A	KRAS__G12V	ENST00000256078	ENSP00000256078	ENSP00000256078__G12V	TRUE	TRUE	TRUE	TRUE	1149	4	0.972	0	MODERATE		10.757	Driver	0.085632	0	0.936	0	0.913	4.89231e-11	23.7408	1.06e-10	22.9676	-2.32	29.9	known	TRUE	TRUE	tumor_driver	intogen	Act	TIER 1
MPAM03PT4	MPAM03PT4_25398284	MPAM03	PAAD	KRAS	TRUE	4.6	12		25398284	25398284	C	A	Substitution	TRUE	12__25398284__C__A	KRAS__G12V	ENST00000256078	ENSP00000256078	ENSP00000256078__G12V	TRUE	TRUE	TRUE	TRUE	1149	4	0.972	0	MODERATE		10.757	Driver	0.085632	0	0.936	0	0.913	4.89231e-11	23.7408	1.06e-10	22.9676	-2.32	29.9	known	TRUE	TRUE	tumor_driver	intogen	Act	TIER 1
MPAM03PT5	MPAM03PT5_25398284	MPAM03	PAAD	KRAS	TRUE	4.6	12		25398284	25398284	C	A	Substitution	TRUE	12__25398284__C__A	KRAS__G12V	ENST00000256078	ENSP00000256078	ENSP00000256078__G12V	TRUE	TRUE	TRUE	TRUE	1149	4	0.972	0	MODERATE		10.757	Driver	0.085632	0	0.936	0	0.913	4.89231e-11	23.7408	1.06e-10	22.9676	-2.32	29.9	known	TRUE	TRUE	tumor_driver	intogen	Act	TIER 1
MPAM03PT6	MPAM03PT6_25398284	MPAM03	PAAD	KRAS	TRUE	4.6	12		25398284	25398284	C	A	Substitution	TRUE	12__25398284__C__A	KRAS__G12V	ENST00000256078	ENSP00000256078	ENSP00000256078__G12V	TRUE	TRUE	TRUE	TRUE	1149	4	0.972	0	MODERATE		10.757	Driver	0.085632	0	0.936	0	0.913	4.89231e-11	23.7408	1.06e-10	22.9676	-2.32	29.9	known	TRUE	TRUE	tumor_driver	intogen	Act	TIER 1
MPAM04PT3	MPAM04PT3_46243885	MPAM04	PAAD	ARID2	TRUE	1	12		46243885	46243885	C	G	PrematureStop	TRUE	12__46243885__C__G	ARID2__S660*	ENST00000334344	ENSP00000335044	ENSP00000335044__S660*	TRUE	FALSE	FALSE	FALSE	0	0			HIGH														37	predicted	FALSE	TRUE	tumor_driver	intogen	LoF	TIER 1
MPAM04PT3	MPAM04PT3_46245592	MPAM04	PAAD	ARID2	TRUE	1	12		46245592	46245592	C	G	PrematureStop	TRUE	12__46245592__C__G	ARID2__S1229*	ENST00000334344	ENSP00000335044	ENSP00000335044__S1229*	TRUE	FALSE	FALSE	FALSE	0	0			HIGH														35	predicted	FALSE	TRUE	tumor_driver	intogen	LoF	TIER 1
MPAM04PT5	MPAM04PT5_46243885	MPAM04	PAAD	ARID2	TRUE	1	12		46243885	46243885	C	G	PrematureStop	TRUE	12__46243885__C__G	ARID2__S660*	ENST00000334344	ENSP00000335044	ENSP00000335044__S660*	TRUE	FALSE	FALSE	FALSE	0	0			HIGH														37	predicted	FALSE	TRUE	tumor_driver	intogen	LoF	TIER 1
MPAM04PT5	MPAM04PT5_46245592	MPAM04	PAAD	ARID2	TRUE	1	12		46245592	46245592	C	G	PrematureStop	TRUE	12__46245592__C__G	ARID2__S1229*	ENST00000334344	ENSP00000335044	ENSP00000335044__S1229*	TRUE	FALSE	FALSE	FALSE	0	0			HIGH														35	predicted	FALSE	TRUE	tumor_driver	intogen	LoF	TIER 1
MPAM04PT9	MPAM04PT9_46243885	MPAM04	PAAD	ARID2	TRUE	1	12		46243885	46243885	C	G	PrematureStop	TRUE	12__46243885__C__G	ARID2__S660*	ENST00000334344	ENSP00000335044	ENSP00000335044__S660*	TRUE	FALSE	FALSE	FALSE	0	0			HIGH														37	predicted	FALSE	TRUE	tumor_driver	intogen	LoF	TIER 1
MPAM04PT9	MPAM04PT9_46245592	MPAM04	PAAD	ARID2	TRUE	1	12		46245592	46245592	C	G	PrematureStop	TRUE	12__46245592__C__G	ARID2__S1229*	ENST00000334344	ENSP00000335044	ENSP00000335044__S1229*	TRUE	FALSE	FALSE	FALSE	0	0			HIGH														35	predicted	FALSE	TRUE	tumor_driver	intogen	LoF	TIER 1
MPAM04PT2	MPAM04PT2_46243885	MPAM04	PAAD	ARID2	TRUE	1	12		46243885	46243885	C	G	PrematureStop	TRUE	12__46243885__C__G	ARID2__S660*	ENST00000334344	ENSP00000335044	ENSP00000335044__S660*	TRUE	FALSE	FALSE	FALSE	0	0			HIGH														37	predicted	FALSE	TRUE	tumor_driver	intogen	LoF	TIER 1
MPAM04PT2	MPAM04PT2_46245592	MPAM04	PAAD	ARID2	TRUE	1	12		46245592	46245592	C	G	PrematureStop	TRUE	12__46245592__C__G	ARID2__S1229*	ENST00000334344	ENSP00000335044	ENSP00000335044__S1229*	TRUE	FALSE	FALSE	FALSE	0	0			HIGH														35	predicted	FALSE	TRUE	tumor_driver	intogen	LoF	TIER 1
MPAM04PT1	MPAM04PT1_46243885	MPAM04	PAAD	ARID2	TRUE	1	12		46243885	46243885	C	G	PrematureStop	TRUE	12__46243885__C__G	ARID2__S660*	ENST00000334344	ENSP00000335044	ENSP00000335044__S660*	TRUE	FALSE	FALSE	FALSE	0	0			HIGH														37	predicted	FALSE	TRUE	tumor_driver	intogen	LoF	TIER 1
MPAM04PT1	MPAM04PT1_46245592	MPAM04	PAAD	ARID2	TRUE	1	12		46245592	46245592	C	G	PrematureStop	TRUE	12__46245592__C__G	ARID2__S1229*	ENST00000334344	ENSP00000335044	ENSP00000335044__S1229*	TRUE	FALSE	FALSE	FALSE	0	0			HIGH														35	predicted	FALSE	TRUE	tumor_driver	intogen	LoF	TIER 1
MPAM04PT4	MPAM04PT4_46243885	MPAM04	PAAD	ARID2	TRUE	1	12		46243885	46243885	C	G	PrematureStop	TRUE	12__46243885__C__G	ARID2__S660*	ENST00000334344	ENSP00000335044	ENSP00000335044__S660*	TRUE	FALSE	FALSE	FALSE	0	0			HIGH														37	predicted	FALSE	TRUE	tumor_driver	intogen	LoF	TIER 1
MPAM04PT4	MPAM04PT4_46245592	MPAM04	PAAD	ARID2	TRUE	1	12		46245592	46245592	C	G	PrematureStop	TRUE	12__46245592__C__G	ARID2__S1229*	ENST00000334344	ENSP00000335044	ENSP00000335044__S1229*	TRUE	FALSE	FALSE	FALSE	0	0			HIGH														35	predicted	FALSE	TRUE	tumor_driver	intogen	LoF	TIER 1
MPAM04PT6	MPAM04PT6_46243885	MPAM04	PAAD	ARID2	TRUE	1	12		46243885	46243885	C	G	PrematureStop	TRUE	12__46243885__C__G	ARID2__S660*	ENST00000334344	ENSP00000335044	ENSP00000335044__S660*	TRUE	FALSE	FALSE	FALSE	0	0			HIGH														37	predicted	FALSE	TRUE	tumor_driver	intogen	LoF	TIER 1
MPAM04PT6	MPAM04PT6_46245592	MPAM04	PAAD	ARID2	TRUE	1	12		46245592	46245592	C	G	PrematureStop	TRUE	12__46245592__C__G	ARID2__S1229*	ENST00000334344	ENSP00000335044	ENSP00000335044__S1229*	TRUE	FALSE	FALSE	FALSE	0	0			HIGH														35	predicted	FALSE	TRUE	tumor_driver	intogen	LoF	TIER 1
MPAM04PT7	MPAM04PT7_46243885	MPAM04	PAAD	ARID2	TRUE	1	12		46243885	46243885	C	G	PrematureStop	TRUE	12__46243885__C__G	ARID2__S660*	ENST00000334344	ENSP00000335044	ENSP00000335044__S660*	TRUE	FALSE	FALSE	FALSE	0	0			HIGH														37	predicted	FALSE	TRUE	tumor_driver	intogen	LoF	TIER 1
MPAM04PT7	MPAM04PT7_46245592	MPAM04	PAAD	ARID2	TRUE	1	12		46245592	46245592	C	G	PrematureStop	TRUE	12__46245592__C__G	ARID2__S1229*	ENST00000334344	ENSP00000335044	ENSP00000335044__S1229*	TRUE	FALSE	FALSE	FALSE	0	0			HIGH														35	predicted	FALSE	TRUE	tumor_driver	intogen	LoF	TIER 1
MPAM04PT8	MPAM04PT8_46243885	MPAM04	PAAD	ARID2	TRUE	1	12		46243885	46243885	C	G	PrematureStop	TRUE	12__46243885__C__G	ARID2__S660*	ENST00000334344	ENSP00000335044	ENSP00000335044__S660*	TRUE	FALSE	FALSE	FALSE	0	0			HIGH														37	predicted	FALSE	TRUE	tumor_driver	intogen	LoF	TIER 1
MPAM04PT8	MPAM04PT8_46245592	MPAM04	PAAD	ARID2	TRUE	1	12		46245592	46245592	C	G	PrematureStop	TRUE	12__46245592__C__G	ARID2__S1229*	ENST00000334344	ENSP00000335044	ENSP00000335044__S1229*	TRUE	FALSE	FALSE	FALSE	0	0			HIGH														35	predicted	FALSE	TRUE	tumor_driver	intogen	LoF	TIER 1
MPAM04PT10	MPAM04PT10_46243885	MPAM04	PAAD	ARID2	TRUE	1	12		46243885	46243885	C	G	PrematureStop	TRUE	12__46243885__C__G	ARID2__S660*	ENST00000334344	ENSP00000335044	ENSP00000335044__S660*	TRUE	FALSE	FALSE	FALSE	0	0			HIGH														37	predicted	FALSE	TRUE	tumor_driver	intogen	LoF	TIER 1
MPAM04PT10	MPAM04PT10_46245592	MPAM04	PAAD	ARID2	TRUE	1	12		46245592	46245592	C	G	PrematureStop	TRUE	12__46245592__C__G	ARID2__S1229*	ENST00000334344	ENSP00000335044	ENSP00000335044__S1229*	TRUE	FALSE	FALSE	FALSE	0	0			HIGH														35	predicted	FALSE	TRUE	tumor_driver	intogen	LoF	TIER 1
MPAM04PT11	MPAM04PT11_46243885	MPAM04	PAAD	ARID2	TRUE	1	12		46243885	46243885	C	G	PrematureStop	TRUE	12__46243885__C__G	ARID2__S660*	ENST00000334344	ENSP00000335044	ENSP00000335044__S660*	TRUE	FALSE	FALSE	FALSE	0	0			HIGH														37	predicted	FALSE	TRUE	tumor_driver	intogen	LoF	TIER 1
MPAM04PT11	MPAM04PT11_46245592	MPAM04	PAAD	ARID2	TRUE	1	12		46245592	46245592	C	G	PrematureStop	TRUE	12__46245592__C__G	ARID2__S1229*	ENST00000334344	ENSP00000335044	ENSP00000335044__S1229*	TRUE	FALSE	FALSE	FALSE	0	0			HIGH														35	predicted	FALSE	TRUE	tumor_driver	intogen	LoF	TIER 1
MPAM04PT3	MPAM04PT3_41266124	MPAM04	PAAD	CTNNB1	TRUE	4.4	3		41266124	41266124	A	G	Substitution	TRUE	3__41266124__A__G	CTNNB1__T41A	ENST00000349496	ENSP00000344456	ENSP00000344456__T41A	TRUE	TRUE	TRUE	TRUE	99	4	0.694	0	MODERATE		4.7044	Driver	0.14035	0	0.936	0.0322	0.177	5.09545e-11	23.7001	0.809722	0.211065	-6.95	26.1	known	TRUE	TRUE	tumor_driver	intogen	Act	TIER 1
MPAM04PT5	MPAM04PT5_41266124	MPAM04	PAAD	CTNNB1	TRUE	4.4	3		41266124	41266124	A	G	Substitution	TRUE	3__41266124__A__G	CTNNB1__T41A	ENST00000349496	ENSP00000344456	ENSP00000344456__T41A	TRUE	TRUE	TRUE	TRUE	99	4	0.694	0	MODERATE		4.7044	Driver	0.14035	0	0.936	0.0322	0.177	5.09545e-11	23.7001	0.809722	0.211065	-6.95	26.1	known	TRUE	TRUE	tumor_driver	intogen	Act	TIER 1
MPAM04PT9	MPAM04PT9_41266124	MPAM04	PAAD	CTNNB1	TRUE	4.4	3		41266124	41266124	A	G	Substitution	TRUE	3__41266124__A__G	CTNNB1__T41A	ENST00000349496	ENSP00000344456	ENSP00000344456__T41A	TRUE	TRUE	TRUE	TRUE	99	4	0.694	0	MODERATE		4.7044	Driver	0.14035	0	0.936	0.0322	0.177	5.09545e-11	23.7001	0.809722	0.211065	-6.95	26.1	known	TRUE	TRUE	tumor_driver	intogen	Act	TIER 1
MPAM04PT2	MPAM04PT2_41266124	MPAM04	PAAD	CTNNB1	TRUE	4.4	3		41266124	41266124	A	G	Substitution	TRUE	3__41266124__A__G	CTNNB1__T41A	ENST00000349496	ENSP00000344456	ENSP00000344456__T41A	TRUE	TRUE	TRUE	TRUE	99	4	0.694	0	MODERATE		4.7044	Driver	0.14035	0	0.936	0.0322	0.177	5.09545e-11	23.7001	0.809722	0.211065	-6.95	26.1	known	TRUE	TRUE	tumor_driver	intogen	Act	TIER 1
MPAM04PT1	MPAM04PT1_41266124	MPAM04	PAAD	CTNNB1	TRUE	4.4	3		41266124	41266124	A	G	Substitution	TRUE	3__41266124__A__G	CTNNB1__T41A	ENST00000349496	ENSP00000344456	ENSP00000344456__T41A	TRUE	TRUE	TRUE	TRUE	99	4	0.694	0	MODERATE		4.7044	Driver	0.14035	0	0.936	0.0322	0.177	5.09545e-11	23.7001	0.809722	0.211065	-6.95	26.1	known	TRUE	TRUE	tumor_driver	intogen	Act	TIER 1
MPAM04PT4	MPAM04PT4_41266124	MPAM04	PAAD	CTNNB1	TRUE	4.4	3		41266124	41266124	A	G	Substitution	TRUE	3__41266124__A__G	CTNNB1__T41A	ENST00000349496	ENSP00000344456	ENSP00000344456__T41A	TRUE	TRUE	TRUE	TRUE	99	4	0.694	0	MODERATE		4.7044	Driver	0.14035	0	0.936	0.0322	0.177	5.09545e-11	23.7001	0.809722	0.211065	-6.95	26.1	known	TRUE	TRUE	tumor_driver	intogen	Act	TIER 1
MPAM04PT6	MPAM04PT6_41266124	MPAM04	PAAD	CTNNB1	TRUE	4.4	3		41266124	41266124	A	G	Substitution	TRUE	3__41266124__A__G	CTNNB1__T41A	ENST00000349496	ENSP00000344456	ENSP00000344456__T41A	TRUE	TRUE	TRUE	TRUE	99	4	0.694	0	MODERATE		4.7044	Driver	0.14035	0	0.936	0.0322	0.177	5.09545e-11	23.7001	0.809722	0.211065	-6.95	26.1	known	TRUE	TRUE	tumor_driver	intogen	Act	TIER 1
MPAM04PT7	MPAM04PT7_41266124	MPAM04	PAAD	CTNNB1	TRUE	4.4	3		41266124	41266124	A	G	Substitution	TRUE	3__41266124__A__G	CTNNB1__T41A	ENST00000349496	ENSP00000344456	ENSP00000344456__T41A	TRUE	TRUE	TRUE	TRUE	99	4	0.694	0	MODERATE		4.7044	Driver	0.14035	0	0.936	0.0322	0.177	5.09545e-11	23.7001	0.809722	0.211065	-6.95	26.1	known	TRUE	TRUE	tumor_driver	intogen	Act	TIER 1
MPAM04PT8	MPAM04PT8_41266124	MPAM04	PAAD	CTNNB1	TRUE	4.4	3		41266124	41266124	A	G	Substitution	TRUE	3__41266124__A__G	CTNNB1__T41A	ENST00000349496	ENSP00000344456	ENSP00000344456__T41A	TRUE	TRUE	TRUE	TRUE	99	4	0.694	0	MODERATE		4.7044	Driver	0.14035	0	0.936	0.0322	0.177	5.09545e-11	23.7001	0.809722	0.211065	-6.95	26.1	known	TRUE	TRUE	tumor_driver	intogen	Act	TIER 1
MPAM04PT10	MPAM04PT10_41266124	MPAM04	PAAD	CTNNB1	TRUE	4.4	3		41266124	41266124	A	G	Substitution	TRUE	3__41266124__A__G	CTNNB1__T41A	ENST00000349496	ENSP00000344456	ENSP00000344456__T41A	TRUE	TRUE	TRUE	TRUE	99	4	0.694	0	MODERATE		4.7044	Driver	0.14035	0	0.936	0.0322	0.177	5.09545e-11	23.7001	0.809722	0.211065	-6.95	26.1	known	TRUE	TRUE	tumor_driver	intogen	Act	TIER 1
MPAM04PT11	MPAM04PT11_41266124	MPAM04	PAAD	CTNNB1	TRUE	4.4	3		41266124	41266124	A	G	Substitution	TRUE	3__41266124__A__G	CTNNB1__T41A	ENST00000349496	ENSP00000344456	ENSP00000344456__T41A	TRUE	TRUE	TRUE	TRUE	99	4	0.694	0	MODERATE		4.7044	Driver	0.14035	0	0.936	0.0322	0.177	5.09545e-11	23.7001	0.809722	0.211065	-6.95	26.1	known	TRUE	TRUE	tumor_driver	intogen	Act	TIER 1
MPAM04PT3	MPAM04PT3_57573423	MPAM04	PAAD	CTNND1	TRUE	1	11		57573423	57573423	G	T	PrematureStop	TRUE	11__57573423__G__T	CTNND1__E598*	ENST00000399050	ENSP00000382004	ENSP00000382004__E598*	TRUE	FALSE	FALSE	FALSE	0	0			HIGH														43	predicted	FALSE	TRUE	other_tumor_driver	intogen	LoF	TIER 1
MPAM04PT5	MPAM04PT5_57573423	MPAM04	PAAD	CTNND1	TRUE	1	11		57573423	57573423	G	T	PrematureStop	TRUE	11__57573423__G__T	CTNND1__E598*	ENST00000399050	ENSP00000382004	ENSP00000382004__E598*	TRUE	FALSE	FALSE	FALSE	0	0			HIGH														43	predicted	FALSE	TRUE	other_tumor_driver	intogen	LoF	TIER 1
MPAM04PT9	MPAM04PT9_57573423	MPAM04	PAAD	CTNND1	TRUE	1	11		57573423	57573423	G	T	PrematureStop	TRUE	11__57573423__G__T	CTNND1__E598*	ENST00000399050	ENSP00000382004	ENSP00000382004__E598*	TRUE	FALSE	FALSE	FALSE	0	0			HIGH														43	predicted	FALSE	TRUE	other_tumor_driver	intogen	LoF	TIER 1
MPAM04PT2	MPAM04PT2_57573423	MPAM04	PAAD	CTNND1	TRUE	1	11		57573423	57573423	G	T	PrematureStop	TRUE	11__57573423__G__T	CTNND1__E598*	ENST00000399050	ENSP00000382004	ENSP00000382004__E598*	TRUE	FALSE	FALSE	FALSE	0	0			HIGH														43	predicted	FALSE	TRUE	other_tumor_driver	intogen	LoF	TIER 1
MPAM04PT1	MPAM04PT1_57573423	MPAM04	PAAD	CTNND1	TRUE	1	11		57573423	57573423	G	T	PrematureStop	TRUE	11__57573423__G__T	CTNND1__E598*	ENST00000399050	ENSP00000382004	ENSP00000382004__E598*	TRUE	FALSE	FALSE	FALSE	0	0			HIGH														43	predicted	FALSE	TRUE	other_tumor_driver	intogen	LoF	TIER 1
MPAM04PT4	MPAM04PT4_57573423	MPAM04	PAAD	CTNND1	TRUE	1	11		57573423	57573423	G	T	PrematureStop	TRUE	11__57573423__G__T	CTNND1__E598*	ENST00000399050	ENSP00000382004	ENSP00000382004__E598*	TRUE	FALSE	FALSE	FALSE	0	0			HIGH														43	predicted	FALSE	TRUE	other_tumor_driver	intogen	LoF	TIER 1
MPAM04PT6	MPAM04PT6_57573423	MPAM04	PAAD	CTNND1	TRUE	1	11		57573423	57573423	G	T	PrematureStop	TRUE	11__57573423__G__T	CTNND1__E598*	ENST00000399050	ENSP00000382004	ENSP00000382004__E598*	TRUE	FALSE	FALSE	FALSE	0	0			HIGH														43	predicted	FALSE	TRUE	other_tumor_driver	intogen	LoF	TIER 1
MPAM04PT7	MPAM04PT7_57573423	MPAM04	PAAD	CTNND1	TRUE	1	11		57573423	57573423	G	T	PrematureStop	TRUE	11__57573423__G__T	CTNND1__E598*	ENST00000399050	ENSP00000382004	ENSP00000382004__E598*	TRUE	FALSE	FALSE	FALSE	0	0			HIGH														43	predicted	FALSE	TRUE	other_tumor_driver	intogen	LoF	TIER 1
MPAM04PT8	MPAM04PT8_57573423	MPAM04	PAAD	CTNND1	TRUE	1	11		57573423	57573423	G	T	PrematureStop	TRUE	11__57573423__G__T	CTNND1__E598*	ENST00000399050	ENSP00000382004	ENSP00000382004__E598*	TRUE	FALSE	FALSE	FALSE	0	0			HIGH														43	predicted	FALSE	TRUE	other_tumor_driver	intogen	LoF	TIER 1
MPAM04PT10	MPAM04PT10_57573423	MPAM04	PAAD	CTNND1	TRUE	1	11		57573423	57573423	G	T	PrematureStop	TRUE	11__57573423__G__T	CTNND1__E598*	ENST00000399050	ENSP00000382004	ENSP00000382004__E598*	TRUE	FALSE	FALSE	FALSE	0	0			HIGH														43	predicted	FALSE	TRUE	other_tumor_driver	intogen	LoF	TIER 1
MPAM04PT11	MPAM04PT11_57573423	MPAM04	PAAD	CTNND1	TRUE	1	11		57573423	57573423	G	T	PrematureStop	TRUE	11__57573423__G__T	CTNND1__E598*	ENST00000399050	ENSP00000382004	ENSP00000382004__E598*	TRUE	FALSE	FALSE	FALSE	0	0			HIGH														43	predicted	FALSE	TRUE	other_tumor_driver	intogen	LoF	TIER 1
MPAM04PT3	MPAM04PT3_25398284	MPAM04	PAAD	KRAS	TRUE	4.6	12		25398284	25398284	C	A	Substitution	TRUE	12__25398284__C__A	KRAS__G12V	ENST00000256078	ENSP00000256078	ENSP00000256078__G12V	TRUE	TRUE	TRUE	TRUE	1149	4	0.972	0	MODERATE		10.757	Driver	0.085632	0	0.936	0	0.913	5.09545e-11	23.7001	6.79394e-11	23.4124	-2.32	29.9	known	TRUE	TRUE	tumor_driver	intogen	Act	TIER 1
MPAM04PT3	MPAM04PT3_25398285	MPAM04	PAAD	KRAS	TRUE	4.6	12		25398285	25398285	C	T	Substitution	TRUE	12__25398285__C__T	KRAS__G12S	ENST00000256078	ENSP00000256078	ENSP00000256078__G12S	TRUE	TRUE	TRUE	TRUE	101	4	0.582	0.03	MODERATE		10.6197	Driver	0.087745	0	0.928	0	0.906	5.09545e-11	23.7001	6.79394e-11	23.4124	-2.14	31	known	TRUE	TRUE	tumor_driver	intogen	Act	TIER 1
MPAM04PT5	MPAM04PT5_25398284	MPAM04	PAAD	KRAS	TRUE	4.6	12		25398284	25398284	C	A	Substitution	TRUE	12__25398284__C__A	KRAS__G12V	ENST00000256078	ENSP00000256078	ENSP00000256078__G12V	TRUE	TRUE	TRUE	TRUE	1149	4	0.972	0	MODERATE		10.757	Driver	0.085632	0	0.936	0	0.913	5.09545e-11	23.7001	6.79394e-11	23.4124	-2.32	29.9	known	TRUE	TRUE	tumor_driver	intogen	Act	TIER 1
MPAM04PT5	MPAM04PT5_25398285	MPAM04	PAAD	KRAS	TRUE	4.6	12		25398285	25398285	C	T	Substitution	TRUE	12__25398285__C__T	KRAS__G12S	ENST00000256078	ENSP00000256078	ENSP00000256078__G12S	TRUE	TRUE	TRUE	TRUE	101	4	0.582	0.03	MODERATE		10.6197	Driver	0.087745	0	0.928	0	0.906	5.09545e-11	23.7001	6.79394e-11	23.4124	-2.14	31	known	TRUE	TRUE	tumor_driver	intogen	Act	TIER 1
MPAM04PT9	MPAM04PT9_25398284	MPAM04	PAAD	KRAS	TRUE	4.6	12		25398284	25398284	C	A	Substitution	TRUE	12__25398284__C__A	KRAS__G12V	ENST00000256078	ENSP00000256078	ENSP00000256078__G12V	TRUE	TRUE	TRUE	TRUE	1149	4	0.972	0	MODERATE		10.757	Driver	0.085632	0	0.936	0	0.913	5.09545e-11	23.7001	6.79394e-11	23.4124	-2.32	29.9	known	TRUE	TRUE	tumor_driver	intogen	Act	TIER 1
MPAM04PT9	MPAM04PT9_25398285	MPAM04	PAAD	KRAS	TRUE	4.6	12		25398285	25398285	C	T	Substitution	TRUE	12__25398285__C__T	KRAS__G12S	ENST00000256078	ENSP00000256078	ENSP00000256078__G12S	TRUE	TRUE	TRUE	TRUE	101	4	0.582	0.03	MODERATE		10.6197	Driver	0.087745	0	0.928	0	0.906	5.09545e-11	23.7001	6.79394e-11	23.4124	-2.14	31	known	TRUE	TRUE	tumor_driver	intogen	Act	TIER 1
MPAM04PT2	MPAM04PT2_25398284	MPAM04	PAAD	KRAS	TRUE	4.6	12		25398284	25398284	C	A	Substitution	TRUE	12__25398284__C__A	KRAS__G12V	ENST00000256078	ENSP00000256078	ENSP00000256078__G12V	TRUE	TRUE	TRUE	TRUE	1149	4	0.972	0	MODERATE		10.757	Driver	0.085632	0	0.936	0	0.913	5.09545e-11	23.7001	6.79394e-11	23.4124	-2.32	29.9	known	TRUE	TRUE	tumor_driver	intogen	Act	TIER 1
MPAM04PT2	MPAM04PT2_25398285	MPAM04	PAAD	KRAS	TRUE	4.6	12		25398285	25398285	C	T	Substitution	TRUE	12__25398285__C__T	KRAS__G12S	ENST00000256078	ENSP00000256078	ENSP00000256078__G12S	TRUE	TRUE	TRUE	TRUE	101	4	0.582	0.03	MODERATE		10.6197	Driver	0.087745	0	0.928	0	0.906	5.09545e-11	23.7001	6.79394e-11	23.4124	-2.14	31	known	TRUE	TRUE	tumor_driver	intogen	Act	TIER 1
MPAM04PT1	MPAM04PT1_25398284	MPAM04	PAAD	KRAS	TRUE	4.6	12		25398284	25398284	C	A	Substitution	TRUE	12__25398284__C__A	KRAS__G12V	ENST00000256078	ENSP00000256078	ENSP00000256078__G12V	TRUE	TRUE	TRUE	TRUE	1149	4	0.972	0	MODERATE		10.757	Driver	0.085632	0	0.936	0	0.913	5.09545e-11	23.7001	6.79394e-11	23.4124	-2.32	29.9	known	TRUE	TRUE	tumor_driver	intogen	Act	TIER 1
MPAM04PT1	MPAM04PT1_25398285	MPAM04	PAAD	KRAS	TRUE	4.6	12		25398285	25398285	C	T	Substitution	TRUE	12__25398285__C__T	KRAS__G12S	ENST00000256078	ENSP00000256078	ENSP00000256078__G12S	TRUE	TRUE	TRUE	TRUE	101	4	0.582	0.03	MODERATE		10.6197	Driver	0.087745	0	0.928	0	0.906	5.09545e-11	23.7001	6.79394e-11	23.4124	-2.14	31	known	TRUE	TRUE	tumor_driver	intogen	Act	TIER 1
MPAM04PT4	MPAM04PT4_25398284	MPAM04	PAAD	KRAS	TRUE	4.6	12		25398284	25398284	C	A	Substitution	TRUE	12__25398284__C__A	KRAS__G12V	ENST00000256078	ENSP00000256078	ENSP00000256078__G12V	TRUE	TRUE	TRUE	TRUE	1149	4	0.972	0	MODERATE		10.757	Driver	0.085632	0	0.936	0	0.913	5.09545e-11	23.7001	6.79394e-11	23.4124	-2.32	29.9	known	TRUE	TRUE	tumor_driver	intogen	Act	TIER 1
MPAM04PT4	MPAM04PT4_25398285	MPAM04	PAAD	KRAS	TRUE	4.6	12		25398285	25398285	C	T	Substitution	TRUE	12__25398285__C__T	KRAS__G12S	ENST00000256078	ENSP00000256078	ENSP00000256078__G12S	TRUE	TRUE	TRUE	TRUE	101	4	0.582	0.03	MODERATE		10.6197	Driver	0.087745	0	0.928	0	0.906	5.09545e-11	23.7001	6.79394e-11	23.4124	-2.14	31	known	TRUE	TRUE	tumor_driver	intogen	Act	TIER 1
MPAM04PT6	MPAM04PT6_25398284	MPAM04	PAAD	KRAS	TRUE	4.6	12		25398284	25398284	C	A	Substitution	TRUE	12__25398284__C__A	KRAS__G12V	ENST00000256078	ENSP00000256078	ENSP00000256078__G12V	TRUE	TRUE	TRUE	TRUE	1149	4	0.972	0	MODERATE		10.757	Driver	0.085632	0	0.936	0	0.913	5.09545e-11	23.7001	6.79394e-11	23.4124	-2.32	29.9	known	TRUE	TRUE	tumor_driver	intogen	Act	TIER 1
MPAM04PT6	MPAM04PT6_25398285	MPAM04	PAAD	KRAS	TRUE	4.6	12		25398285	25398285	C	T	Substitution	TRUE	12__25398285__C__T	KRAS__G12S	ENST00000256078	ENSP00000256078	ENSP00000256078__G12S	TRUE	TRUE	TRUE	TRUE	101	4	0.582	0.03	MODERATE		10.6197	Driver	0.087745	0	0.928	0	0.906	5.09545e-11	23.7001	6.79394e-11	23.4124	-2.14	31	known	TRUE	TRUE	tumor_driver	intogen	Act	TIER 1
MPAM04PT7	MPAM04PT7_25398284	MPAM04	PAAD	KRAS	TRUE	4.6	12		25398284	25398284	C	A	Substitution	TRUE	12__25398284__C__A	KRAS__G12V	ENST00000256078	ENSP00000256078	ENSP00000256078__G12V	TRUE	TRUE	TRUE	TRUE	1149	4	0.972	0	MODERATE		10.757	Driver	0.085632	0	0.936	0	0.913	5.09545e-11	23.7001	6.79394e-11	23.4124	-2.32	29.9	known	TRUE	TRUE	tumor_driver	intogen	Act	TIER 1
MPAM04PT7	MPAM04PT7_25398285	MPAM04	PAAD	KRAS	TRUE	4.6	12		25398285	25398285	C	T	Substitution	TRUE	12__25398285__C__T	KRAS__G12S	ENST00000256078	ENSP00000256078	ENSP00000256078__G12S	TRUE	TRUE	TRUE	TRUE	101	4	0.582	0.03	MODERATE		10.6197	Driver	0.087745	0	0.928	0	0.906	5.09545e-11	23.7001	6.79394e-11	23.4124	-2.14	31	known	TRUE	TRUE	tumor_driver	intogen	Act	TIER 1
MPAM04PT8	MPAM04PT8_25398284	MPAM04	PAAD	KRAS	TRUE	4.6	12		25398284	25398284	C	A	Substitution	TRUE	12__25398284__C__A	KRAS__G12V	ENST00000256078	ENSP00000256078	ENSP00000256078__G12V	TRUE	TRUE	TRUE	TRUE	1149	4	0.972	0	MODERATE		10.757	Driver	0.085632	0	0.936	0	0.913	5.09545e-11	23.7001	6.79394e-11	23.4124	-2.32	29.9	known	TRUE	TRUE	tumor_driver	intogen	Act	TIER 1
MPAM04PT8	MPAM04PT8_25398285	MPAM04	PAAD	KRAS	TRUE	4.6	12		25398285	25398285	C	T	Substitution	TRUE	12__25398285__C__T	KRAS__G12S	ENST00000256078	ENSP00000256078	ENSP00000256078__G12S	TRUE	TRUE	TRUE	TRUE	101	4	0.582	0.03	MODERATE		10.6197	Driver	0.087745	0	0.928	0	0.906	5.09545e-11	23.7001	6.79394e-11	23.4124	-2.14	31	known	TRUE	TRUE	tumor_driver	intogen	Act	TIER 1
MPAM04PT10	MPAM04PT10_25398284	MPAM04	PAAD	KRAS	TRUE	4.6	12		25398284	25398284	C	A	Substitution	TRUE	12__25398284__C__A	KRAS__G12V	ENST00000256078	ENSP00000256078	ENSP00000256078__G12V	TRUE	TRUE	TRUE	TRUE	1149	4	0.972	0	MODERATE		10.757	Driver	0.085632	0	0.936	0	0.913	5.09545e-11	23.7001	6.79394e-11	23.4124	-2.32	29.9	known	TRUE	TRUE	tumor_driver	intogen	Act	TIER 1
MPAM04PT10	MPAM04PT10_25398285	MPAM04	PAAD	KRAS	TRUE	4.6	12		25398285	25398285	C	T	Substitution	TRUE	12__25398285__C__T	KRAS__G12S	ENST00000256078	ENSP00000256078	ENSP00000256078__G12S	TRUE	TRUE	TRUE	TRUE	101	4	0.582	0.03	MODERATE		10.6197	Driver	0.087745	0	0.928	0	0.906	5.09545e-11	23.7001	6.79394e-11	23.4124	-2.14	31	known	TRUE	TRUE	tumor_driver	intogen	Act	TIER 1
MPAM04PT11	MPAM04PT11_25398284	MPAM04	PAAD	KRAS	TRUE	4.6	12		25398284	25398284	C	A	Substitution	TRUE	12__25398284__C__A	KRAS__G12V	ENST00000256078	ENSP00000256078	ENSP00000256078__G12V	TRUE	TRUE	TRUE	TRUE	1149	4	0.972	0	MODERATE		10.757	Driver	0.085632	0	0.936	0	0.913	5.09545e-11	23.7001	6.79394e-11	23.4124	-2.32	29.9	known	TRUE	TRUE	tumor_driver	intogen	Act	TIER 1
MPAM04PT11	MPAM04PT11_25398285	MPAM04	PAAD	KRAS	TRUE	4.6	12		25398285	25398285	C	T	Substitution	TRUE	12__25398285__C__T	KRAS__G12S	ENST00000256078	ENSP00000256078	ENSP00000256078__G12S	TRUE	TRUE	TRUE	TRUE	101	4	0.582	0.03	MODERATE		10.6197	Driver	0.087745	0	0.928	0	0.906	5.09545e-11	23.7001	6.79394e-11	23.4124	-2.14	31	known	TRUE	TRUE	tumor_driver	intogen	Act	TIER 1
MPAM04PT3	MPAM04PT3_7577547	MPAM04	PAAD	TP53	TRUE	4.8	17		7577547	7577547	C	T	Substitution	TRUE	17__7577547__C__T	TP53__G245D	ENST00000420246	ENSP00000391127	ENSP00000391127__G245D	TRUE	TRUE	TRUE	TRUE	267	4	0.999	0	MODERATE		30.5651	Driver	0.039035	0	0.806	0	0.845	5.09545e-11	23.7001	6.79394e-11	23.4124	-10.01	33	known	TRUE	TRUE	tumor_driver	intogen	LoF	TIER 1
MPAM04PT5	MPAM04PT5_7577547	MPAM04	PAAD	TP53	TRUE	4.8	17		7577547	7577547	C	T	Substitution	TRUE	17__7577547__C__T	TP53__G245D	ENST00000420246	ENSP00000391127	ENSP00000391127__G245D	TRUE	TRUE	TRUE	TRUE	267	4	0.999	0	MODERATE		30.5651	Driver	0.039035	0	0.806	0	0.845	5.09545e-11	23.7001	6.79394e-11	23.4124	-10.01	33	known	TRUE	TRUE	tumor_driver	intogen	LoF	TIER 1
MPAM04PT9	MPAM04PT9_7577547	MPAM04	PAAD	TP53	TRUE	4.8	17		7577547	7577547	C	T	Substitution	TRUE	17__7577547__C__T	TP53__G245D	ENST00000420246	ENSP00000391127	ENSP00000391127__G245D	TRUE	TRUE	TRUE	TRUE	267	4	0.999	0	MODERATE		30.5651	Driver	0.039035	0	0.806	0	0.845	5.09545e-11	23.7001	6.79394e-11	23.4124	-10.01	33	known	TRUE	TRUE	tumor_driver	intogen	LoF	TIER 1
MPAM04PT2	MPAM04PT2_7577547	MPAM04	PAAD	TP53	TRUE	4.8	17		7577547	7577547	C	T	Substitution	TRUE	17__7577547__C__T	TP53__G245D	ENST00000420246	ENSP00000391127	ENSP00000391127__G245D	TRUE	TRUE	TRUE	TRUE	267	4	0.999	0	MODERATE		30.5651	Driver	0.039035	0	0.806	0	0.845	5.09545e-11	23.7001	6.79394e-11	23.4124	-10.01	33	known	TRUE	TRUE	tumor_driver	intogen	LoF	TIER 1
MPAM04PT1	MPAM04PT1_7577547	MPAM04	PAAD	TP53	TRUE	4.8	17		7577547	7577547	C	T	Substitution	TRUE	17__7577547__C__T	TP53__G245D	ENST00000420246	ENSP00000391127	ENSP00000391127__G245D	TRUE	TRUE	TRUE	TRUE	267	4	0.999	0	MODERATE		30.5651	Driver	0.039035	0	0.806	0	0.845	5.09545e-11	23.7001	6.79394e-11	23.4124	-10.01	33	known	TRUE	TRUE	tumor_driver	intogen	LoF	TIER 1
MPAM04PT4	MPAM04PT4_7577547	MPAM04	PAAD	TP53	TRUE	4.8	17		7577547	7577547	C	T	Substitution	TRUE	17__7577547__C__T	TP53__G245D	ENST00000420246	ENSP00000391127	ENSP00000391127__G245D	TRUE	TRUE	TRUE	TRUE	267	4	0.999	0	MODERATE		30.5651	Driver	0.039035	0	0.806	0	0.845	5.09545e-11	23.7001	6.79394e-11	23.4124	-10.01	33	known	TRUE	TRUE	tumor_driver	intogen	LoF	TIER 1
MPAM04PT6	MPAM04PT6_7577547	MPAM04	PAAD	TP53	TRUE	4.8	17		7577547	7577547	C	T	Substitution	TRUE	17__7577547__C__T	TP53__G245D	ENST00000420246	ENSP00000391127	ENSP00000391127__G245D	TRUE	TRUE	TRUE	TRUE	267	4	0.999	0	MODERATE		30.5651	Driver	0.039035	0	0.806	0	0.845	5.09545e-11	23.7001	6.79394e-11	23.4124	-10.01	33	known	TRUE	TRUE	tumor_driver	intogen	LoF	TIER 1
MPAM04PT7	MPAM04PT7_7577547	MPAM04	PAAD	TP53	TRUE	4.8	17		7577547	7577547	C	T	Substitution	TRUE	17__7577547__C__T	TP53__G245D	ENST00000420246	ENSP00000391127	ENSP00000391127__G245D	TRUE	TRUE	TRUE	TRUE	267	4	0.999	0	MODERATE		30.5651	Driver	0.039035	0	0.806	0	0.845	5.09545e-11	23.7001	6.79394e-11	23.4124	-10.01	33	known	TRUE	TRUE	tumor_driver	intogen	LoF	TIER 1
MPAM04PT8	MPAM04PT8_7577547	MPAM04	PAAD	TP53	TRUE	4.8	17		7577547	7577547	C	T	Substitution	TRUE	17__7577547__C__T	TP53__G245D	ENST00000420246	ENSP00000391127	ENSP00000391127__G245D	TRUE	TRUE	TRUE	TRUE	267	4	0.999	0	MODERATE		30.5651	Driver	0.039035	0	0.806	0	0.845	5.09545e-11	23.7001	6.79394e-11	23.4124	-10.01	33	known	TRUE	TRUE	tumor_driver	intogen	LoF	TIER 1
MPAM04PT10	MPAM04PT10_7577547	MPAM04	PAAD	TP53	TRUE	4.8	17		7577547	7577547	C	T	Substitution	TRUE	17__7577547__C__T	TP53__G245D	ENST00000420246	ENSP00000391127	ENSP00000391127__G245D	TRUE	TRUE	TRUE	TRUE	267	4	0.999	0	MODERATE		30.5651	Driver	0.039035	0	0.806	0	0.845	5.09545e-11	23.7001	6.79394e-11	23.4124	-10.01	33	known	TRUE	TRUE	tumor_driver	intogen	LoF	TIER 1
MPAM04PT11	MPAM04PT11_7577547	MPAM04	PAAD	TP53	TRUE	4.8	17		7577547	7577547	C	T	Substitution	TRUE	17__7577547__C__T	TP53__G245D	ENST00000420246	ENSP00000391127	ENSP00000391127__G245D	TRUE	TRUE	TRUE	TRUE	267	4	0.999	0	MODERATE		30.5651	Driver	0.039035	0	0.806	0	0.845	5.09545e-11	23.7001	6.79394e-11	23.4124	-10.01	33	known	TRUE	TRUE	tumor_driver	intogen	LoF	TIER 1
MPAM05PT1	MPAM05PT1_21974695	MPAM05	PAAD	CDKN2A	TRUE	2	9		21974695	21974694	-	T	FrameShiftTruncation	TRUE	9__21974695__-__T	CDKN2A__44fs*	ENST00000498124	ENSP00000418915	ENSP00000418915__44fs*	TRUE	FALSE	FALSE	FALSE	6	1			HIGH														35	predicted	FALSE	TRUE	tumor_driver	intogen	LoF	TIER 1
MPAM05PT2	MPAM05PT2_21974695	MPAM05	PAAD	CDKN2A	TRUE	2	9		21974695	21974694	-	T	FrameShiftTruncation	TRUE	9__21974695__-__T	CDKN2A__44fs*	ENST00000498124	ENSP00000418915	ENSP00000418915__44fs*	TRUE	FALSE	FALSE	FALSE	6	1			HIGH														35	predicted	FALSE	TRUE	tumor_driver	intogen	LoF	TIER 1
MPAM05PT3	MPAM05PT3_21974695	MPAM05	PAAD	CDKN2A	TRUE	2	9		21974695	21974694	-	T	FrameShiftTruncation	TRUE	9__21974695__-__T	CDKN2A__44fs*	ENST00000498124	ENSP00000418915	ENSP00000418915__44fs*	TRUE	FALSE	FALSE	FALSE	6	1			HIGH														35	predicted	FALSE	TRUE	tumor_driver	intogen	LoF	TIER 1
MPAM05PT4	MPAM05PT4_21974695	MPAM05	PAAD	CDKN2A	TRUE	2	9		21974695	21974694	-	T	FrameShiftTruncation	TRUE	9__21974695__-__T	CDKN2A__44fs*	ENST00000498124	ENSP00000418915	ENSP00000418915__44fs*	TRUE	FALSE	FALSE	FALSE	6	1			HIGH														35	predicted	FALSE	TRUE	tumor_driver	intogen	LoF	TIER 1
MPAM05PT5	MPAM05PT5_21974695	MPAM05	PAAD	CDKN2A	TRUE	2	9		21974695	21974694	-	T	FrameShiftTruncation	TRUE	9__21974695__-__T	CDKN2A__44fs*	ENST00000498124	ENSP00000418915	ENSP00000418915__44fs*	TRUE	FALSE	FALSE	FALSE	6	1			HIGH														35	predicted	FALSE	TRUE	tumor_driver	intogen	LoF	TIER 1
MPAM05PT6	MPAM05PT6_21974695	MPAM05	PAAD	CDKN2A	TRUE	2	9		21974695	21974694	-	T	FrameShiftTruncation	TRUE	9__21974695__-__T	CDKN2A__44fs*	ENST00000498124	ENSP00000418915	ENSP00000418915__44fs*	TRUE	FALSE	FALSE	FALSE	6	1			HIGH														35	predicted	FALSE	TRUE	tumor_driver	intogen	LoF	TIER 1
MPAM05PT7	MPAM05PT7_21974695	MPAM05	PAAD	CDKN2A	TRUE	2	9		21974695	21974694	-	T	FrameShiftTruncation	TRUE	9__21974695__-__T	CDKN2A__44fs*	ENST00000498124	ENSP00000418915	ENSP00000418915__44fs*	TRUE	FALSE	FALSE	FALSE	6	1			HIGH														35	predicted	FALSE	TRUE	tumor_driver	intogen	LoF	TIER 1
MPAM05PT8	MPAM05PT8_21974695	MPAM05	PAAD	CDKN2A	TRUE	2	9		21974695	21974694	-	T	FrameShiftTruncation	TRUE	9__21974695__-__T	CDKN2A__44fs*	ENST00000498124	ENSP00000418915	ENSP00000418915__44fs*	TRUE	FALSE	FALSE	FALSE	6	1			HIGH														35	predicted	FALSE	TRUE	tumor_driver	intogen	LoF	TIER 1
MPAM05PT9	MPAM05PT9_21974695	MPAM05	PAAD	CDKN2A	TRUE	2	9		21974695	21974694	-	T	FrameShiftTruncation	TRUE	9__21974695__-__T	CDKN2A__44fs*	ENST00000498124	ENSP00000418915	ENSP00000418915__44fs*	TRUE	FALSE	FALSE	FALSE	6	1			HIGH														35	predicted	FALSE	TRUE	tumor_driver	intogen	LoF	TIER 1
MPAM05PT10	MPAM05PT10_21974695	MPAM05	PAAD	CDKN2A	TRUE	2	9		21974695	21974694	-	T	FrameShiftTruncation	TRUE	9__21974695__-__T	CDKN2A__44fs*	ENST00000498124	ENSP00000418915	ENSP00000418915__44fs*	TRUE	FALSE	FALSE	FALSE	6	1			HIGH														35	predicted	FALSE	TRUE	tumor_driver	intogen	LoF	TIER 1
MPAM05PT11	MPAM05PT11_21974695	MPAM05	PAAD	CDKN2A	TRUE	2	9		21974695	21974694	-	T	FrameShiftTruncation	TRUE	9__21974695__-__T	CDKN2A__44fs*	ENST00000498124	ENSP00000418915	ENSP00000418915__44fs*	TRUE	FALSE	FALSE	FALSE	6	1			HIGH														35	predicted	FALSE	TRUE	tumor_driver	intogen	LoF	TIER 1
MPAM05PT3	MPAM05PT3_25565297	MPAM05	PAAD	DNMT3A	TRUE	1	2		25565297	25565297	A	C	SpliceDonor	TRUE	2__25565297__A__C	DNMT3A__lice-donor	ENST00000264709	ENSP00000264709	ENSP00000264709__lice-donor	TRUE	FALSE	FALSE	FALSE	0	0			HIGH															predicted	FALSE	TRUE	other_tumor_driver	biomarkers__intogen__cgc__known	LoF	TIER 1
MPAM05PT1	MPAM05PT1_25398285	MPAM05	PAAD	KRAS	TRUE	4.6	12		25398285	25398285	C	A	Substitution	TRUE	12__25398285__C__A	KRAS__G12C	ENST00000256078	ENSP00000256078	ENSP00000256078__G12C	TRUE	TRUE	TRUE	TRUE	382	4	0.991	0.04	MODERATE		10.6893	Driver	0.08641	0	0.938	0	0.915	8.55455e-11	23.182	8.55455e-11	23.182	-2.37	33	known	TRUE	TRUE	tumor_driver	intogen	Act	TIER 1
MPAM05PT2	MPAM05PT2_25398285	MPAM05	PAAD	KRAS	TRUE	4.6	12		25398285	25398285	C	A	Substitution	TRUE	12__25398285__C__A	KRAS__G12C	ENST00000256078	ENSP00000256078	ENSP00000256078__G12C	TRUE	TRUE	TRUE	TRUE	382	4	0.991	0.04	MODERATE		10.6893	Driver	0.08641	0	0.938	0	0.915	8.55455e-11	23.182	8.55455e-11	23.182	-2.37	33	known	TRUE	TRUE	tumor_driver	intogen	Act	TIER 1
MPAM05PT3	MPAM05PT3_25398285	MPAM05	PAAD	KRAS	TRUE	4.6	12		25398285	25398285	C	A	Substitution	TRUE	12__25398285__C__A	KRAS__G12C	ENST00000256078	ENSP00000256078	ENSP00000256078__G12C	TRUE	TRUE	TRUE	TRUE	382	4	0.991	0.04	MODERATE		10.6893	Driver	0.08641	0	0.938	0	0.915	8.55455e-11	23.182	8.55455e-11	23.182	-2.37	33	known	TRUE	TRUE	tumor_driver	intogen	Act	TIER 1
MPAM05PT4	MPAM05PT4_25398285	MPAM05	PAAD	KRAS	TRUE	4.6	12		25398285	25398285	C	A	Substitution	TRUE	12__25398285__C__A	KRAS__G12C	ENST00000256078	ENSP00000256078	ENSP00000256078__G12C	TRUE	TRUE	TRUE	TRUE	382	4	0.991	0.04	MODERATE		10.6893	Driver	0.08641	0	0.938	0	0.915	8.55455e-11	23.182	8.55455e-11	23.182	-2.37	33	known	TRUE	TRUE	tumor_driver	intogen	Act	TIER 1
MPAM05PT5	MPAM05PT5_25398285	MPAM05	PAAD	KRAS	TRUE	4.6	12		25398285	25398285	C	A	Substitution	TRUE	12__25398285__C__A	KRAS__G12C	ENST00000256078	ENSP00000256078	ENSP00000256078__G12C	TRUE	TRUE	TRUE	TRUE	382	4	0.991	0.04	MODERATE		10.6893	Driver	0.08641	0	0.938	0	0.915	8.55455e-11	23.182	8.55455e-11	23.182	-2.37	33	known	TRUE	TRUE	tumor_driver	intogen	Act	TIER 1
MPAM05PT6	MPAM05PT6_25398285	MPAM05	PAAD	KRAS	TRUE	4.6	12		25398285	25398285	C	A	Substitution	TRUE	12__25398285__C__A	KRAS__G12C	ENST00000256078	ENSP00000256078	ENSP00000256078__G12C	TRUE	TRUE	TRUE	TRUE	382	4	0.991	0.04	MODERATE		10.6893	Driver	0.08641	0	0.938	0	0.915	8.55455e-11	23.182	8.55455e-11	23.182	-2.37	33	known	TRUE	TRUE	tumor_driver	intogen	Act	TIER 1
MPAM05PT7	MPAM05PT7_25398285	MPAM05	PAAD	KRAS	TRUE	4.6	12		25398285	25398285	C	A	Substitution	TRUE	12__25398285__C__A	KRAS__G12C	ENST00000256078	ENSP00000256078	ENSP00000256078__G12C	TRUE	TRUE	TRUE	TRUE	382	4	0.991	0.04	MODERATE		10.6893	Driver	0.08641	0	0.938	0	0.915	8.55455e-11	23.182	8.55455e-11	23.182	-2.37	33	known	TRUE	TRUE	tumor_driver	intogen	Act	TIER 1
MPAM05PT8	MPAM05PT8_25398285	MPAM05	PAAD	KRAS	TRUE	4.6	12		25398285	25398285	C	A	Substitution	TRUE	12__25398285__C__A	KRAS__G12C	ENST00000256078	ENSP00000256078	ENSP00000256078__G12C	TRUE	TRUE	TRUE	TRUE	382	4	0.991	0.04	MODERATE		10.6893	Driver	0.08641	0	0.938	0	0.915	8.55455e-11	23.182	8.55455e-11	23.182	-2.37	33	known	TRUE	TRUE	tumor_driver	intogen	Act	TIER 1
MPAM05PT9	MPAM05PT9_25398285	MPAM05	PAAD	KRAS	TRUE	4.6	12		25398285	25398285	C	A	Substitution	TRUE	12__25398285__C__A	KRAS__G12C	ENST00000256078	ENSP00000256078	ENSP00000256078__G12C	TRUE	TRUE	TRUE	TRUE	382	4	0.991	0.04	MODERATE		10.6893	Driver	0.08641	0	0.938	0	0.915	8.55455e-11	23.182	8.55455e-11	23.182	-2.37	33	known	TRUE	TRUE	tumor_driver	intogen	Act	TIER 1
MPAM05PT10	MPAM05PT10_25398285	MPAM05	PAAD	KRAS	TRUE	4.6	12		25398285	25398285	C	A	Substitution	TRUE	12__25398285__C__A	KRAS__G12C	ENST00000256078	ENSP00000256078	ENSP00000256078__G12C	TRUE	TRUE	TRUE	TRUE	382	4	0.991	0.04	MODERATE		10.6893	Driver	0.08641	0	0.938	0	0.915	8.55455e-11	23.182	8.55455e-11	23.182	-2.37	33	known	TRUE	TRUE	tumor_driver	intogen	Act	TIER 1
MPAM05PT11	MPAM05PT11_25398285	MPAM05	PAAD	KRAS	TRUE	4.6	12		25398285	25398285	C	A	Substitution	TRUE	12__25398285__C__A	KRAS__G12C	ENST00000256078	ENSP00000256078	ENSP00000256078__G12C	TRUE	TRUE	TRUE	TRUE	382	4	0.991	0.04	MODERATE		10.6893	Driver	0.08641	0	0.938	0	0.915	8.55455e-11	23.182	8.55455e-11	23.182	-2.37	33	known	TRUE	TRUE	tumor_driver	intogen	Act	TIER 1
MPAM05PT1	MPAM05PT1_7579718	MPAM05	PAAD	TP53	TRUE	2	17		7579718	7579718	A	-	FrameShift	TRUE	17__7579718__A__-	TP53__P27fs	ENST00000420246	ENSP00000391127	ENSP00000391127__P27fs	TRUE	FALSE	FALSE	FALSE	6	1			HIGH														23.5	predicted	FALSE	TRUE	tumor_driver	intogen	LoF	TIER 1
MPAM05PT2	MPAM05PT2_7579718	MPAM05	PAAD	TP53	TRUE	2	17		7579718	7579718	A	-	FrameShift	TRUE	17__7579718__A__-	TP53__P27fs	ENST00000420246	ENSP00000391127	ENSP00000391127__P27fs	TRUE	FALSE	FALSE	FALSE	6	1			HIGH														23.5	predicted	FALSE	TRUE	tumor_driver	intogen	LoF	TIER 1
MPAM05PT3	MPAM05PT3_7579718	MPAM05	PAAD	TP53	TRUE	2	17		7579718	7579718	A	-	FrameShift	TRUE	17__7579718__A__-	TP53__P27fs	ENST00000420246	ENSP00000391127	ENSP00000391127__P27fs	TRUE	FALSE	FALSE	FALSE	6	1			HIGH														23.5	predicted	FALSE	TRUE	tumor_driver	intogen	LoF	TIER 1
MPAM05PT4	MPAM05PT4_7579718	MPAM05	PAAD	TP53	TRUE	2	17		7579718	7579718	A	-	FrameShift	TRUE	17__7579718__A__-	TP53__P27fs	ENST00000420246	ENSP00000391127	ENSP00000391127__P27fs	TRUE	FALSE	FALSE	FALSE	6	1			HIGH														23.5	predicted	FALSE	TRUE	tumor_driver	intogen	LoF	TIER 1
MPAM05PT5	MPAM05PT5_7579718	MPAM05	PAAD	TP53	TRUE	2	17		7579718	7579718	A	-	FrameShift	TRUE	17__7579718__A__-	TP53__P27fs	ENST00000420246	ENSP00000391127	ENSP00000391127__P27fs	TRUE	FALSE	FALSE	FALSE	6	1			HIGH														23.5	predicted	FALSE	TRUE	tumor_driver	intogen	LoF	TIER 1
MPAM05PT6	MPAM05PT6_7579718	MPAM05	PAAD	TP53	TRUE	2	17		7579718	7579718	A	-	FrameShift	TRUE	17__7579718__A__-	TP53__P27fs	ENST00000420246	ENSP00000391127	ENSP00000391127__P27fs	TRUE	FALSE	FALSE	FALSE	6	1			HIGH														23.5	predicted	FALSE	TRUE	tumor_driver	intogen	LoF	TIER 1
MPAM05PT7	MPAM05PT7_7579718	MPAM05	PAAD	TP53	TRUE	2	17		7579718	7579718	A	-	FrameShift	TRUE	17__7579718__A__-	TP53__P27fs	ENST00000420246	ENSP00000391127	ENSP00000391127__P27fs	TRUE	FALSE	FALSE	FALSE	6	1			HIGH														23.5	predicted	FALSE	TRUE	tumor_driver	intogen	LoF	TIER 1
MPAM05PT8	MPAM05PT8_7579718	MPAM05	PAAD	TP53	TRUE	2	17		7579718	7579718	A	-	FrameShift	TRUE	17__7579718__A__-	TP53__P27fs	ENST00000420246	ENSP00000391127	ENSP00000391127__P27fs	TRUE	FALSE	FALSE	FALSE	6	1			HIGH														23.5	predicted	FALSE	TRUE	tumor_driver	intogen	LoF	TIER 1
MPAM05PT9	MPAM05PT9_7579718	MPAM05	PAAD	TP53	TRUE	2	17		7579718	7579718	A	-	FrameShift	TRUE	17__7579718__A__-	TP53__P27fs	ENST00000420246	ENSP00000391127	ENSP00000391127__P27fs	TRUE	FALSE	FALSE	FALSE	6	1			HIGH														23.5	predicted	FALSE	TRUE	tumor_driver	intogen	LoF	TIER 1
MPAM05PT10	MPAM05PT10_7579718	MPAM05	PAAD	TP53	TRUE	2	17		7579718	7579718	A	-	FrameShift	TRUE	17__7579718__A__-	TP53__P27fs	ENST00000420246	ENSP00000391127	ENSP00000391127__P27fs	TRUE	FALSE	FALSE	FALSE	6	1			HIGH														23.5	predicted	FALSE	TRUE	tumor_driver	intogen	LoF	TIER 1
MPAM05PT11	MPAM05PT11_7579718	MPAM05	PAAD	TP53	TRUE	2	17		7579718	7579718	A	-	FrameShift	TRUE	17__7579718__A__-	TP53__P27fs	ENST00000420246	ENSP00000391127	ENSP00000391127__P27fs	TRUE	FALSE	FALSE	FALSE	6	1			HIGH														23.5	predicted	FALSE	TRUE	tumor_driver	intogen	LoF	TIER 1
MPAM06PT1	MPAM06PT1_25398284	MPAM06	PAAD	KRAS	TRUE	4.6	12		25398284	25398284	C	A	Substitution	TRUE	12__25398284__C__A	KRAS__G12V	ENST00000256078	ENSP00000256078	ENSP00000256078__G12V	TRUE	TRUE	TRUE	TRUE	1149	4	0.972	0	MODERATE		10.757	Driver	0.085632	0	0.936	0	0.913	7.51667e-11	23.3113	9.02e-11	23.129	-2.32	29.9	known	TRUE	TRUE	tumor_driver	intogen	Act	TIER 1
MPAM06PT2	MPAM06PT2_25398284	MPAM06	PAAD	KRAS	TRUE	4.6	12		25398284	25398284	C	A	Substitution	TRUE	12__25398284__C__A	KRAS__G12V	ENST00000256078	ENSP00000256078	ENSP00000256078__G12V	TRUE	TRUE	TRUE	TRUE	1149	4	0.972	0	MODERATE		10.757	Driver	0.085632	0	0.936	0	0.913	7.51667e-11	23.3113	9.02e-11	23.129	-2.32	29.9	known	TRUE	TRUE	tumor_driver	intogen	Act	TIER 1
MPAM06PT3	MPAM06PT3_25398284	MPAM06	PAAD	KRAS	TRUE	4.6	12		25398284	25398284	C	A	Substitution	TRUE	12__25398284__C__A	KRAS__G12V	ENST00000256078	ENSP00000256078	ENSP00000256078__G12V	TRUE	TRUE	TRUE	TRUE	1149	4	0.972	0	MODERATE		10.757	Driver	0.085632	0	0.936	0	0.913	7.51667e-11	23.3113	9.02e-11	23.129	-2.32	29.9	known	TRUE	TRUE	tumor_driver	intogen	Act	TIER 1
MPAM06PT4	MPAM06PT4_25398284	MPAM06	PAAD	KRAS	TRUE	4.6	12		25398284	25398284	C	A	Substitution	TRUE	12__25398284__C__A	KRAS__G12V	ENST00000256078	ENSP00000256078	ENSP00000256078__G12V	TRUE	TRUE	TRUE	TRUE	1149	4	0.972	0	MODERATE		10.757	Driver	0.085632	0	0.936	0	0.913	7.51667e-11	23.3113	9.02e-11	23.129	-2.32	29.9	known	TRUE	TRUE	tumor_driver	intogen	Act	TIER 1
MPAM06PT5	MPAM06PT5_25398284	MPAM06	PAAD	KRAS	TRUE	4.6	12		25398284	25398284	C	A	Substitution	TRUE	12__25398284__C__A	KRAS__G12V	ENST00000256078	ENSP00000256078	ENSP00000256078__G12V	TRUE	TRUE	TRUE	TRUE	1149	4	0.972	0	MODERATE		10.757	Driver	0.085632	0	0.936	0	0.913	7.51667e-11	23.3113	9.02e-11	23.129	-2.32	29.9	known	TRUE	TRUE	tumor_driver	intogen	Act	TIER 1
MPAM06PT6	MPAM06PT6_25398284	MPAM06	PAAD	KRAS	TRUE	4.6	12		25398284	25398284	C	A	Substitution	TRUE	12__25398284__C__A	KRAS__G12V	ENST00000256078	ENSP00000256078	ENSP00000256078__G12V	TRUE	TRUE	TRUE	TRUE	1149	4	0.972	0	MODERATE		10.757	Driver	0.085632	0	0.936	0	0.913	7.51667e-11	23.3113	9.02e-11	23.129	-2.32	29.9	known	TRUE	TRUE	tumor_driver	intogen	Act	TIER 1
MPAM06PT7	MPAM06PT7_25398284	MPAM06	PAAD	KRAS	TRUE	4.6	12		25398284	25398284	C	A	Substitution	TRUE	12__25398284__C__A	KRAS__G12V	ENST00000256078	ENSP00000256078	ENSP00000256078__G12V	TRUE	TRUE	TRUE	TRUE	1149	4	0.972	0	MODERATE		10.757	Driver	0.085632	0	0.936	0	0.913	7.51667e-11	23.3113	9.02e-11	23.129	-2.32	29.9	known	TRUE	TRUE	tumor_driver	intogen	Act	TIER 1
MPAM06PT8	MPAM06PT8_25398284	MPAM06	PAAD	KRAS	TRUE	4.6	12		25398284	25398284	C	A	Substitution	TRUE	12__25398284__C__A	KRAS__G12V	ENST00000256078	ENSP00000256078	ENSP00000256078__G12V	TRUE	TRUE	TRUE	TRUE	1149	4	0.972	0	MODERATE		10.757	Driver	0.085632	0	0.936	0	0.913	7.51667e-11	23.3113	9.02e-11	23.129	-2.32	29.9	known	TRUE	TRUE	tumor_driver	intogen	Act	TIER 1
MPAM06PT9	MPAM06PT9_25398284	MPAM06	PAAD	KRAS	TRUE	4.6	12		25398284	25398284	C	A	Substitution	TRUE	12__25398284__C__A	KRAS__G12V	ENST00000256078	ENSP00000256078	ENSP00000256078__G12V	TRUE	TRUE	TRUE	TRUE	1149	4	0.972	0	MODERATE		10.757	Driver	0.085632	0	0.936	0	0.913	7.51667e-11	23.3113	9.02e-11	23.129	-2.32	29.9	known	TRUE	TRUE	tumor_driver	intogen	Act	TIER 1
MPAM06PT10	MPAM06PT10_25398284	MPAM06	PAAD	KRAS	TRUE	4.6	12		25398284	25398284	C	A	Substitution	TRUE	12__25398284__C__A	KRAS__G12V	ENST00000256078	ENSP00000256078	ENSP00000256078__G12V	TRUE	TRUE	TRUE	TRUE	1149	4	0.972	0	MODERATE		10.757	Driver	0.085632	0	0.936	0	0.913	7.51667e-11	23.3113	9.02e-11	23.129	-2.32	29.9	known	TRUE	TRUE	tumor_driver	intogen	Act	TIER 1
MPAM06PT6	MPAM06PT6_1016978	MPAM06	PAAD	MUC6	TRUE	1	11		1016978	1016978	T	G	Substitution	TRUE	11__1016978__T__G	MUC6__K1941N	ENST00000421673	ENSP00000406861	ENSP00000406861__K1941N	TRUE	FALSE	FALSE	FALSE	46	1	0	0.2	MODERATE		0.50366	Driver	0.45085	0.568	0.027	0.193	0.061	0.963092	0.0376067	0.80467	0.217323	4.09	0.001	other	FALSE	FALSE				passenger
MPAM06PT1	MPAM06PT1_178936082	MPAM06	PAAD	PIK3CA	TRUE	4.4	3		178936082	178936082	G	A	Substitution	TRUE	3__178936082__G__A	PIK3CA__E542K	ENST00000263967	ENSP00000263967	ENSP00000263967__E542K	TRUE	TRUE	TRUE	TRUE	559	4	0.912	0.04	MODERATE		15.1993	Driver	0.051935	0	0.816	0.106	0.091	7.51667e-11	23.3113	0.80467	0.217323	-4.35	27.3	known	TRUE	TRUE	tumor_driver	intogen	Act	TIER 1
MPAM06PT9	MPAM06PT9_178936082	MPAM06	PAAD	PIK3CA	TRUE	4.4	3		178936082	178936082	G	A	Substitution	TRUE	3__178936082__G__A	PIK3CA__E542K	ENST00000263967	ENSP00000263967	ENSP00000263967__E542K	TRUE	TRUE	TRUE	TRUE	559	4	0.912	0.04	MODERATE		15.1993	Driver	0.051935	0	0.816	0.106	0.091	7.51667e-11	23.3113	0.80467	0.217323	-4.35	27.3	known	TRUE	TRUE	tumor_driver	intogen	Act	TIER 1
MPAM06PT1	MPAM06PT1_48955386	MPAM06	PAAD	RB1	TRUE	1	13		48955386	48955386	G	-	FrameShift	TRUE	13__48955386__G__-	RB1__S501fs	ENST00000267163	ENSP00000267163	ENSP00000267163__S501fs	TRUE	FALSE	FALSE	FALSE	0	0			HIGH														25.3	predicted	FALSE	TRUE	other_tumor_driver	known__cgc__biomarkers__intogen	LoF	TIER 1
MPAM06PT2	MPAM06PT2_48955386	MPAM06	PAAD	RB1	TRUE	1	13		48955386	48955386	G	-	FrameShift	TRUE	13__48955386__G__-	RB1__S501fs	ENST00000267163	ENSP00000267163	ENSP00000267163__S501fs	TRUE	FALSE	FALSE	FALSE	0	0			HIGH														25.3	predicted	FALSE	TRUE	other_tumor_driver	known__cgc__biomarkers__intogen	LoF	TIER 1
MPAM06PT3	MPAM06PT3_48955386	MPAM06	PAAD	RB1	TRUE	1	13		48955386	48955386	G	-	FrameShift	TRUE	13__48955386__G__-	RB1__S501fs	ENST00000267163	ENSP00000267163	ENSP00000267163__S501fs	TRUE	FALSE	FALSE	FALSE	0	0			HIGH														25.3	predicted	FALSE	TRUE	other_tumor_driver	known__cgc__biomarkers__intogen	LoF	TIER 1
MPAM06PT4	MPAM06PT4_48955386	MPAM06	PAAD	RB1	TRUE	1	13		48955386	48955386	G	-	FrameShift	TRUE	13__48955386__G__-	RB1__S501fs	ENST00000267163	ENSP00000267163	ENSP00000267163__S501fs	TRUE	FALSE	FALSE	FALSE	0	0			HIGH														25.3	predicted	FALSE	TRUE	other_tumor_driver	known__cgc__biomarkers__intogen	LoF	TIER 1
MPAM06PT5	MPAM06PT5_48955386	MPAM06	PAAD	RB1	TRUE	1	13		48955386	48955386	G	-	FrameShift	TRUE	13__48955386__G__-	RB1__S501fs	ENST00000267163	ENSP00000267163	ENSP00000267163__S501fs	TRUE	FALSE	FALSE	FALSE	0	0			HIGH														25.3	predicted	FALSE	TRUE	other_tumor_driver	known__cgc__biomarkers__intogen	LoF	TIER 1
MPAM06PT6	MPAM06PT6_48955386	MPAM06	PAAD	RB1	TRUE	1	13		48955386	48955386	G	-	FrameShift	TRUE	13__48955386__G__-	RB1__S501fs	ENST00000267163	ENSP00000267163	ENSP00000267163__S501fs	TRUE	FALSE	FALSE	FALSE	0	0			HIGH														25.3	predicted	FALSE	TRUE	other_tumor_driver	known__cgc__biomarkers__intogen	LoF	TIER 1
MPAM06PT7	MPAM06PT7_48955386	MPAM06	PAAD	RB1	TRUE	1	13		48955386	48955386	G	-	FrameShift	TRUE	13__48955386__G__-	RB1__S501fs	ENST00000267163	ENSP00000267163	ENSP00000267163__S501fs	TRUE	FALSE	FALSE	FALSE	0	0			HIGH														25.3	predicted	FALSE	TRUE	other_tumor_driver	known__cgc__biomarkers__intogen	LoF	TIER 1
MPAM06PT8	MPAM06PT8_48955386	MPAM06	PAAD	RB1	TRUE	1	13		48955386	48955386	G	-	FrameShift	TRUE	13__48955386__G__-	RB1__S501fs	ENST00000267163	ENSP00000267163	ENSP00000267163__S501fs	TRUE	FALSE	FALSE	FALSE	0	0			HIGH														25.3	predicted	FALSE	TRUE	other_tumor_driver	known__cgc__biomarkers__intogen	LoF	TIER 1
MPAM06PT9	MPAM06PT9_48955386	MPAM06	PAAD	RB1	TRUE	1	13		48955386	48955386	G	-	FrameShift	TRUE	13__48955386__G__-	RB1__S501fs	ENST00000267163	ENSP00000267163	ENSP00000267163__S501fs	TRUE	FALSE	FALSE	FALSE	0	0			HIGH														25.3	predicted	FALSE	TRUE	other_tumor_driver	known__cgc__biomarkers__intogen	LoF	TIER 1
MPAM06PT10	MPAM06PT10_48955386	MPAM06	PAAD	RB1	TRUE	1	13		48955386	48955386	G	-	FrameShift	TRUE	13__48955386__G__-	RB1__S501fs	ENST00000267163	ENSP00000267163	ENSP00000267163__S501fs	TRUE	FALSE	FALSE	FALSE	0	0			HIGH														25.3	predicted	FALSE	TRUE	other_tumor_driver	known__cgc__biomarkers__intogen	LoF	TIER 1
MPAM06PT1	MPAM06PT1_48573531	MPAM06	PAAD	SMAD4	TRUE	0.6	18		48573531	48573531	G	A	Substitution	TRUE	18__48573531__G__A	SMAD4__A39T	ENST00000342988	ENSP00000341551	ENSP00000341551__A39T	TRUE	FALSE	FALSE	FALSE	0	0	0.999	0	MODERATE		1.578	Driver	0.28803	0.00112	0.421	0.0021	0.413	0.0481067	3.03433	0.0996947	2.30564	-3.31	28.3	predicted	FALSE	TRUE	tumor_driver	intogen	LoF	TIER 1
MPAM06PT2	MPAM06PT2_48573531	MPAM06	PAAD	SMAD4	TRUE	0.6	18		48573531	48573531	G	A	Substitution	TRUE	18__48573531__G__A	SMAD4__A39T	ENST00000342988	ENSP00000341551	ENSP00000341551__A39T	TRUE	FALSE	FALSE	FALSE	0	0	0.999	0	MODERATE		1.578	Driver	0.28803	0.00112	0.421	0.0021	0.413	0.0481067	3.03433	0.0996947	2.30564	-3.31	28.3	predicted	FALSE	TRUE	tumor_driver	intogen	LoF	TIER 1
MPAM06PT3	MPAM06PT3_48573531	MPAM06	PAAD	SMAD4	TRUE	0.6	18		48573531	48573531	G	A	Substitution	TRUE	18__48573531__G__A	SMAD4__A39T	ENST00000342988	ENSP00000341551	ENSP00000341551__A39T	TRUE	FALSE	FALSE	FALSE	0	0	0.999	0	MODERATE		1.578	Driver	0.28803	0.00112	0.421	0.0021	0.413	0.0481067	3.03433	0.0996947	2.30564	-3.31	28.3	predicted	FALSE	TRUE	tumor_driver	intogen	LoF	TIER 1
MPAM06PT4	MPAM06PT4_48573531	MPAM06	PAAD	SMAD4	TRUE	0.6	18		48573531	48573531	G	A	Substitution	TRUE	18__48573531__G__A	SMAD4__A39T	ENST00000342988	ENSP00000341551	ENSP00000341551__A39T	TRUE	FALSE	FALSE	FALSE	0	0	0.999	0	MODERATE		1.578	Driver	0.28803	0.00112	0.421	0.0021	0.413	0.0481067	3.03433	0.0996947	2.30564	-3.31	28.3	predicted	FALSE	TRUE	tumor_driver	intogen	LoF	TIER 1
MPAM06PT5	MPAM06PT5_48573531	MPAM06	PAAD	SMAD4	TRUE	0.6	18		48573531	48573531	G	A	Substitution	TRUE	18__48573531__G__A	SMAD4__A39T	ENST00000342988	ENSP00000341551	ENSP00000341551__A39T	TRUE	FALSE	FALSE	FALSE	0	0	0.999	0	MODERATE		1.578	Driver	0.28803	0.00112	0.421	0.0021	0.413	0.0481067	3.03433	0.0996947	2.30564	-3.31	28.3	predicted	FALSE	TRUE	tumor_driver	intogen	LoF	TIER 1
MPAM06PT7	MPAM06PT7_48573531	MPAM06	PAAD	SMAD4	TRUE	0.6	18		48573531	48573531	G	A	Substitution	TRUE	18__48573531__G__A	SMAD4__A39T	ENST00000342988	ENSP00000341551	ENSP00000341551__A39T	TRUE	FALSE	FALSE	FALSE	0	0	0.999	0	MODERATE		1.578	Driver	0.28803	0.00112	0.421	0.0021	0.413	0.0481067	3.03433	0.0996947	2.30564	-3.31	28.3	predicted	FALSE	TRUE	tumor_driver	intogen	LoF	TIER 1
MPAM06PT8	MPAM06PT8_48573531	MPAM06	PAAD	SMAD4	TRUE	0.6	18		48573531	48573531	G	A	Substitution	TRUE	18__48573531__G__A	SMAD4__A39T	ENST00000342988	ENSP00000341551	ENSP00000341551__A39T	TRUE	FALSE	FALSE	FALSE	0	0	0.999	0	MODERATE		1.578	Driver	0.28803	0.00112	0.421	0.0021	0.413	0.0481067	3.03433	0.0996947	2.30564	-3.31	28.3	predicted	FALSE	TRUE	tumor_driver	intogen	LoF	TIER 1
MPAM06PT9	MPAM06PT9_48573531	MPAM06	PAAD	SMAD4	TRUE	0.6	18		48573531	48573531	G	A	Substitution	TRUE	18__48573531__G__A	SMAD4__A39T	ENST00000342988	ENSP00000341551	ENSP00000341551__A39T	TRUE	FALSE	FALSE	FALSE	0	0	0.999	0	MODERATE		1.578	Driver	0.28803	0.00112	0.421	0.0021	0.413	0.0481067	3.03433	0.0996947	2.30564	-3.31	28.3	predicted	FALSE	TRUE	tumor_driver	intogen	LoF	TIER 1
MPAM06PT10	MPAM06PT10_48573531	MPAM06	PAAD	SMAD4	TRUE	0.6	18		48573531	48573531	G	A	Substitution	TRUE	18__48573531__G__A	SMAD4__A39T	ENST00000342988	ENSP00000341551	ENSP00000341551__A39T	TRUE	FALSE	FALSE	FALSE	0	0	0.999	0	MODERATE		1.578	Driver	0.28803	0.00112	0.421	0.0021	0.413	0.0481067	3.03433	0.0996947	2.30564	-3.31	28.3	predicted	FALSE	TRUE	tumor_driver	intogen	LoF	TIER 1
MPAM06PT1	MPAM06PT1_7578290	MPAM06	PAAD	TP53	TRUE	3	17		7578290	7578290	C	T	SpliceAcceptor	TRUE	17__7578290__C__T	TP53__lice-acceptor	ENST00000420246	ENSP00000391127	ENSP00000391127__lice-acceptor	TRUE	FALSE	TRUE	FALSE	101	2			HIGH														23.6	known	TRUE	TRUE	tumor_driver	intogen	LoF	TIER 1
MPAM06PT2	MPAM06PT2_7578290	MPAM06	PAAD	TP53	TRUE	3	17		7578290	7578290	C	T	SpliceAcceptor	TRUE	17__7578290__C__T	TP53__lice-acceptor	ENST00000420246	ENSP00000391127	ENSP00000391127__lice-acceptor	TRUE	FALSE	TRUE	FALSE	101	2			HIGH														23.6	known	TRUE	TRUE	tumor_driver	intogen	LoF	TIER 1
MPAM06PT3	MPAM06PT3_7578290	MPAM06	PAAD	TP53	TRUE	3	17		7578290	7578290	C	T	SpliceAcceptor	TRUE	17__7578290__C__T	TP53__lice-acceptor	ENST00000420246	ENSP00000391127	ENSP00000391127__lice-acceptor	TRUE	FALSE	TRUE	FALSE	101	2			HIGH														23.6	known	TRUE	TRUE	tumor_driver	intogen	LoF	TIER 1
MPAM06PT4	MPAM06PT4_7578290	MPAM06	PAAD	TP53	TRUE	3	17		7578290	7578290	C	T	SpliceAcceptor	TRUE	17__7578290__C__T	TP53__lice-acceptor	ENST00000420246	ENSP00000391127	ENSP00000391127__lice-acceptor	TRUE	FALSE	TRUE	FALSE	101	2			HIGH														23.6	known	TRUE	TRUE	tumor_driver	intogen	LoF	TIER 1
MPAM06PT5	MPAM06PT5_7578290	MPAM06	PAAD	TP53	TRUE	3	17		7578290	7578290	C	T	SpliceAcceptor	TRUE	17__7578290__C__T	TP53__lice-acceptor	ENST00000420246	ENSP00000391127	ENSP00000391127__lice-acceptor	TRUE	FALSE	TRUE	FALSE	101	2			HIGH														23.6	known	TRUE	TRUE	tumor_driver	intogen	LoF	TIER 1
MPAM06PT6	MPAM06PT6_7578290	MPAM06	PAAD	TP53	TRUE	3	17		7578290	7578290	C	T	SpliceAcceptor	TRUE	17__7578290__C__T	TP53__lice-acceptor	ENST00000420246	ENSP00000391127	ENSP00000391127__lice-acceptor	TRUE	FALSE	TRUE	FALSE	101	2			HIGH														23.6	known	TRUE	TRUE	tumor_driver	intogen	LoF	TIER 1
MPAM06PT7	MPAM06PT7_7578290	MPAM06	PAAD	TP53	TRUE	3	17		7578290	7578290	C	T	SpliceAcceptor	TRUE	17__7578290__C__T	TP53__lice-acceptor	ENST00000420246	ENSP00000391127	ENSP00000391127__lice-acceptor	TRUE	FALSE	TRUE	FALSE	101	2			HIGH														23.6	known	TRUE	TRUE	tumor_driver	intogen	LoF	TIER 1
MPAM06PT8	MPAM06PT8_7578290	MPAM06	PAAD	TP53	TRUE	3	17		7578290	7578290	C	T	SpliceAcceptor	TRUE	17__7578290__C__T	TP53__lice-acceptor	ENST00000420246	ENSP00000391127	ENSP00000391127__lice-acceptor	TRUE	FALSE	TRUE	FALSE	101	2			HIGH														23.6	known	TRUE	TRUE	tumor_driver	intogen	LoF	TIER 1
MPAM06PT9	MPAM06PT9_7578290	MPAM06	PAAD	TP53	TRUE	3	17		7578290	7578290	C	T	SpliceAcceptor	TRUE	17__7578290__C__T	TP53__lice-acceptor	ENST00000420246	ENSP00000391127	ENSP00000391127__lice-acceptor	TRUE	FALSE	TRUE	FALSE	101	2			HIGH														23.6	known	TRUE	TRUE	tumor_driver	intogen	LoF	TIER 1
MPAM06PT10	MPAM06PT10_7578290	MPAM06	PAAD	TP53	TRUE	3	17		7578290	7578290	C	T	SpliceAcceptor	TRUE	17__7578290__C__T	TP53__lice-acceptor	ENST00000420246	ENSP00000391127	ENSP00000391127__lice-acceptor	TRUE	FALSE	TRUE	FALSE	101	2			HIGH														23.6	known	TRUE	TRUE	tumor_driver	intogen	LoF	TIER 1
[truncated: 6 more columns]
