# Supplementary material for: The Noncoding Mutational Landscape of Pancreatic Cancer Reveals Recurrent Somatic Mutations in Enhancer Regions
Source: Cancer Res Commun. 2025 Oct 17;5(10):1839–51. doi: 10.1158/2767-9764.CRC-24-0167 (PMC12531768; doi:10.1158/2767-9764.CRC-24-0167)
Supplement: Supplementary Table 4 — Public H3K7ac ChIP-seq Data Used in This Study [file crc-24-0167_supplementary_table_4_suppst4.xlsx]

## Sheet: Supp _Table4
Supplementary Table 4. Public H3K7ac ChIP-seq Data Used in This Study
SRX ID	SRA ID	GEO ID	Genome	Antigen class	Antigen	Cell type class	Cell type	Tissue Cell / Cell line	Noral / Tumor	Manual Review	Number of total reads	Reads aligned (%)	Number of peaks	Description	INSDC center name
ERX2078790	ERA965934	-	hg19	Histone	H3K27ac	Pancreas	Pancreatic adenocarcinoma	PDX	Tumor	Passed	12985054	86.7	22759 (qval < 1E-05)	ChIP-seq of PDAC tissues grown as patient-derived tumor xenografts.	Mayo Clinic
ERX2078792	ERA965934	-	hg19	Histone	H3K27ac	Pancreas	Pancreatic adenocarcinoma	PDX	Tumor	Passed	22227690	77.2	11687 (qval < 1E-05)	ChIP-seq of PDAC tissues grown as patient-derived tumor xenografts.	Mayo Clinic
ERX2078804	ERA965934	-	hg19	Histone	H3K27ac	Pancreas	Pancreatic adenocarcinoma	PDX	Tumor	Passed	35216541	56.8	18362 (qval < 1E-05)	ChIP-seq of PDAC tissues grown as patient-derived tumor xenografts.	Mayo Clinic
ERX2078838	ERA965934	-	hg19	Histone	H3K27ac	Pancreas	Pancreatic adenocarcinoma	PDX	Tumor	Passed	33593403	73.4	25131 (qval < 1E-05)	ChIP-seq of PDAC tissues grown as patient-derived tumor xenografts.	Mayo Clinic
ERX2078844	ERA965934	-	hg19	Histone	H3K27ac	Pancreas	Pancreatic adenocarcinoma	PDX	Tumor	Passed	35794019	76.9	22286 (qval < 1E-05)	ChIP-seq of PDAC tissues grown as patient-derived tumor xenografts.	Mayo Clinic
ERX2078856	ERA965934	-	hg19	Histone	H3K27ac	Pancreas	Pancreatic adenocarcinoma	PDX	Tumor	Passed	31611662	71.7	27068 (qval < 1E-05)	ChIP-seq of PDAC tissues grown as patient-derived tumor xenografts.	Mayo Clinic
ERX2078878	ERA965934	-	hg19	Histone	H3K27ac	Pancreas	Pancreatic adenocarcinoma	PDX	Tumor	Passed	35771647	79	31693 (qval < 1E-05)	ChIP-seq of PDAC tissues grown as patient-derived tumor xenografts.	Mayo Clinic
ERX2078902	ERA965934	-	hg19	Histone	H3K27ac	Pancreas	Pancreatic adenocarcinoma	PDX	Tumor	Passed	17931582	87.5	25441 (qval < 1E-05)	ChIP-seq of PDAC tissues grown as patient-derived tumor xenografts.	Mayo Clinic
SRX1722849	SRA200666	GSM2131266	hg19	Histone	H3K27ac	Pancreas	Pancreatic cancer	Primary culture (Cell line)	Tumor	Passed	NA	NA	18896 (qval < 1E-05)	Endstage PDAC ChIP-seq, A13, primary tumor	Johns Hopkins University
SRX1722850	SRA200666	GSM2131267	hg19	Histone	H3K27ac	Pancreas	Pancreatic cancer	Primary culture (Cell line)	Tumor	Passed	NA	NA	20130 (qval < 1E-05)	Endstage PDAC ChIP-seq, A13, primary tumor	Johns Hopkins University
SRX1722863	SRA200666	GSM2131280	hg19	Histone	H3K27ac	Pancreas	Pancreatic cancer	Primary culture (Cell line)	Tumor	Passed	NA	NA	18727 (qval < 1E-05)	Endstage PDAC ChIP-seq, A13, primary tumor	Johns Hopkins University
SRX1722864	SRA200666	GSM2131281	hg19	Histone	H3K27ac	Pancreas	Pancreatic cancer	Primary culture (Cell line)	Tumor	Passed	22027432	99.5	20733 (qval < 1E-05)	Endstage PDAC ChIP-seq, A13, primary tumor	Johns Hopkins University
SRX1722881	SRA200666	GSM2131298	hg19	Histone	H3K27ac	Pancreas	Pancreatic cancer	Primary culture (Cell line)	Tumor	Passed	NA	NA	24267 (qval < 1E-05)	Endstage PDAC ChIP-seq, A13, lung metastasis	Johns Hopkins University
SRX1722882	SRA200666	GSM2131299	hg19	Histone	H3K27ac	Pancreas	Pancreatic cancer	Primary culture (Cell line)	Tumor	Passed	NA	NA	21734 (qval < 1E-05)	Endstage PDAC ChIP-seq, A13, lung metastasis	Johns Hopkins University
SRX1722916	SRA200666	GSM2131332	hg19	Histone	H3K27ac	Pancreas	Pancreatic cancer	Primary culture (Cell line)	Tumor	Passed	NA	NA	26748 (qval < 1E-05)	Endstage PDAC ChIP-seq, A38, lung metastasis	Johns Hopkins University
SRX1722917	SRA200666	GSM2131333	hg19	Histone	H3K27ac	Pancreas	Pancreatic cancer	Primary culture (Cell line)	Tumor	Passed	NA	NA	17361 (qval < 1E-05)	Endstage PDAC ChIP-seq, A38, lung metastasis	Johns Hopkins University
SRX2853313	SRA565730	GSM2640402	hg19	Histone	H3K27ac	Pancreas	Pancreatic ductal adenocarcinoma	Primary organoid	Tumor	Passed	20835112	98	43781 (qval < 1E-05)	Patient-derived PDA primary tumor organoid (hT1)	Yonsei University
SRX2853314	SRA565730	GSM2640403	hg19	Histone	H3K27ac	Pancreas	Pancreatic ductal adenocarcinoma	Primary organoid	Tumor	Passed	24946721	98	42170 (qval < 1E-05)	Patient-derived PDA primary tumor organoid (hT3)	Yonsei University
SRX4179943	SRA716596	GSM3178675	hg19	Histone	H3K27ac	Pancreas	Pancreatic organoids	Organoid	Tumor	Passed	55579807	98.5	44058 (qval < 1E-05)	hT85_human_organoid	Cold Spring Harbor
SRX756795	SRA200666	GSM1541800	hg19	Histone	H3K27ac	Pancreas	Pancreatic cancer	Primary culture (Cell line)	Tumor	Passed	NA	NA	18014 (qval < 1E-05)	Endstage PDAC ChIP-seq, A38, peritoneal metastasis	Johns Hopkins University
SRX756796	SRA200666	GSM1541801	hg19	Histone	H3K27ac	Pancreas	Pancreatic cancer	Primary culture (Cell line)	Tumor	Passed	NA	NA	12795 (qval < 1E-05)	Endstage PDAC ChIP-seq, A38, peritoneal metastasis	Johns Hopkins University
SRX756797	SRA200666	GSM1541802	hg19	Histone	H3K27ac	Pancreas	Pancreatic cancer	Primary culture (Cell line)	Tumor	Passed	9987203	99.9	21213 (qval < 1E-05)	Endstage PDAC ChIP-seq, A38, lung metastasis	Johns Hopkins University
SRX756798	SRA200666	GSM1541803	hg19	Histone	H3K27ac	Pancreas	Pancreatic cancer	Primary culture (Cell line)	Tumor	Passed	NA	NA	21217 (qval < 1E-05)	Endstage PDAC ChIP-seq, A38, lung metastasis	Johns Hopkins University
