# Supplementary material for: The Noncoding Mutational Landscape of Pancreatic Cancer Reveals Recurrent Somatic Mutations in Enhancer Regions
Source: Cancer Res Commun. 2025 Oct 17;5(10):1839–51. doi: 10.1158/2767-9764.CRC-24-0167 (PMC12531768; doi:10.1158/2767-9764.CRC-24-0167)
Supplement: Supplementary Table 6 — Mutational Signatures of Four Genomic Regions in the Autopsy Cohort [file crc-24-0167_supplementary_table_6_suppst6.xlsx]

## Sheet: Supp_Table6
Supplementary Table 6. Mutational Signatures of Four Genomic Regions in the Autopsy Cohort
RANK	signature	Friedman test P-Value
1	SBS1	9.8773e-05
2	SBS8	0.00014
3	SBS40	0.00085404
4	SBS41	0.0009908
5	SBS39	0.0029
6	SBS9	0.038
7	SBS25	0.0431
8	SBS5	0.0658
9	SBS22	0.1116
9	SBS23	0.1116
11	SBS15	0.1175
12	SBS24	0.1188
13	SBS13	0.1257
14	SBS36	0.1573
15	SBS28	0.194
16	SBS6	0.2615
17	SBS37	0.2822
18	SBS17	0.2898
19	SBS11	0.2998
19	SBS34	0.2998
21	SBS12	0.3916
21	SBS16	0.3916
21	SBS20	0.3916
21	SBS29	0.3916
21	SBS3	0.3916
21	SBS30	0.3916
21	SBS32	0.3916
21	SBS33	0.3916
29	SBS26	0.5724
29	SBS31	0.5724
31	SBS18	0.6217
32	SBS19	0.8013
33	SBS2	0.8073
34	SBS4	0.965
	SBS14	N/A
	SBS21	N/A
	SBS27	N/A
	SBS35	N/A
	SBS38	N/A
