# Supplementary material for: The Noncoding Mutational Landscape of Pancreatic Cancer Reveals Recurrent Somatic Mutations in Enhancer Regions
Source: Cancer Res Commun. 2025 Oct 17;5(10):1839–51. doi: 10.1158/2767-9764.CRC-24-0167 (PMC12531768; doi:10.1158/2767-9764.CRC-24-0167)
Supplement: Supplementary Table 7 — Mutatioal Signatures of Coding, Enhancer and Noncoding-Nonenchaner Mutations in the ICGC Cohort [file crc-24-0167_supplementary_table_7_suppst7.xlsx]

## Sheet: Supp_Table7
Supplementary Table 7. Mutatioal Signatures of Coding, Enhancer and Noncoding-Nonenchaner Mutations in the ICGC Cohort
RANK	signature	Friedman test P-Value
1	SBS1	1.295e-93
2	SBS40	1.3e-86
3	SBS8	3.116e-85
4	SBS5	2.986e-66
5	SBS39	3.123e-31
6	SBS6	6.918e-28
7	SBS15	3.378e-22
8	SBS32	5.131e-18
9	SBS19	1.393e-16
10	SBS28	1.626e-16
11	SBS24	1.563e-13
12	SBS11	1.831e-12
13	SBS31	3.252e-11
14	SBS22	7.243e-11
15	SBS33	1.575e-10
16	SBS29	2.52e-10
17	SBS16	8.585e-10
18	SBS20	1.261e-09
19	SBS21	1.265e-09
20	SBS34	3.409e-09
21	SBS41	2.605e-08
22	SBS23	6.516e-08
23	SBS2	2.627e-07
24	SBS13	3.411e-07
25	SBS12	3.79e-07
26	SBS37	5.955e-07
27	SBS30	1.06e-06
28	SBS26	1.28e-06
29	SBS4	2.52e-06
30	SBS3	5.27e-06
31	SBS38	8.36e-06
32	SBS18	8.89e-06
33	SBS35	0.00012253
34	SBS27	0.000179
35	SBS9	0.0002935
36	SBS14	0.00309
37	SBS36	0.00766
38	SBS25	0.0168
39	SBS17	0.0417
