# Supplementary material for: The Noncoding Mutational Landscape of Pancreatic Cancer Reveals Recurrent Somatic Mutations in Enhancer Regions
Source: Cancer Res Commun. 2025 Oct 17;5(10):1839–51. doi: 10.1158/2767-9764.CRC-24-0167 (PMC12531768; doi:10.1158/2767-9764.CRC-24-0167)
Supplement: Supplementary Table 8 — Mutational Signatures of Clonal and Subclonal Mutations in the Autopsy Cohort [file crc-24-0167_supplementary_table_8_suppst8.xlsx]

## Sheet: Supp_Table8
Supplementary Table 8. Mutational Signatures of Clonal and Subclonal Mutations in the Autopsy Cohort
			Propotion in each category
RANK	Signature	wilcox.p	Clonal	Subclonal
1	SBS18	0.014719	0.0253676	8.45654e-05
2	SBS1	0.0256924	0.206336	0.0585734
3	SBS32	0.0778725	0	0.000385155
4	SBS11	0.149711	0.00988944	0.000106442
5	SBS14	0.168078	0	0.00012913
6	SBS40	0.176491	0.259673	0.14199
7	SBS3	0.208333	0.000198037	0.0831475
8	SBS19	0.234266	5.53097e-05	0.000422964
9	SBS8	0.241145	0.124529	0.174711
10	SBS17b	0.244033	0.000162925	0.0434615
11	SBS35	0.279559	0.000100038	0.0151513
12	SBS25	0.283824	0.000328023	0.0180696
13	SBS9	0.321852	0.000703718	0.0339017
14	SBS12	0.36812	0	7.7952e-05
15	SBS16	0.36812	0	7.45712e-05
16	SBS21	0.36812	0.00018315	0
17	SBS27	0.36812	0	6.83683e-05
18	SBS38	0.36812	0	3.21543e-05
19	SBS13	0.387013	0.0113273	0.0309524
20	SBS24	0.387013	0.000112542	0.000196708
21	SBS31	0.387013	0.00016247	0.000341051
22	SBS34	0.387013	0.000173293	0.0121865
23	SBS30	0.503631	0.00031795	6.27421e-05
24	SBS39	0.517356	0.00198222	0.0235066
25	SBS22	0.584249	0.000216336	0.000151057
26	SBS33	0.584249	0.000187352	7.45712e-05
27	SBS41	0.584588	0.0700247	0.0748028
28	SBS5	0.654826	0.0542943	0.034898
29	SBS36	0.667525	0.0751677	0.099676
30	SBS15	0.754738	0.00899322	0.0139183
31	SBS28	0.756222	0.000325845	0.000372149
32	SBS2	0.898163	0.0161329	0.0322844
33	SBS4	0.956883	0.0465233	0.000182687
34	SBS26	0.956883	0.00021235	0.0192378
35	SBS6	0.965972	0.000580396	0.0117576
36	SBS37	0.969621	0.0854265	0.0748871
37	SBS23	1	0.000100402	5.03525e-05
38	SBS29	1	0.000212557	7.36538e-05
