# Supplementary material for: The Noncoding Mutational Landscape of Pancreatic Cancer Reveals Recurrent Somatic Mutations in Enhancer Regions
Source: Cancer Res Commun. 2025 Oct 17;5(10):1839–51. doi: 10.1158/2767-9764.CRC-24-0167 (PMC12531768; doi:10.1158/2767-9764.CRC-24-0167)
Supplement: Supplementary Table 9 — Mutational Signatures of Untreated and Treated PDAC Mutations in the Autopsy Cohort [file crc-24-0167_supplementary_table_9_suppst9.xlsx]

## Sheet: Supp_Table9
Supplementary Table 9. Mutational Signatures of Untreated and Treated PDAC Mutations in the Autopsy Cohort
		Propotion in each category
Signature	wilcox.p	Treated	Untreated
SBS1	0.0190476	0.0748861	0.233334
SBS2	0.331425	0.0428812	0.000284226
SBS3	0.13933	0.0716644	0.000197187
SBS4	0.693974	0.0338972	0.000113161
SBS5	0.0257708	0	0.121729
SBS6	0.322239	0.0111149	0.000296624
SBS8	0.0666667	0.2009	0.107512
SBS9	0.239526	0.0282043	0.000517663
SBS11	0.400531	0.000194056	0.0142942
SBS12	0.540291	7.33142e-05	0
SBS13	0.47117	0.0422884	5.65803e-05
SBS14	1	7.29427e-05	5.65803e-05
SBS15	0.914849	0.00145845	0.0256268
SBS16	0.307434	0	5.65803e-05
SBS17b	0.210985	0.0327639	9.85934e-05
SBS18	1	0.00605664	0.0226168
SBS19	0.548186	7.20642e-05	0.000319496
SBS21	0.307434	0	0.000239808
SBS22	0.760907	1.09414e-05	0.000419664
SBS23	1	6.00817e-05	5.9952e-05
SBS24	0.336668	0.00028103	5.9952e-05
SBS25	0.306103	0.0154415	0.000328645
SBS26	0.0926958	9.97073e-05	0.0198656
SBS27	0.540291	4.03714e-05	0
SBS28	0.12361	0.000450369	0.000119904
SBS29	0.760907	9.84726e-05	0.00030101
SBS30	1	0.00013667	0.000347319
SBS31	0.718632	0.000176357	0.000402806
SBS32	0.358572	9.42e-05	0.000236436
SBS33	0.23784	3.71834e-05	0.000236436
SBS34	0.718632	9.25634e-05	0.0125122
SBS35	0.0716333	0.0141234	0
SBS36	0.352381	0.0669821	0.0918286
SBS37	0.521166	0.0881059	0.0491124
SBS38	0.307434	0	3.28645e-05
SBS39	0.66887	0.00262721	0.0247001
SBS40	0.609524	0.186378	0.211345
SBS41	0.748381	0.0782366	0.0607423
