# Supplementary material for: The Noncoding Mutational Landscape of Pancreatic Cancer Reveals Recurrent Somatic Mutations in Enhancer Regions
Source: Cancer Res Commun. 2025 Oct 17;5(10):1839–51. doi: 10.1158/2767-9764.CRC-24-0167 (PMC12531768; doi:10.1158/2767-9764.CRC-24-0167)
Supplement: Supplementary Table 10 — Closeset and Second Closest Genes of Concserved PDAC Enhancers [file crc-24-0167_supplementary_table_10_suppst10.xlsx]

## Sheet: Supp_Table10
Supplementary Table 10. Closeset and Second Closest Genes of Concserved PDAC Enhancers
Chromosome	Start	End	ID	Gene1	Distance	Gene2	Distance
chr1	29528762	29529356	Enh1007	SRSF4	-20560	MECR	+28385
chr1	3138890	3139022	Enh102	ARHGEF16	-232034	PRDM16	+153181
chr1	31259510	31259819	Enh1023	LAPTM5	-28998	SDC3	+121943
chr1	3229396	3229755	Enh104	ARHGEF16	-141414	PRDM16	+243801
chr1	31895012	31895661	Enh1044	TINAGL1	-146799	SERINC2	+12925
chr1	3229974	3230514	Enh105	ARHGEF16	-140746	PRDM16	+244469
chr1	32014174	32014616	Enh1056	TINAGL1	-27741	SERINC2	+131983
chr1	32014762	32015548	Enh1057	TINAGL1	-26981	SERINC2	+132743
chr1	32132447	32132627	Enh1065	PEF1	-22049	COL16A1	+37383
chr1	32135625	32136125	Enh1067	PEF1	-25387	COL16A1	+34045
chr1	32180274	32180712	Enh1069	COL16A1	-10573	BAI2	+49143
chr1	3236120	3236536	Enh107	ARHGEF16	-134662	PRDM16	+250553
chr1	32180915	32181306	Enh1070	COL16A1	-11191	BAI2	+48525
chr1	3236734	3237113	Enh108	ARHGEF16	-134066	PRDM16	+251149
chr1	32429443	32429770	Enh1084	KHDRBS1	-49823	PTP4A2	-25619
chr1	32787646	32788807	Enh1094	MARCKSL1	+13753	HDAC1	+30540
chr1	33181966	33182255	Enh1102	KIAA1522	-25375	SYNC	-13391
chr1	33182594	33182802	Enh1103	KIAA1522	-24788	SYNC	-13978
chr1	33202637	33203008	Enh1107	SYNC	-34103	KIAA1522	-4663
chr1	33226034	33226934	Enh1112	S100PBP	-56672	KIAA1522	+18998
chr1	33399311	33399618	Enh1115	TMEM54	-32506	RNF19B	+30821
chr1	33399920	33400184	Enh1116	TMEM54	-33093	RNF19B	+30234
chr1	34665429	34665553	Enh1138	C1orf94	+22220
chr1	35290711	35291279	Enh1145	GJA4	+32396	SMIM12	+34422
chr1	35730472	35730661	Enh1151	SFPQ	-71818	ZMYM4	-4001
chr1	36473817	36474191	Enh1159	TEKT2	-75672	AGO3	+77325
chr1	36601957	36602090	Enh1162	COL8A2	-11203	TRAPPC3	+13046
chr1	36653316	36653883	Enh1167	THRAP3	-36417	MAP7D1	+31797
chr1	36766061	36766433	Enh1173	SH3D21	-5747	THRAP3	+76230
chr1	36809053	36809273	Enh1174	EVA1B	-19408	STK40	+42322
chr1	3421128	3421488	Enh119	ARHGEF16	+50318	MEGF6	+106751
chr1	38331563	38331762	Enh1203	MTF1	-6371	INPP5B	+81060
chr1	38405496	38405693	Enh1209	MTF1	-80303	INPP5B	+7128
chr1	38465443	38466184	Enh1213	SF3A3	-9221	FHL3	+5363
chr1	38466249	38466469	Enh1214	SF3A3	-9766	FHL3	+4818
chr1	38495338	38495791	Enh1216	POU3F1	+16885	UTP11L	+17151
chr1	38495905	38496108	Enh1217	POU3F1	+16443	UTP11L	+17593
chr1	38708613	38708943	Enh1219	POU3F1	-196328
chr1	38712019	38712648	Enh1221	POU3F1	-199884
chr1	38712841	38713095	Enh1222	POU3F1	-200518
chr1	38993385	38993708	Enh1225	POU3F1	-481097	RRAGC	+331948
chr1	39193841	39194232	Enh1226	RRAGC	+131458
chr1	39563457	39564206	Enh1237	BMP8A	-393486	MACF1	+14798
chr1	39582157	39583260	Enh1240	BMP8A	-374609	MACF1	+33675
chr1	39583263	39583528	Enh1241	BMP8A	-373922	MACF1	+34362
chr1	39594374	39594751	Enh1242	BMP8A	-362755	MACF1	+45529
chr1	39594952	39595395	Enh1243	BMP8A	-362144	MACF1	+46140
chr1	39624552	39625071	Enh1247	BMP8A	-332506	MACF1	+75778
chr1	39625220	39625558	Enh1248	BMP8A	-331929	MACF1	+76355
chr1	39657483	39657852	Enh1252	BMP8A	-299650	MACF1	+108634
chr1	39657988	39658485	Enh1253	BMP8A	-299081	MACF1	+109203
chr1	39858191	39858687	Enh1261	BMP8A	-98879	MACF1	+309405
chr1	40291157	40291317	Enh1276	BMP8B	-36704	TRIT1	+57941
chr1	40426351	40426877	Enh1284	CAP1	-79291	MFSD2A	+5792
chr1	41116590	41116880	Enh1302	RIMS3	+14594	ZNF684	+119502
chr1	41372293	41373430	Enh1316	CTPS1	-72145	CITED4	-44844
chr1	41575162	41575915	Enh1327	SLFNL1	-86630	SCMH1	+51565
chr1	41962125	41962539	Enh1336	EDN2	-11990	HIVEP3	+421837
chr1	42092547	42092694	Enh1344	EDN2	-142279	HIVEP3	+291548
chr1	42248606	42248802	Enh1348	EDN2	-298362	HIVEP3	+135465
chr1	42327687	42327930	Enh1351	EDN2	-377467	HIVEP3	+56360
chr1	42356602	42357641	Enh1355	EDN2	-406780	HIVEP3	+27047
chr1	42420651	42422056	Enh1363	GUCA2B	-197738	HIVEP3	-37185
chr1	42447360	42447625	Enh1365	GUCA2B	-171599	HIVEP3	-63324
chr1	42896560	42896773	Enh1374	ZMYND12	+25271	RIMKLA	+50190
chr1	42897464	42897684	Enh1376	ZMYND12	+24364	RIMKLA	+51097
chr1	43397237	43397947	Enh1385	SLC2A1	+26909	ZNF691	+85285
chr1	43472801	43473157	Enh1396	SLC2A1	-48478	EBNA1BP2	+165262
chr1	43473294	43474097	Enh1397	SLC2A1	-49195	EBNA1BP2	+164545
chr1	43721281	43722306	Enh1405	EBNA1BP2	-83553	TMEM125	-13902
chr1	43722402	43723320	Enh1406	EBNA1BP2	-84620	TMEM125	-12835
chr1	43795736	43795998	Enh1407	MPL	-7611	TIE1	+29203
chr1	43889142	43889375	Enh1414	HYI	+30401	SZT2	+33619
chr1	44010974	44011415	Enh1422	KDM4A	-104634	PTPRF	+14648
chr1	44011621	44011923	Enh1423	KDM4A	-104057	PTPRF	+15225
chr1	44023761	44024656	Enh1427	KDM4A	-91620	PTPRF	+27662
chr1	44509829	44509959	Enh1438	KLF17	-74628	SLC6A9	-26897
chr1	44748377	44749170	Enh1442	DMAP1	+69611	ERI3	+72106
chr1	44749525	44750254	Enh1443	DMAP1	+70727	ERI3	+70990
chr1	44901847	44902105	Enh1446	RNF220	+31110	TMEM53	+238251
chr1	44902164	44902766	Enh1447	RNF220	+31599	TMEM53	+237762
chr1	45011880	45012241	Enh1451	TMEM53	+128166	RNF220	+141195
chr1	45053913	45054085	Enh1453	TMEM53	+86228	RNF220	+183133
chr1	6341611	6341861	Enh149	GPR153	-20701	ACOT7	+104137
chr1	46009366	46009620	Enh1491	PRDX1	-21884	AKR1A1	-6722
chr1	6342213	6342736	Enh150	GPR153	-21440	ACOT7	+103398
chr1	46419741	46420361	Enh1510	MAST2	+150766	PIK3R3	+178263
chr1	46637253	46637616	Enh1524	PIK3R3	-39121	TSPAN1	-3324
chr1	46649161	46649825	Enh1528	LURAP1	-19513	TSPAN1	+8734
chr1	47077062	47077428	Enh1540	MKNK1	-7359	MOB3C	+3560
chr1	47496104	47496252	Enh1555	CYP4Z1	-36982	CYP4X1	+6938
chr1	47496401	47496777	Enh1556	CYP4Z1	-36571	CYP4X1	+7349
chr1	47943515	47943860	Enh1569	FOXD2	+41999
chr1	47944149	47944644	Enh1570	FOXD2	+42708
chr1	48021337	48021589	Enh1573	FOXD2	+119774	TRABD2B	+441104
chr1	48163247	48163397	Enh1585	FOXD2	+261633	TRABD2B	+299245
chr1	48274986	48275349	Enh1587	TRABD2B	+187399	FOXD2	+373479
chr1	48384445	48384678	Enh1594	TRABD2B	+78005	FOXD2	+482873
chr1	48536020	48536416	Enh1597	SLC5A9	-152141	TRABD2B	-73651
chr1	48559741	48559953	Enh1598	SLC5A9	-128512	TRABD2B	-97280
chr1	960321	960788	Enh16	AGRN	+5052	RNF223	+49132
chr1	51068986	51069358	Enh1608	DMRTA2	-180000	FAF1	+356763
chr1	51069600	51070016	Enh1609	DMRTA2	-180636	FAF1	+356127
chr1	51770857	51771097	Enh1624	TTC39A	+39811	RNF11	+69034
chr1	51939427	51939594	Enh1628	TTC39A	-128723	EPS15	+45489
chr1	52034822	52035014	Enh1629	EPS15	-49918	OSBPL9	-47846
chr1	52035717	52036202	Enh1630	EPS15	-50960	OSBPL9	-46804
chr1	52087817	52088161	Enh1632	OSBPL9	+5225	NRD1	+256488
chr1	52088437	52088904	Enh1633	OSBPL9	+5907	NRD1	+255806
chr1	52134788	52134973	Enh1637	OSBPL9	+52117	NRD1	+209596
chr1	53513639	53514257	Enh1658	PODN	-13937	SCP2	+121047
chr1	53576369	53576639	Enh1661	SLC1A7	+31745	PODN	+48619
chr1	53610923	53611510	Enh1664	CPT2	-50884	SLC1A7	-2968
chr1	53611621	53612619	Enh1665	CPT2	-49981	SLC1A7	-3871
chr1	53648047	53648797	Enh1669	SLC1A7	-40173	CPT2	-13679
chr1	53648854	53649150	Enh1670	SLC1A7	-40753	CPT2	-13099
chr1	54743344	54743538	Enh1685	SSBP3-AS1	+39731	SSBP3	+128651
chr1	54822015	54822513	Enh1690	SSBP3	+49828	SSBP3-AS1	+118554
chr1	54822591	54822856	Enh1691	SSBP3	+49368	SSBP3-AS1	+119014
chr1	55259546	55260114	Enh1703	PARS2	-29643	C1orf177	-11945
chr1	55260300	55260594	Enh1704	PARS2	-30260	C1orf177	-11328
chr1	55895210	55895883	Enh1718	USP24	-214761
chr1	6803329	6803995	Enh172	CAMTA1	-41722	DNAJC11	-41678
chr1	56106842	56106979	Enh1721	USP24	-426125
chr1	56646295	56646525	Enh1722	PPAP2B	+398831
chr1	56981860	56982665	Enh1730	PPAP2B	+62978
chr1	56982850	56983276	Enh1731	PPAP2B	+62178
chr1	57038083	57038406	Enh1732	PPAP2B	+6996
chr1	57153828	57154012	Enh1733	PRKAA2	+42925	C1orf168	+131124
chr1	57154422	57154727	Enh1734	PRKAA2	+43580	C1orf168	+130469
chr1	59038652	59039494	Enh1742	OMA1	-26601	TACSTD2	+4093
chr1	59220840	59221289	Enh1751	MYSM1	-55301	JUN	+28720
chr1	59221528	59221671	Enh1752	MYSM1	-55836	JUN	+28185
chr1	59229160	59229559	Enh1754	MYSM1	-63596	JUN	+20425
chr1	59238766	59239179	Enh1755	MYSM1	-73209	JUN	+10812
chr1	59269127	59269331	Enh1756	FGGY	-493424	JUN	-19444
chr1	59290330	59290855	Enh1764	FGGY	-472060	JUN	-40808
chr1	59314840	59315023	Enh1765	FGGY	-447721	JUN	-65147
chr1	59315138	59315638	Enh1766	FGGY	-447265	JUN	-65603
chr1	59340171	59340410	Enh1769	FGGY	-422362	JUN	-90506
chr1	59340582	59340771	Enh1770	FGGY	-421976	JUN	-90892
chr1	59350300	59350844	Enh1773	FGGY	-412081	JUN	-100787
chr1	59479212	59479379	Enh1780	FGGY	-283357	JUN	-229511
chr1	59549734	59549989	Enh1784	JUN	-300077	FGGY	-212791
chr1	7177839	7178034	Enh179	CAMTA1	+332553
chr1	59972648	59972869	Enh1793	HOOK1	-307774	FGGY	+210106
chr1	60008816	60009152	Enh1794	HOOK1	-271549	FGGY	+246331
chr1	60021944	60022420	Enh1795	HOOK1	-258351	FGGY	+259529
chr1	60023028	60023236	Enh1796	HOOK1	-257401	FGGY	+260479
chr1	60060093	60060637	Enh1797	HOOK1	-220168	FGGY	+297712
chr1	61606871	61607227	Enh1813	NFIA	+59515
chr1	61765360	61765500	Enh1819	NFIA	+217896	TM2D1	+425665
chr1	61803910	61804558	Enh1820	NFIA	+256700	TM2D1	+386861
chr1	61916483	61916651	Enh1823	TM2D1	+274528	NFIA	+369033
chr1	61946670	61946898	Enh1824	TM2D1	+244311	NFIA	+399250
chr1	62587852	62588001	Enh1832	L1TD1	-72576	INADL	+379778
chr1	63148486	63148773	Enh1833	DOCK7	+5323	ANGPTL3	+85472
chr1	63420705	63420978	Enh1836	FOXD3	-367888	ATG4C	+171036
chr1	63428746	63429045	Enh1837	FOXD3	-359834	ATG4C	+179090
chr1	64109032	64109470	Enh1845	ROR1	-130463	PGM1	+20487
chr1	64127389	64127638	Enh1846	ROR1	-112200	PGM1	+38750
chr1	64127756	64129244	Enh1847	ROR1	-111214	PGM1	+39736
chr1	64140462	64140724	Enh1849	ROR1	-99121	PGM1	+51829
chr1	64140855	64141307	Enh1850	ROR1	-98633	PGM1	+52317
chr1	64196566	64196728	Enh1855	ROR1	-43067	PGM1	+107883
chr1	64197041	64197250	Enh1856	ROR1	-42568	PGM1	+108382
chr1	64212361	64212519	Enh1858	ROR1	-27274	PGM1	+123676
chr1	64343034	64343247	Enh1862	UBE2U	-326349	ROR1	+103427
chr1	7361410	7361980	Enh187	VAMP3	-469634
chr1	64748567	64748840	Enh1874	CACHD1	-187771	UBE2U	+79214
chr1	64808457	64809144	Enh1876	CACHD1	-127674	UBE2U	+139311
chr1	64809383	64810034	Enh1877	CACHD1	-126766	UBE2U	+140219
chr1	65006077	65006288	Enh1880	RAVER2	-204595	CACHD1	+69708
chr1	65220197	65221240	Enh1885	RAVER2	+9941	JAK1	+211468
chr1	65446851	65447242	Enh1894	AK4	-166466	JAK1	-14860
chr1	65447547	65447948	Enh1895	AK4	-165765	JAK1	-15561
chr1	66671750	66671918	Enh1916	SGIP1	-328131	PDE4B	+413637
chr1	66737252	66738310	Enh1917	SGIP1	-262184	PDE4B	+479584
chr1	66760349	66760479	Enh1918	SGIP1	-239551
chr1	66760694	66760998	Enh1919	SGIP1	-239119
chr1	66781230	66781353	Enh1924	SGIP1	-218673
chr1	66781601	66781885	Enh1925	SGIP1	-218222
chr1	67008097	67008298	Enh1927	TCTEX1D1	-209945	SGIP1	+8233
chr1	67008541	67009221	Enh1928	TCTEX1D1	-209262	SGIP1	+8916
chr1	67410160	67410389	Enh1935	MIER1	+19633	SLC35D1	+109507
chr1	7531243	7531410	Enh194	VAMP3	-300002
chr1	67655637	67655800	Enh1944	IL12RB2	-117328	IL23R	+23636
chr1	68000874	68001085	Enh1947	GADD45A	-149764	SERBP1	-104911
chr1	7551353	7552282	Enh195	VAMP3	-279511
chr1	68036492	68036847	Enh1950	SERBP1	-140601	GADD45A	-114074
chr1	68084271	68085020	Enh1953	SERBP1	-188577	GADD45A	-66098
chr1	68179357	68179754	Enh1964	GADD45A	+28812	GNG12	+119594
chr1	68214569	68214962	Enh1969	GADD45A	+64022	GNG12	+84384
chr1	68215038	68216234	Enh1970	GADD45A	+64892	GNG12	+83514
chr1	68225390	68225797	Enh1971	GNG12	+73556	GADD45A	+74850
chr1	75968767	75969492	Enh2017	SLC44A5	+107639	LHX8	+375011
chr1	76620074	76620511	Enh2024	ST6GALNAC3	+79889
chr1	78689012	78689193	Enh2049	PTGFR	-267654	GIPC2	+177517
chr1	82136309	82136547	Enh2064	LPHN2	-129654
chr1	82169060	82169193	Enh2068	LPHN2	-96955
chr1	82197462	82197719	Enh2071	LPHN2	-68491
chr1	84718862	84719653	Enh2089	DNASE2B	-144957	PRKACB	+109304
chr1	84719939	84720347	Enh2090	DNASE2B	-144072	PRKACB	+110189
chr1	84725992	84726221	Enh2091	DNASE2B	-138108	PRKACB	+116153
chr1	84726238	84726627	Enh2092	DNASE2B	-137782	PRKACB	+116479
chr1	8079795	8080165	Enh210	ERRFI1	+6388	PARK7	+58228
chr1	84893490	84893620	Enh2102	RPF1	-51395	DNASE2B	+29340
chr1	84898974	84899536	Enh2103	RPF1	-45695	DNASE2B	+35040
chr1	85185836	85185952	Enh2116	SSX2IP	-29666	LPAR3	+145948
chr1	85410870	85411403	Enh2121	LPAR3	-79295	MCOLN2	+51486
chr1	85691367	85692051	Enh2123	SYDE2	-24980	C1orf52	+33616
chr1	85754822	85755242	Enh2129	BCL10	-12259	DDAH1	+175791
chr1	85755576	85755858	Enh2130	BCL10	-12944	DDAH1	+175106
chr1	85763067	85763724	Enh2131	BCL10	-20623	DDAH1	+167427
chr1	8107271	8107892	Enh215	SLC45A1	-270304	ERRFI1	-21214
chr1	86093965	86095487	Enh2150	CYR61	+48282	ZNHIT6	+79375
chr1	87258620	87258905	Enh2173	SH3GLB1	+88185	ENSG00000183291	+121285
chr1	87858143	87858559	Enh2182	LMO4	+64200
chr1	87858798	87859302	Enh2183	LMO4	+64899
chr1	87963135	87963476	Enh2191	LMO4	+169155
chr1	87963525	87963641	Enh2192	LMO4	+169432
chr1	87963994	87964170	Enh2193	LMO4	+169931
chr1	88151280	88151634	Enh2200	LMO4	+357306
chr1	88183344	88183878	Enh2201	LMO4	+389460
chr1	88270695	88271676	Enh2208	LMO4	+477035
chr1	88271909	88272360	Enh2209	LMO4	+477984
chr1	88272395	88272622	Enh2210	LMO4	+478358
chr1	89078257	89078467	Enh2221	PKN2	-71543
chr1	89078723	89079220	Enh2222	PKN2	-70933
chr1	89126677	89127596	Enh2223	PKN2	-22768
chr1	90017852	90019091	Enh2249	LRRC8C	-80159	LRRC8B	+28010
chr1	92077235	92077928	Enh2279	CDC7	+110917	TGFBR3	+274205
chr1	92356068	92356212	Enh2294	BRDT	-58788	TGFBR3	-4353
chr1	8215004	8216164	Enh233	SLC45A1	-162302	ERRFI1	-129216
chr1	8229513	8229892	Enh234	SLC45A1	-148183	ERRFI1	-143335
chr1	94104326	94104461	Enh2340	FNBP1L	+190706	BCAR3	+208312
chr1	94158204	94158562	Enh2342	BCAR3	+154323	FNBP1L	+244695
chr1	94158702	94158970	Enh2343	BCAR3	+153870	FNBP1L	+245148
chr1	94159177	94159504	Enh2344	BCAR3	+153365	FNBP1L	+245653
chr1	94167561	94168734	Enh2346	BCAR3	+144558	FNBP1L	+254460
chr1	94245341	94245628	Enh2347	BCAR3	+67221	FNBP1L	+331797
chr1	94245686	94246076	Enh2348	BCAR3	+66825	FNBP1L	+332193
chr1	8230163	8230763	Enh235	SLC45A1	-147423	ERRFI1	-144095
chr1	94429452	94429673	Enh2351	GCLM	-54597	ABCA4	+157125
chr1	94429852	94430270	Enh2352	GCLM	-55095	ABCA4	+156627
chr1	94534081	94534685	Enh2357	GCLM	-159417	ABCA4	+52305
chr1	94534769	94535185	Enh2358	GCLM	-160011	ABCA4	+51711
chr1	94790799	94791201	Enh2371	ABCD3	-93011	ARHGAP29	-87879
chr1	94849942	94851342	Enh2374	ARHGAP29	-147521	ABCD3	-33369
chr1	95107136	95107650	Enh2388	SLC44A3	-178513	F3	-100037
chr1	95108028	95108190	Enh2389	SLC44A3	-177797	F3	-100753
chr1	95113368	95113603	Enh2390	SLC44A3	-172420	F3	-106130
chr1	95114110	95114691	Enh2391	SLC44A3	-171505	F3	-107045
chr1	95119030	95119540	Enh2392	SLC44A3	-166621	F3	-111929
chr1	95143455	95143806	Enh2396	SLC44A3	-142275	F3	-136275
chr1	95178971	95179338	Enh2398	F3	-171799	SLC44A3	-106751
chr1	95179634	95180159	Enh2399	F3	-172541	SLC44A3	-106009
chr1	95193853	95194119	Enh2402	F3	-186630	SLC44A3	-91920
chr1	95200829	95201295	Enh2403	F3	-193706	SLC44A3	-84844
chr1	95219169	95219530	Enh2404	F3	-211994	SLC44A3	-66556
chr1	95257580	95258183	Enh2406	F3	-250526	SLC44A3	-28024
chr1	95258372	95258925	Enh2407	F3	-251293	SLC44A3	-27257
chr1	95264648	95264849	Enh2408	F3	-257393	SLC44A3	-21157
chr1	95267141	95267621	Enh2409	F3	-260025	SLC44A3	-18525
chr1	95320236	95320540	Enh2411	SLC44A3	+34482	CNN3	+72446
chr1	96953450	96953586	Enh2424	PTBP2	-233860
chr1	98646335	98646687	Enh2440	SNX7	-480768	DPYD	-259932
chr1	98646867	98647545	Enh2441	SNX7	-480073	DPYD	-260627
chr1	98781344	98781996	Enh2448	DPYD	-395091	SNX7	-345609
chr1	100045845	100046056	Enh2463	PALMD	-65548	ENSG00000117600	+316442
chr1	100055144	100055787	Enh2464	PALMD	-56033	ENSG00000117600	+325957
chr1	101072332	101072448	Enh2471	VCAM1	-112926	GPR88	+68697
chr1	8292338	8292547	Enh248	ERRFI1	-206075	SLC45A1	-85443
chr1	101615993	101616216	Enh2486	DPH5	-124777	S1PR1	-86339
chr1	8298357	8298581	Enh249	ERRFI1	-212101	SLC45A1	-79417
chr1	8298750	8299064	Enh250	ERRFI1	-212539	SLC45A1	-78979
chr1	108225641	108225791	Enh2501	VAV3	+282050
chr1	108624766	108624948	Enh2505	VAV3	-117091	SLC25A24	+118123
chr1	8299275	8299761	Enh251	ERRFI1	-213150	SLC45A1	-78368
chr1	109076423	109076689	Enh2510	HENMT1	+127592	NBPF6	+158135
chr1	109188845	109190204	Enh2518	HENMT1	+14623	NBPF6	+271104
chr1	109693767	109694216	Enh2532	SARS	-62548	KIAA1324	+37369
chr1	110274644	110275027	Enh2543	GSTM3	+9548	GSTM5	+19959
chr1	110275082	110275286	Enh2544	GSTM3	+9200	GSTM5	+20307
chr1	110438769	110439231	Enh2553	EPS8L3	-132351	CSF1	-14255
chr1	110862710	110862891	Enh2564	RBM15	-18327	KCNC4	+108706
chr1	111067690	111067856	Enh2572	KCNA10	-5976	KCNA2	+82278
chr1	112119539	112119842	Enh2585	ADORA3	-73581	RAP1A	-42714
chr1	112135140	112135647	Enh2586	ADORA3	-89284	RAP1A	-27011
chr1	112135874	112136005	Enh2587	ADORA3	-89830	RAP1A	-26465
chr1	112203342	112203566	Enh2591	RAP1A	+41049	FAM212B	+78592
chr1	112276461	112276706	Enh2592	FAM212B	+5462	RAP1A	+114179
chr1	112794858	112795117	Enh2599	KCND3	-263211	CTTNBP2NL	-143815
chr1	113585045	113585336	Enh2625	SLC16A1	-86506	LRIG2	-30640
chr1	113683399	113684023	Enh2626	MAGI3	-249870	LRIG2	+67880
chr1	113760674	113760898	Enh2631	MAGI3	-172795	LRIG2	+144955
chr1	113798093	113798376	Enh2634	MAGI3	-135346	LRIG2	+182404
chr1	113798548	113798929	Enh2635	MAGI3	-134842	LRIG2	+182908
chr1	113863269	113863937	Enh2639	MAGI3	-69978	LRIG2	+247772
chr1	113867438	113867685	Enh2640	MAGI3	-66019	LRIG2	+251731
chr1	114417511	114417828	Enh2652	PTPN22	-3289	BCL2L15	+12499
chr1	115641380	115642492	Enh2667	TSPAN2	-9851	NGF	+238921
chr1	115656651	115657116	Enh2668	TSPAN2	-24799	NGF	+223973
chr1	115657542	115657812	Enh2669	TSPAN2	-25592	NGF	+223180
chr1	115685618	115685854	Enh2670	TSPAN2	-53651	NGF	+195121
chr1	115920493	115920651	Enh2676	VANGL1	-264002	NGF	-39715
chr1	8523526	8524009	Enh268	SLC45A1	+145882	RERE	+353756
chr1	116087898	116088247	Enh2681	NGF	-207216	VANGL1	-96501
chr1	116088667	116088923	Enh2682	NGF	-207938	VANGL1	-95779
chr1	116089020	116089466	Enh2683	NGF	-208386	VANGL1	-95331
chr1	116256823	116257099	Enh2686	CASQ2	+54441	VANGL1	+72387
chr1	116257319	116257558	Enh2687	CASQ2	+53963	VANGL1	+72865
chr1	116325388	116325600	Enh2690	CASQ2	-14092	NHLH2	+61044
chr1	116665804	116666039	Enh2700	ATP1A1	-250567	MAB21L3	+11546
chr1	116681391	116681742	Enh2701	ATP1A1	-234922	MAB21L3	+27191
chr1	116854910	116855039	Enh2704	ATP1A1	-61514	MAB21L3	+200599
chr1	116975682	116976089	Enh2709	ATP1A1	+59397	CD58	+137775
chr1	116976447	116977080	Enh2710	ATP1A1	+60275	CD58	+136897
chr1	117017430	117017761	Enh2712	CD58	+96065	ATP1A1	+101107
chr1	117017992	117018126	Enh2713	CD58	+95602	ATP1A1	+101570
chr1	117018298	117018741	Enh2714	CD58	+95141	ATP1A1	+102031
chr1	117031402	117032011	Enh2715	CD58	+81954	ATP1A1	+115218
chr1	117037807	117037973	Enh2717	CD58	+75771	ATP1A1	+121401
chr1	117148415	117148785	Enh2729	CD58	-34939	IGSF3	+61714
chr1	117239222	117239751	Enh2732	CD2	-57520	IGSF3	-29173
chr1	117533412	117533600	Enh2741	CD101	-10876	PTGFRN	+80827
chr1	117533922	117534072	Enh2742	CD101	-10385	PTGFRN	+81318
chr1	117653347	117653507	Enh2744	TRIM45	+10923	TTF2	+50502
chr1	118653835	118654197	Enh2759	SPAG17	+73830	WDR3	+181625
chr1	8772071	8773311	Enh276	RERE	+104833	SLC45A1	+394805
chr1	118654276	118654431	Enh2760	SPAG17	+73492	WDR3	+181963
chr1	119502899	119503278	Enh2774	TBX15	+29090
chr1	119543705	119543860	Enh2777	TBX15	-11604	WARS2	+139511
chr1	8883172	8883294	Enh278	RERE	-5709	ENO1	+55516
chr1	120315930	120316507	Enh2788	HMGCS2	-4702	REG4	+37984
chr1	144010127	144010333	Enh2850	NBPF8	-136582	FAM72D	-97087
chr1	144926533	144926914	Enh2879	PDE4DIP	+68298	NBPF9	+114976
chr1	145697546	145697763	Enh2929	CD160	+9206	RNF115	+86619
chr1	145697821	145697982	Enh2930	CD160	+8959	RNF115	+86866
chr1	9304335	9304721	Enh294	SPSB1	-48411	H6PD	+9694
chr1	147051670	147052027	Enh2958	BCL9	+38667	ACP6	+90769
chr1	147058999	147059158	Enh2959	BCL9	+45897	ACP6	+83539
chr1	147059257	147059490	Enh2960	BCL9	+46192	ACP6	+83244
chr1	147112853	147113066	Enh2964	ACP6	+29658	BCL9	+99778
chr1	147147597	147148924	Enh2965	ACP6	-5643	GJA5	+97223
chr1	147149046	147149410	Enh2966	ACP6	-6610	GJA5	+96256
chr1	147253038	147253247	Enh2974	GJA8	-121803	GJA5	-7659
chr1	147305567	147306072	Enh2976	GJA8	-69126	GJA5	-60336
chr1	9459933	9460782	Enh305	SLC25A33	-139183	SPSB1	+107419
chr1	9460893	9461203	Enh306	SLC25A33	-138493	SPSB1	+108109
chr1	9472869	9473278	Enh307	SLC25A33	-126467	SPSB1	+120135
chr1	149934250	149934510	Enh3071	MTMR11	-25589	OTUD7B	+48245
chr1	149988761	149989358	Enh3072	VPS45	-50309	OTUD7B	-6435
chr1	149989667	149990010	Enh3073	VPS45	-49530	OTUD7B	-7214
chr1	149992770	149993311	Enh3074	VPS45	-46328	OTUD7B	-10416
chr1	149993642	149994253	Enh3075	VPS45	-45421	OTUD7B	-11323
chr1	150159250	150159519	Enh3079	PLEKHO1	+37215	ANP32E	+49119
chr1	9473437	9474128	Enh308	SLC25A33	-125758	SPSB1	+120844
chr1	150450043	150450304	Enh3084	TARS2	-9719	RPRD2	+112987
chr1	150450605	150450733	Enh3085	TARS2	-9224	RPRD2	+113482
chr1	150510794	150511015	Enh3095	ADAMTSL4	-10993	ECM1	+30353
chr1	9495779	9495940	Enh311	SLC25A33	-103681	SPSB1	+142921
chr1	151519959	151520739	Enh3130	SNX27	-64209	TUFT1	+7568
chr1	151520982	151521396	Enh3131	SNX27	-63369	TUFT1	+8408
chr1	151578610	151578993	Enh3135	SNX27	-5756	TUFT1	+66021
chr1	151579218	151579579	Enh3136	SNX27	-5159	TUFT1	+66618
chr1	151949126	151949310	Enh3161	THEM4	-66934	S100A10	+17648
chr1	9875027	9875318	Enh318	CLSTN1	+9411	PIK3CD	+163370
chr1	153483697	153483965	Enh3185	S100A7	-50654	S100A6	+24889
chr1	9896034	9896606	Enh320	CLSTN1	-11736	CTNNBIP1	+74001
chr1	9896685	9896881	Enh321	CLSTN1	-12199	CTNNBIP1	+73538
chr1	153974044	153974179	Enh3211	RPS27	+10877	NUP210L	+153480
chr1	153974479	153974647	Enh3212	RPS27	+11328	NUP210L	+153029
chr1	154702371	154702753	Enh3228	ADAR	-121880	KCNN3	+140194
chr1	154703001	154703788	Enh3229	ADAR	-122713	KCNN3	+139361
chr1	154732890	154733281	Enh3230	ADAR	-152404	KCNN3	+109670
chr1	154849501	154850019	Enh3231	KCNN3	-7004	PMVK	+59707
chr1	155010732	155011068	Enh3234	ADAM15	-12862	DCST1	+4600
chr1	155011346	155011613	Enh3235	ADAM15	-12282	DCST1	+5180
chr1	155016139	155016694	Enh3236	ADAM15	-7345	DCST1	+10117
chr1	155043228	155043479	Enh3237	EFNA3	-7994	EFNA4	+7117
chr1	9960211	9961125	Enh326	CLSTN1	-76084	CTNNBIP1	+9653
chr1	155971811	155973674	Enh3272	ARHGEF2	-24425	SSR2	+18007
chr1	156065495	156066464	Enh3277	LMNA	-18518	MEX3A	-14191
chr1	156066661	156067017	Enh3278	LMNA	-17659	MEX3A	-15050
chr1	156099348	156100082	Enh3285	SEMA4A	-23603	LMNA	+15217
chr1	157117086	157117680	Enh3324	ETV3	-9224	FCRL5	+404927
chr1	157117810	157118337	Enh3325	ETV3	-9915	FCRL5	+404236
chr1	157124046	157124789	Enh3326	ETV3	-16259	FCRL5	+397892
chr1	157938599	157938796	Enh3339	CD5L	-127110	KIRREL	-24702
chr1	157988860	157989157	Enh3345	CD1D	-160728	KIRREL	+25609
chr1	159723587	159723897	Enh3352	CRP	-39363	DUSP23	-27051
chr1	159859322	159859854	Enh3357	VSIG8	-27141	CCDC19	+10365
chr1	159961538	159961971	Enh3372	SLAMF9	-37711	PIGM	+40028
chr1	1085803	1086189	Enh34	C1orf159	-34518	TTLL10	-23287
chr1	161053652	161053883	Enh3400	ARHGAP30	-14033	PVRL4	+5621
chr1	10694996	10695276	Enh341	PEX14	+160192	CASZ1	+161569
chr1	10695649	10696348	Enh342	CASZ1	+160706	PEX14	+161055
chr1	161630057	161630264	Enh3431	FCGR3B	-29165	FCGR2B	-2790
chr1	161879461	161879591	Enh3435	OLFML2B	+114118	ATF6	+143442
chr1	161924012	161924222	Enh3436	OLFML2B	+69527	ATF6	+188033
chr1	162111321	162111483	Enh3441	NOS1AP	+71836	C1orf111	+235258
chr1	162166572	162166829	Enh3442	NOS1AP	+127135	C1orf111	+179959
chr1	162254218	162254994	Enh3451	C1orf111	+92054	NOS1AP	+215040
chr1	162255354	162255614	Enh3452	C1orf111	+91176	NOS1AP	+215918
chr1	162275308	162275910	Enh3453	C1orf111	+71051	NOS1AP	+236043
chr1	162275994	162276701	Enh3454	C1orf111	+70312	NOS1AP	+236782
chr1	162359857	162360043	Enh3457	C1orf111	-13290	SH2D1B	+21966
chr1	162538397	162538714	Enh3467	DDR2	-63699	UAP1	+7233
chr1	162538882	162539233	Enh3468	DDR2	-63197	UAP1	+7735
chr1	162844127	162844516	Enh3477	RGS4	-194243	HSD17B7	+83786
chr1	163052931	163053181	Enh3484	RGS4	+14491	RGS5	+119637
chr1	163228394	163228623	Enh3488	NUF2	-63235	RGS5	-55816
chr1	164570762	164572502	Enh3504	PBX1	+42760
chr1	164580782	164581051	Enh3505	PBX1	+52045
chr1	164620474	164620922	Enh3509	PBX1	+91826
chr1	164621117	164621569	Enh3510	PBX1	+92471
chr1	165086477	165086629	Enh3523	LMX1A	+239399
chr1	165132036	165132203	Enh3525	LMX1A	+193832
chr1	165132395	165132576	Enh3526	LMX1A	+193466
chr1	165227522	165228063	Enh3528	LMX1A	+98159
chr1	165257422	165257827	Enh3531	LMX1A	+68327
chr1	165606990	165607335	Enh3538	MGST3	+7065	ALDH9A1	+60937
chr1	165840521	165840749	Enh3548	UCK2	+43867
chr1	165880857	165881090	Enh3553	UCK2	+84206
chr1	10820137	10820711	Enh356	CASZ1	+36281	PEX14	+285480
chr1	167074493	167074670	Enh3564	POU2F1	-115484	DUSP27	+11300
chr1	167074819	167075211	Enh3565	POU2F1	-115051	DUSP27	+11733
chr1	167131905	167132235	Enh3570	POU2F1	-57996	DUSP27	+68788
chr1	167198467	167199084	Enh3574	POU2F1	+8710	CD247	+288999
chr1	167199274	167199914	Enh3575	POU2F1	+9528	CD247	+288181
chr1	167237540	167237792	Enh3579	POU2F1	+47600	CD247	+250109
chr1	167237875	167238008	Enh3580	POU2F1	+47876	CD247	+249833
chr1	167416480	167416851	Enh3588	CD247	+71109	POU2F1	+226600
chr1	167417203	167417776	Enh3589	CD247	+70285	POU2F1	+227424
chr1	167502627	167503083	Enh3591	CD247	-15080	CREG1	+20149
chr1	167896244	167896864	Enh3605	ADCY10	-13214	MPC2	+8724
chr1	10839610	10840572	Enh361	CASZ1	+16614	PEX14	+305147
chr1	168361629	168362036	Enh3616	TBX19	+111555	XCL2	+151402
chr1	168368650	168368912	Enh3617	TBX19	+118503	XCL2	+144454
chr1	168408823	168409108	Enh3619	XCL2	+104269	TBX19	+158688
chr1	168468344	168468808	Enh3624	XCL2	+44659	TBX19	+218298
chr1	168592394	168592675	Enh3625	XCL1	+46824	DPT	+105967
chr1	168669658	168669965	Enh3630	DPT	+28690	XCL1	+124101
chr1	168802919	168803759	Enh3641	ATP1B1	-271596	DPT	-104837
chr1	168973082	168973348	Enh3658	DPT	-274713	ATP1B1	-101720
chr1	10864257	10865053	Enh366	TARDBP	-208044	CASZ1	-7950
chr1	168989122	168989345	Enh3660	DPT	-290732	ATP1B1	-85701
chr1	169030527	169030748	Enh3664	DPT	-332136	ATP1B1	-44297
chr1	169490184	169490668	Enh3686	SLC19A2	-35185	F5	+65400
chr1	169497423	169498616	Enh3687	SLC19A2	-42779	F5	+57806
chr1	169665697	169666124	Enh3690	SELP	-66561	SELL	+14928
chr1	170464533	170464757	Enh3701	GORAB	-36625	METTL11B	+349503
chr1	170531891	170532228	Enh3703	PRRX1	-100987	GORAB	+30790
chr1	170532433	170532790	Enh3704	PRRX1	-100435	GORAB	+31342
chr1	170677544	170677691	Enh3705	FMO3	-382400	PRRX1	+44571
chr1	10960871	10961471	Enh371	TARDBP	-111528	CASZ1	-104466
chr1	171614312	171614544	Enh3715	MYOC	+7395	PRRC2C	+159733
chr1	171787363	171787545	Enh3716	DNM3	-23167	METTL13	+36612
chr1	171868124	171868345	Enh3717	DNM3	+57614
chr1	171881918	171882572	Enh3718	DNM3	+71624
chr1	172123987	172124189	Enh3726	C1orf105	-265740	DNM3	+313467
chr1	172137366	172137634	Enh3728	C1orf105	-252328	DNM3	+326879
chr1	172137746	172138078	Enh3729	C1orf105	-251916	DNM3	+327291
chr1	172149984	172151209	Enh3732	C1orf105	-239231	DNM3	+339976
chr1	172294396	172294716	Enh3738	C1orf105	-95272	DNM3	+483935
chr1	172312539	172313004	Enh3739	C1orf105	-77056
chr1	172321139	172321641	Enh3740	C1orf105	-68438
chr1	172327511	172328914	Enh3741	C1orf105	-61615
chr1	172368179	172368668	Enh3745	C1orf105	-21404
chr1	172369107	172369678	Enh3746	C1orf105	-20435
chr1	172469098	172469634	Enh3753	PIGC	-56140	SUCO	-32991
chr1	172608325	172608676	Enh3758	FASLG	-19657	SUCO	+106144
chr1	172611588	172611788	Enh3759	FASLG	-16470	SUCO	+109331
chr1	172715037	172715635	Enh3763	FASLG	+87178	TNFSF18	+304767
chr1	172795402	172795966	Enh3764	FASLG	+167526	TNFSF18	+224419
chr1	172902276	172903161	Enh3772	TNFSF18	+117384	FASLG	+274561
chr1	172903257	172903813	Enh3773	TNFSF18	+116568	FASLG	+275377
chr1	173012719	173013055	Enh3781	TNFSF18	+7216	FASLG	+384729
chr1	173097387	173098047	Enh3786	TNFSF18	-77614	TNFSF4	+78735
chr1	173159263	173159784	Enh3790	TNFSF18	-139421	TNFSF4	+16928
chr1	174923611	174924380	Enh3822	CACYBP	-44873
chr1	175170496	175170655	Enh3830	KIAA0040	-8686
chr1	176502031	176502276	Enh3842	PAPPA2	+69847
chr1	176612956	176613177	Enh3843	PAPPA2	+180760
chr1	177189005	177189237	Enh3845	BRINP2	+48488
chr1	177895782	177896213	Enh3853	SEC16B	+43052
chr1	177896439	177896631	Enh3854	SEC16B	+42515
chr1	178021838	178022725	Enh3860	SEC16B	-83232	RASAL2	-40994
chr1	178095936	178097281	Enh3863	TEX35	-385603	RASAL2	+33333
chr1	178161611	178162600	Enh3866	TEX35	-320106	RASAL2	+98830
chr1	178193842	178194303	Enh3868	TEX35	-288139	RASAL2	+130797
chr1	178269328	178269766	Enh3874	TEX35	-212665	RASAL2	+206271
chr1	178439417	178439611	Enh3880	TEX35	-42698	RASAL2	+376238
chr1	178439678	178439809	Enh3881	TEX35	-42468	RASAL2	+376468
chr1	178455788	178456656	Enh3882	TEX35	-25990	RASAL2	+392946
chr1	178498791	178499077	Enh3884	RALGPS2	-195366	TEX35	+16722
chr1	178501421	178501543	Enh3885	RALGPS2	-192818	TEX35	+19270
chr1	178506232	178507335	Enh3888	RALGPS2	-187516	TEX35	+24572
chr1	178602047	178602245	Enh3893	RALGPS2	-92154	TEX35	+119934
chr1	178653206	178653531	Enh3899	RALGPS2	-40931	TEX35	+171157
chr1	178653686	178653930	Enh3900	RALGPS2	-40492	TEX35	+171596
chr1	178971994	178972776	Enh3903	ANGPTL1	-132198	FAM20B	-22646
chr1	178986452	178987096	Enh3905	ANGPTL1	-146587	FAM20B	-8257
chr1	179256679	179257086	Enh3913	ABL2	-58147	SOAT1	-6054
chr1	180127219	180128050	Enh3931	LHX4	-71786	QSOX1	+3666
chr1	180213837	180214036	Enh3937	LHX4	+14516	ACBD6	+258152
chr1	180491065	180491480	Enh3942	XPR1	-109867	ACBD6	-19184
chr1	180543268	180543524	Enh3946	ACBD6	-71307	XPR1	-57744
chr1	180543786	180543989	Enh3947	ACBD6	-71799	XPR1	-57252
chr1	180554876	180555307	Enh3949	ACBD6	-83003	XPR1	-46048
chr1	180555365	180555805	Enh3950	ACBD6	-83496	XPR1	-45555
chr1	180568072	180568570	Enh3951	ACBD6	-96232	XPR1	-32819
chr1	181081954	181082906	Enh3964	CACNA1E	-370451	IER5	+24792
chr1	181111050	181111658	Enh3973	CACNA1E	-341527	IER5	+53716
chr1	181128281	181128552	Enh3974	CACNA1E	-324464	IER5	+70779
chr1	181128744	181129158	Enh3975	CACNA1E	-323930	IER5	+71313
chr1	181129275	181129724	Enh3976	CACNA1E	-323381	IER5	+71862
chr1	181129749	181130350	Enh3977	CACNA1E	-322831	IER5	+72412
chr1	181628042	181628467	Enh3987	CACNA1E	+175374	ZNF648	+402592
chr1	182070879	182071217	Enh3991	ZNF648	-40201	GLUL	+290293
chr1	182090363	182090574	Enh3992	ZNF648	-59622	GLUL	+270872
chr1	12466497	12466943	Enh400	VPS13D	+176596	DHRS3	+211017
chr1	182204468	182205391	Enh4004	ZNF648	-174083	GLUL	+156411
chr1	182205823	182205974	Enh4005	ZNF648	-175052	GLUL	+155442
chr1	12494207	12494530	Enh401	DHRS3	+183368	VPS13D	+204245
chr1	182268513	182268955	Enh4013	ZNF648	-237887	GLUL	+92607
chr1	182269464	182269720	Enh4014	ZNF648	-238745	GLUL	+91749
chr1	182309645	182309906	Enh4015	ZNF648	-278929	GLUL	+51565
chr1	182649347	182650096	Enh4021	NPL	-111672	RGS8	-7673
chr1	182764962	182765599	Enh4023	DHX9	-43223	NPL	+3887
chr1	182971452	182972194	Enh4029	SHCBP1L	-49318	LAMC1	-20772
chr1	183028756	183029558	Enh4030	LAMC2	-126266	LAMC1	+36562
chr1	183029901	183030486	Enh4031	LAMC2	-125229	LAMC1	+37599
chr1	183058401	183059226	Enh4033	LAMC2	-96609	LAMC1	+66219
chr1	183107946	183108875	Enh4035	LAMC2	-47012	LAMC1	+115816
chr1	183128510	183129142	Enh4036	LAMC2	-26597	LAMC1	+136231
chr1	183129336	183130004	Enh4037	LAMC2	-25753	LAMC1	+137075
chr1	183132964	183133550	Enh4039	LAMC2	-22166	LAMC1	+140662
chr1	12587910	12588377	Enh404	DHRS3	+89593	VPS13D	+298020
chr1	183149292	183149994	Enh4041	LAMC2	-5780	LAMC1	+157048
chr1	183150244	183150532	Enh4042	LAMC2	-5035	LAMC1	+157793
chr1	183178914	183179130	Enh4045	LAMC2	+23599	NMNAT2	+208715
chr1	183203922	183204593	Enh4046	LAMC2	+48835	NMNAT2	+183479
chr1	12588738	12589067	Enh405	DHRS3	+88834	VPS13D	+298779
chr1	183578736	183579017	Enh4056	NCF2	-19161	ARPC5	+26015
chr1	183884872	183885201	Enh4066	APOBEC4	-262589	COLGALT2	+121826
chr1	183962679	183962801	Enh4070	APOBEC4	-340292	COLGALT2	+44123
chr1	183970950	183971458	Enh4071	APOBEC4	-348756	COLGALT2	+35659
chr1	183971624	183971963	Enh4072	APOBEC4	-349346	COLGALT2	+35069
chr1	184121598	184121865	Enh4073	C1orf21	-234460	TSEN15	+100921
chr1	184122016	184122509	Enh4074	C1orf21	-233929	TSEN15	+101452
chr1	184268133	184268375	Enh4078	C1orf21	-87938	TSEN15	+247443
chr1	184298755	184299098	Enh4079	C1orf21	-57265	TSEN15	+278116
chr1	184299254	184299529	Enh4080	C1orf21	-56800	TSEN15	+278581
chr1	184299747	184299946	Enh4081	C1orf21	-56345	TSEN15	+279036
chr1	184558192	184559527	Enh4098	EDEM3	+165187	C1orf21	+202668
chr1	184633840	184634067	Enh4099	EDEM3	+90093	C1orf21	+277762
chr1	185459168	185459473	Enh4117	HMCN1	-244362	IVNS1ABP	-172860
chr1	185535799	185536043	Enh4119	IVNS1ABP	-249460	HMCN1	-167762
chr1	185536548	185536937	Enh4120	IVNS1ABP	-250282	HMCN1	-166940
chr1	185563686	185564082	Enh4123	IVNS1ABP	-277423	HMCN1	-139799
chr1	185614957	185615236	Enh4124	IVNS1ABP	-328636	HMCN1	-88586
chr1	185615643	185616235	Enh4125	IVNS1ABP	-329478	HMCN1	-87744
chr1	186463959	186464162	Enh4134	PDC	-33807	PTGS2	+185498
chr1	186505136	186505410	Enh4139	PDC	-75019	PTGS2	+144286
chr1	186807004	186807439	Enh4152	PLA2G4A	+9137
chr1	186807681	186807985	Enh4153	PLA2G4A	+9748
chr1	186917538	186917940	Enh4160	PLA2G4A	+119654
chr1	186918028	186918438	Enh4161	PLA2G4A	+120148
chr1	186920144	186920416	Enh4162	PLA2G4A	+122195
chr1	192485714	192486148	Enh4174	RGS1	-58926	RGS21	+199809
chr1	192486301	192486978	Enh4175	RGS1	-58217	RGS21	+200518
chr1	192498964	192500171	Enh4177	RGS1	-45289	RGS21	+213446
chr1	192508335	192508961	Enh4178	RGS1	-36209	RGS21	+222526
chr1	192509258	192509436	Enh4179	RGS1	-35510	RGS21	+223225
chr1	192716831	192717172	Enh4195	RGS2	-61169	RGS13	+111727
chr1	192943564	192944004	Enh4200	UCHL5	+84842	RGS2	+165613
chr1	193279753	193280107	Enh4206	B3GALT2	-124146
chr1	197290137	197290295	Enh4239	CRB1	+52808	DENND1B	+454239
chr1	197751603	197752694	Enh4245	LHX9	-134380	DENND1B	-7694
chr1	198203316	198204261	Enh4263	NEK7	+77696	ATP6V1G3	+306286
chr1	198417923	198418473	Enh4268	ATP6V1G3	+91877	NEK7	+292105
chr1	198418708	198419329	Enh4269	ATP6V1G3	+91056	NEK7	+292926
chr1	198899045	198899430	Enh4286	PTPRC	+291068
chr1	198899434	198899738	Enh4287	PTPRC	+291416
chr1	199660484	199660816	Enh4294	NR5A2	-336080
chr1	199711976	199712380	Enh4296	NR5A2	-284552
chr1	199712516	199712857	Enh4297	NR5A2	-284043
chr1	200044831	200045394	Enh4310	NR5A2	+48383	ZNF281	+334071
chr1	200075796	200076102	Enh4313	NR5A2	+79219	ZNF281	+303235
chr1	15466471	15466630	Enh433	TMEM51	-12477
chr1	200877595	200877752	Enh4338	C1orf106	+13725	KIF21B	+115154
chr1	15466744	15467117	Enh434	TMEM51	-12097
chr1	201107074	201107214	Enh4344	ASCL5	-10832	TMEM9	+16424
chr1	201228575	201229420	Enh4347	PKP1	-23582	IGFN1	+69045
chr1	201236164	201236586	Enh4348	PKP1	-16205	IGFN1	+76422
chr1	201244766	201245251	Enh4351	PKP1	-7571	IGFN1	+85056
chr1	201276698	201276894	Enh4355	PKP1	+24216	TNNT2	+70094
chr1	201277374	201277668	Enh4356	PKP1	+24941	TNNT2	+69369
chr1	201280037	201280171	Enh4357	PKP1	+27524	TNNT2	+66786
chr1	201280425	201280590	Enh4358	PKP1	+27928	TNNT2	+66382
chr1	201395963	201396118	Enh4360	TNNI1	-5167	PHLDA3	+42271
chr1	201404828	201405168	Enh4362	TNNI1	-14124	PHLDA3	+33314
chr1	201430507	201431184	Enh4365	TNNI1	-39972	PHLDA3	+7466
chr1	201431301	201431683	Enh4366	TNNI1	-40618	PHLDA3	+6820
chr1	201444645	201444825	Enh4367	PHLDA3	-6423	CSRP1	+33849
chr1	201444909	201445061	Enh4368	PHLDA3	-6673	CSRP1	+33599
chr1	201449237	201449539	Enh4369	PHLDA3	-11076	CSRP1	+29196
chr1	201458670	201458993	Enh4371	PHLDA3	-20520	CSRP1	+19752
chr1	201515189	201515415	Enh4379	NAV1	-102075	CSRP1	-36718
chr1	201645257	201645647	Enh4383	IPO9	-152817	NAV1	+28075
chr1	201672332	201673368	Enh4384	IPO9	-125419	NAV1	+55473
chr1	201684052	201684448	Enh4387	IPO9	-114019	NAV1	+66873
chr1	202003118	202004038	Enh4401	GPR37L1	-88408	ELF3	+26505
chr1	202004224	202005081	Enh4402	GPR37L1	-87333	ELF3	+27580
chr1	202014883	202015407	Enh4403	GPR37L1	-76841	ELF3	+38072
chr1	202015652	202016254	Enh4404	GPR37L1	-76033	ELF3	+38880
chr1	202025099	202026225	Enh4407	GPR37L1	-66324	ELF3	+48589
chr1	202026360	202027321	Enh4408	GPR37L1	-65145	ELF3	+49768
chr1	202045662	202045980	Enh4411	GPR37L1	-46165	ELF3	+68748
chr1	202053670	202054562	Enh4413	GPR37L1	-37870	ELF3	+77043
chr1	202054590	202056089	Enh4414	GPR37L1	-36646	ELF3	+78267
chr1	202070703	202070929	Enh4415	GPR37L1	-21170	ELF3	+93743
chr1	202123741	202124041	Enh4422	ARL8A	-10022	PTPN7	+6818
chr1	202124240	202124533	Enh4423	ARL8A	-10518	PTPN7	+6322
chr1	202205181	202205643	Enh4427	LGR6	+42383	UBE2T	+105696
chr1	202435323	202435673	Enh4434	PPP1R12B	+117671	SYT2	+177083
chr1	202821244	202821493	Enh4446	KDM5B	-42771	RABIF	+36894
chr1	202921620	202921756	Enh4448	KLHL12	-25298	ADIPOR1	+5829
chr1	203377894	203378214	Enh4468	PRELP	-66902	FMOD	-57437
chr1	203449621	203449965	Enh4472	OPTC	-13478	PRELP	+4837
chr1	15649198	15649518	Enh448	EFHD2	-87033	TMEM51	+170330
chr1	203619324	203620203	Enh4485	LAX1	-114540	ATP2B4	+24075
chr1	203662614	203662836	Enh4489	LAX1	-71579	ATP2B4	+67036
chr1	15649653	15649801	Enh449	EFHD2	-86664	TMEM51	+170699
chr1	204195167	204195584	Enh4507	GOLT1A	-12156	PPP1R15B	+185543
chr1	204264762	204264912	Enh4512	GOLT1A	-81617	PPP1R15B	+116082
chr1	204300606	204301698	Enh4517	GOLT1A	-117932	PPP1R15B	+79767
chr1	204301709	204301948	Enh4518	GOLT1A	-118609	PPP1R15B	+79090
chr1	204332180	204332990	Enh4522	GOLT1A	-149365	PPP1R15B	+48334
chr1	204367207	204367661	Enh4526	GOLT1A	-184214	PPP1R15B	+13485
chr1	204472560	204472828	Enh4539	PIK3C2B	-13142	MDM4	-12817
chr1	204681172	204681515	Enh4543	NFASC	-116438	LRRN2	-90011
chr1	204694918	204695356	Enh4544	LRRN2	-103804	NFASC	-102645
chr1	15742799	15743071	Enh455	CTRC	-22000	EFHD2	+6544
chr1	205253351	205253901	Enh4553	NUAK2	+37257	TMCC2	+56322
chr1	205447365	205447502	Enh4574	LEMD1	-56252	CDK18	-26292
chr1	205481519	205481728	Enh4576	MFSD4	-56481	CDK18	+7898
chr1	205512849	205513252	Enh4579	MFSD4	-25054	CDK18	+39325
chr1	206674450	206674828	Enh4606	RASSF5	-6240	IKBKE	+30848
chr1	206699037	206699168	Enh4610	RASSF5	+18224	EIF2D	+86801
chr1	206736114	206736346	Enh4615	EIF2D	+49674	RASSF5	+55351
chr1	206846696	206846903	Enh4618	MAPKAPK2	-11582	DYRK3	+37919
chr1	206897485	206897647	Enh4620	MAPKAPK2	+39184	IL10	+48273
chr1	207114859	207115194	Enh4629	FAIM3	-19684	PIGR	+4784
chr1	207115732	207115991	Enh4630	FAIM3	-20519	PIGR	+3949
chr1	207125092	207125561	Enh4631	PIGR	-5516	FCAMR	+18618
chr1	207183191	207183423	Enh4640	FCAMR	-39362	C1orf116	+22785
chr1	207183852	207184261	Enh4641	FCAMR	-40112	C1orf116	+22035
chr1	207490289	207490553	Enh4668	CD55	-4625	C4BPA	+212814
chr1	207979611	207979741	Enh4679	CD46	+54274	CD34	+105071
chr1	208374235	208374637	Enh4701	CD34	-289689	PLXNA2	+43229
chr1	209560885	209561176	Enh4719	CAMK1G	-196031
chr1	16122271	16123083	Enh472	SPEN	-51682	FBLIM1	+31683
chr1	209864755	209866324	Enh4723	TRAF3IP3	-66303	HSD11B1	+6030
chr1	210057434	210058078	Enh4731	SYT14	-53782	DIEXF	+56404
chr1	210395906	210396400	Enh4742	SERTAD4	-9991	SYT14	+284615
chr1	210396537	210396931	Enh4743	SERTAD4	-9410	SYT14	+285196
chr1	16275781	16276194	Enh477	ZBTB17	+26633	SPEN	+101629
chr1	211786399	211786679	Enh4773	SLC30A1	-34455	NEK2	+62421
chr1	16339515	16339761	Enh478	ZBTB17	-37017	HSPB7	+5647
chr1	211957045	211957276	Enh4785	NEK2	-108201	LPGAT1	+46953
chr1	16340038	16340288	Enh479	ZBTB17	-37542	HSPB7	+5122
chr1	212101888	212103397	Enh4792	LPGAT1	-98529	INTS7	+106241
chr1	16393411	16393598	Enh480	FAM131C	+6616	CLCNKB	+23233
chr1	212411550	212412192	Enh4802	PPP2R5A	-47008	DTL	+202952
chr1	212434014	212434228	Enh4804	PPP2R5A	-24758	DTL	+225202
chr1	212434564	212435137	Enh4805	PPP2R5A	-24028	DTL	+225932
chr1	212643206	212644184	Enh4809	ATF3	-138317	NENF	+37466
chr1	16393849	16394284	Enh481	FAM131C	+6054	CLCNKB	+23795
chr1	212656539	212656769	Enh4812	ATF3	-125358	NENF	+50425
chr1	212658674	212659341	Enh4813	ATF3	-123004	NENF	+52779
chr1	212659629	212660240	Enh4814	ATF3	-122077	NENF	+53706
chr1	212691670	212691833	Enh4816	ATF3	-90260	NENF	+85523
chr1	212692130	212692577	Enh4817	ATF3	-89658	NENF	+86125
chr1	16415014	16415591	Enh482	FAM131C	-15182	EPHA2	+67279
chr1	212753426	212753916	Enh4823	ATF3	-28341	NENF	+147442
chr1	212923396	212923824	Enh4832	BATF3	-50283	NSL1	+41514
chr1	213296562	213296875	Enh4839	RPS6KC1	+72122
chr1	213854376	213854641	Enh4848	PROX1	-306777
chr1	16470823	16471652	Enh485	FAM131C	-71117	EPHA2	+11344
chr1	214175133	214175489	Enh4854	SMYD2	-279265	PROX1	+14025
chr1	16472011	16472214	Enh486	FAM131C	-71992	EPHA2	+10469
chr1	214746979	214747374	Enh4882	CENPF	-29361	PTPN14	-22611
chr1	215287732	215288114	Enh4886	KCTD3	-452812	KCNK2	+31344
chr1	215288453	215288995	Enh4887	KCTD3	-452011	KCNK2	+32145
chr1	215716100	215716643	Enh4888	KCTD3	-24363	KCNK2	+459793
chr1	16499041	16499188	Enh490	EPHA2	-16533	ARHGEF19	+39989
chr1	216988787	216988956	Enh4901	ESRRG	-92077
chr1	217202356	217202629	Enh4907	ESRRG	-305698
chr1	217202905	217203788	Enh4908	ESRRG	-306552
chr1	16499332	16499716	Enh491	EPHA2	-16942	ARHGEF19	+39580
chr1	218530904	218531372	Enh4915	TGFB2	+11561
chr1	218599423	218599621	Enh4919	TGFB2	+79945
chr1	16499876	16500116	Enh492	EPHA2	-17414	ARHGEF19	+39108
chr1	218632986	218633316	Enh4921	TGFB2	+113574
chr1	218636786	218636951	Enh4922	TGFB2	+117292
chr1	218654567	218654805	Enh4924	TGFB2	+135109
chr1	218671804	218672465	Enh4927	TGFB2	+152558
chr1	218672576	218672724	Enh4928	TGFB2	+153073
chr1	218672748	218673163	Enh4929	TGFB2	+153379
chr1	218697939	218698182	Enh4931	TGFB2	+178484
chr1	218730988	218731319	Enh4936	TGFB2	+211577
chr1	218758056	218758877	Enh4937	TGFB2	+238890
chr1	218759048	218759930	Enh4938	TGFB2	+239912
chr1	218794040	218794881	Enh4941	TGFB2	+274884
chr1	218833791	218834116	Enh4945	TGFB2	+314377
chr1	218879769	218880425	Enh4949	LYPLAL1	-467089	TGFB2	+360520
chr1	219060119	219060444	Enh4957	LYPLAL1	-286904
chr1	16508736	16509376	Enh496	EPHA2	-26474	ARHGEF19	+30048
chr1	219362632	219363012	Enh4963	LYPLAL1	+15636
chr1	219559584	219559751	Enh4967	LYPLAL1	+212482
chr1	220474065	220474476	Enh4981	MARK1	-227628	RAB3GAP2	-28475
chr1	220906014	220906465	Enh4987	MARC2	-15436	C1orf115	+43053
chr1	221437493	221437849	Enh4991	HLX	+385972	DUSP10	+477847
chr1	221437906	221438166	Enh4992	HLX	+386337	DUSP10	+477482
chr1	221592548	221593083	Enh4996	DUSP10	+322702
chr1	221612977	221613380	Enh4998	DUSP10	+302339
chr1	221613701	221614424	Enh4999	DUSP10	+301455
chr1	221651087	221651290	Enh5001	DUSP10	+264329
chr1	221651330	221651526	Enh5002	DUSP10	+264090
chr1	221849403	221849702	Enh5007	DUSP10	+65965
chr1	221982685	221983477	Enh5014	DUSP10	-67563
chr1	222019478	222019802	Enh5017	DUSP10	-104122
chr1	222060218	222060382	Enh5018	DUSP10	-144782
chr1	223296828	223297140	Enh5060	TLR5	+13645	DISP1	+195218
chr1	223406639	223407014	Enh5066	TLR5	-96198	SUSD4	+130574
chr1	223810284	223810440	Enh5071	CAPN8	+42986	C1orf65	+243647
chr1	223842102	223842534	Enh5075	CAPN8	+11030	C1orf65	+275603
chr1	223843220	223843845	Enh5076	CAPN8	+9815	C1orf65	+276818
chr1	223927095	223928126	Enh5090	CAPN2	+27577	TP53BP2	+106063
chr1	223928396	223929032	Enh5091	CAPN2	+28680	TP53BP2	+104960
chr1	223981580	223981860	Enh5097	TP53BP2	+51954	CAPN2	+81686
chr1	224074087	224074297	Enh5102	FBXO28	-227597	TP53BP2	-40518
chr1	224075510	224075911	Enh5103	FBXO28	-226078	TP53BP2	-42037
chr1	224240205	224240451	Enh5109	TP53BP2	-206654	FBXO28	-61461
chr1	224240781	224241050	Enh5110	TP53BP2	-207242	FBXO28	-60873
chr1	224252881	224253144	Enh5112	TP53BP2	-219339	FBXO28	-48776
chr1	224255993	224256194	Enh5114	TP53BP2	-222420	FBXO28	-45695
chr1	224400043	224400194	Enh5126	DEGS1	+29246	NVL	+117970
chr1	224920638	224920778	Enh5152	DNAH14	-196661	CNIH3	+116713
chr1	225629041	225629289	Enh5159	LBR	-12646	ENAH	+211679
chr1	225695871	225696290	Enh5167	LBR	-79562	ENAH	+144763
chr1	225696526	225697384	Enh5168	LBR	-80436	ENAH	+143889
chr1	225933641	225933979	Enh5178	ENAH	-92966	SRP9	-31721
chr1	225934095	225935376	Enh5179	ENAH	-93892	SRP9	-30795
chr1	226216012	226216694	Enh5195	H3F3A	-35325	SDE2	-29321
chr1	226216879	226217580	Enh5196	H3F3A	-34448	SDE2	-30198
chr1	226537741	226538544	Enh5219	LIN9	-40709	PARP1	+57631
chr1	226867479	226867895	Enh5225	ITPKB	+59177	C1orf95	+131186
chr1	227001860	227002901	Enh5230	ITPKB	-75517	PSEN2	-55883
chr1	227003298	227003458	Enh5231	ITPKB	-76514	PSEN2	-54886
chr1	227015593	227015896	Enh5232	ITPKB	-88881	PSEN2	-42519
chr1	227494132	227494356	Enh5249	CDC42BPA	+11931	ADCK3	+409007
chr1	227556915	227557154	Enh5254	ZNF678	-194209	CDC42BPA	-50860
chr1	227558414	227558786	Enh5255	ZNF678	-192644	CDC42BPA	-52425
chr1	227616921	227617680	Enh5261	ZNF678	-133943	CDC42BPA	-111126
chr1	227635118	227635545	Enh5265	CDC42BPA	-129157	ZNF678	-115912
chr1	228973180	228974290	Enh5300	TMEM78	-411648	RHOU	+102911
chr1	228974499	228975008	Enh5301	TMEM78	-410629	RHOU	+103930
chr1	229100210	229100549	Enh5311	TMEM78	-285003	RHOU	+229556
chr1	229366669	229367240	Enh5339	TMEM78	-18428	RHOU	+496131
chr1	230379497	230379878	Enh5374	PGBD5	+133703	GALNT2	+176732
chr1	230960336	230961989	Enh5395	C1orf198	+43236	CAPN9	+78033
chr1	231074371	231074612	Enh5400	C1orf198	-70093	ARV1	-40303
chr1	232148729	232149060	Enh5428	DISC1	+386334
chr1	232749772	232749941	Enh5432	MAP10	-190786	SIPA1L2	-52553
chr1	233101791	233102022	Enh5451	NTPCR	+15537	PCNXL2	+329552
chr1	233803884	233804587	Enh5484	SLC35F3	-236443	KCNK1	+54486
chr1	234045535	234045801	Enh5493	COA6	-463761	SLC35F3	+4989
chr1	234445238	234445834	Enh5498	COA6	-63893	SLC35F3	+404857
chr1	234534853	234534990	Enh5500	COA6	+25493	TARBP1	+79927
chr1	234534992	234535176	Enh5501	COA6	+25655	TARBP1	+79765
chr1	234630672	234631225	Enh5502	TARBP1	-16100	IRF2BP2	+114322
chr1	234635045	234635677	Enh5504	TARBP1	-20512	IRF2BP2	+109910
chr1	234658918	234659376	Enh5506	TARBP1	-44298	IRF2BP2	+86124
chr1	234674047	234674562	Enh5508	TARBP1	-59456	IRF2BP2	+70966
chr1	234680653	234681303	Enh5510	TARBP1	-66129	IRF2BP2	+64293
chr1	234700781	234701224	Enh5512	TARBP1	-86154	IRF2BP2	+44268
chr1	234796719	234797033	Enh5532	IRF2BP2	-51605	TOMM20	+495375
chr1	234797379	234797631	Enh5533	IRF2BP2	-52234	TOMM20	+494746
chr1	234806037	234806206	Enh5534	IRF2BP2	-60851	TOMM20	+486129
chr1	234819580	234820069	Enh5536	IRF2BP2	-74554	TOMM20	+472426
chr1	234882503	234882919	Enh5544	IRF2BP2	-137440	TOMM20	+409540
chr1	235010549	235011227	Enh5567	IRF2BP2	-265617	TOMM20	+281363
chr1	235011300	235011559	Enh5568	IRF2BP2	-266159	TOMM20	+280821
chr1	235110346	235110817	Enh5577	IRF2BP2	-365311	TOMM20	+181669
chr1	235111413	235111816	Enh5578	IRF2BP2	-366344	TOMM20	+180636
chr1	235133322	235134250	Enh5584	IRF2BP2	-388515	TOMM20	+158465
chr1	236066137	236066481	Enh5610	LYST	-36089	NID1	+162153
chr1	236066565	236067034	Enh5611	LYST	-36580	NID1	+161662
chr1	236080416	236080767	Enh5616	LYST	-50372	NID1	+147870
chr1	236081341	236081579	Enh5617	LYST	-51240	NID1	+147002
chr1	17516825	17517279	Enh563	PADI2	-71122	PADI1	-14569
chr1	240994082	240994686	Enh5685	GREM2	-218935
chr1	241128627	241129025	Enh5690	GREM2	-353377	RGS7	+391704
chr1	241791070	241791672	Enh5713	CHML	+7861	KMO	+95937
chr1	243432626	243433258	Enh5727	SDCCAG8	+13584
chr1	243584601	243585260	Enh5731	SDCCAG8	+165573	AKT3	+428499
chr1	244223821	244224179	Enh5736	ZBTB18	+9415	ADSS	+391436
chr1	244377332	244377673	Enh5742	ZBTB18	+162918	ADSS	+237933
chr1	245126927	245127063	Enh5772	HNRNPU	-99222	EFCAB2	-6176
chr1	245127147	245127903	Enh5773	HNRNPU	-99752	EFCAB2	-5646
chr1	245254867	245255079	Enh5776	KIF26B	-63314	EFCAB2	+121802
chr1	246771780	246772435	Enh5801	SCCPDH	-115241	CNST	+42360
chr1	246772544	246773090	Enh5802	SCCPDH	-114532	CNST	+43069
chr1	18201563	18201713	Enh591	IGSF21	-232602	ACTL8	+119830
chr1	18995621	18996121	Enh598	PAX7	+38371	TAS1R2	+190305
chr1	19393122	19393611	Enh609	IFFO2	-110187	UBR4	+143403
chr1	19890322	19890721	Enh628	CAPZB	-78543	MINOS1-NBL1	-32951
chr1	19890939	19891068	Enh629	CAPZB	-79025	MINOS1-NBL1	-32469
chr1	20085170	20085396	Enh635	TMCO4	+41127	HTR6	+93503
chr1	20090950	20091142	Enh636	TMCO4	+35364	HTR6	+99266
chr1	20091494	20092175	Enh637	TMCO4	+34575	HTR6	+100055
chr1	20186692	20186860	Enh641	RNF186	-45005	OTUD3	-22230
chr1	20187138	20187563	Enh642	RNF186	-45580	OTUD3	-21655
chr1	20187950	20188633	Enh643	RNF186	-46521	OTUD3	-20714
chr1	20538373	20539139	Enh660	VWA5B1	-78656	UBXN10	+26178
chr1	20539664	20539852	Enh661	VWA5B1	-77654	UBXN10	+27180
chr1	20575457	20577245	Enh664	VWA5B1	-41061	UBXN10	+63773
chr1	20577512	20577657	Enh665	VWA5B1	-39827	UBXN10	+65007
chr1	20803516	20803710	Enh667	CAMK2N1	+9100	VWA5B1	+186201
chr1	20807265	20807436	Enh668	CAMK2N1	+5362	VWA5B1	+189939
chr1	21290947	21291540	Enh684	HP1BP3	-178063	EIF4G3	+212099
chr1	21348300	21348808	Enh686	HP1BP3	-235373	EIF4G3	+154789
chr1	21348977	21349694	Enh687	HP1BP3	-236155	EIF4G3	+154007
chr1	21958327	21958529	Enh719	RAP1GAP	+19920	ALPL	+122563
chr1	22283566	22284364	Enh733	HSPG2	-20175	CELA3B	-19549
chr1	2144171	2145024	Enh74	C1orf86	-18385	SKI	-15536
chr1	22555433	22555928	Enh743	ZBTB40	-222663	WNT4	-86222
chr1	22669201	22669366	Enh746	WNT4	-199825	ZBTB40	-109060
chr1	22674618	22674950	Enh747	WNT4	-205325	ZBTB40	-103560
chr1	23153030	23153363	Enh757	KDM1A	-192789	EPHB2	+115734
chr1	23158833	23159372	Enh759	KDM1A	-186883	EPHB2	+121640
chr1	23729879	23730317	Enh781	ZNF436	-34163	TCEA3	+21135
chr1	23880756	23881393	Enh787	E2F2	-23363	ID3	+5210
chr1	23903287	23903630	Enh791	MDS2	-50365	ID3	-17174
chr1	23903857	23904413	Enh792	MDS2	-49689	ID3	-17850
chr1	23918308	23918548	Enh794	MDS2	-35396	ID3	-32143
chr1	23961223	23961524	Enh797	RPL11	-56895	MDS2	+7550
chr1	23961695	23962067	Enh798	RPL11	-56388	MDS2	+8057
chr1	2266370	2266902	Enh81	RER1	-56636	SKI	+106502
chr1	24445940	24446184	Enh813	MYOM3	-7397	IL22RA1	+23549
chr1	24593430	24593687	Enh825	IFNLR1	-79808	GRHL3	-52356
chr1	24609740	24610338	Enh828	IFNLR1	-96288	GRHL3	-35876
chr1	24610677	24611185	Enh829	IFNLR1	-97180	GRHL3	-34984
chr1	2383591	2383976	Enh83	PEX10	-39815	PLCH2	-15114
chr1	24620657	24621308	Enh830	IFNLR1	-107232	GRHL3	-24932
chr1	25031555	25031830	Enh846	CLIC4	-40155	SRRM1	+62190
chr1	25032016	25032742	Enh847	CLIC4	-39469	SRRM1	+62876
chr1	25057006	25057239	Enh850	CLIC4	-14725	SRRM1	+87620
chr1	25174708	25175343	Enh852	CLIC4	+103178	RUNX3	+116475
chr1	25493614	25494192	Enh858	RUNX3	-202402	SYF2	+65081
chr1	25494356	25494908	Enh859	RUNX3	-203131	SYF2	+64352
chr1	25895764	25895935	Enh871	MAN1C1	-48109	LDLRAP1	+25779
chr1	25987820	25988183	Enh873	SEPN1	-138665	MAN1C1	+44043
chr1	26194452	26194675	Enh877	AUNIP	-8661	PAQR7	+3180
chr1	26452466	26452933	Enh885	ZNF593	-43662	PDIK1L	+14372
chr1	26602382	26602687	Enh889	SH3BGRL3	-3132	CEP85	+41842
chr1	27003760	27004078	Enh910	ARID1A	-18605	RPS6KA1	+131576
chr1	27175367	27175822	Enh917	SFN	-14038	ZDHHC18	+22394
chr1	27328604	27328828	Enh922	TRNP1	+8518	FAM46B	+10611
chr1	27468478	27469013	Enh928	FAM46B	-129419	SLC9A1	+12655
chr1	27762143	27763128	Enh938	GPR3	+43488	WASF2	+54033
chr1	27844054	27845065	Enh941	WASF2	-27891	AHDC1	+85583
chr1	27854111	27854693	Enh942	WASF2	-37733	AHDC1	+75741
chr1	27854829	27855374	Enh943	WASF2	-38433	AHDC1	+75041
chr1	27884046	27884452	Enh947	WASF2	-67580	AHDC1	+45894
chr1	28575743	28576013	Enh967	SESN2	-10160	ATPIF1	+13234
chr1	28623289	28623586	Enh968	MED18	-32111	SESN2	+37400
chr1	28928722	28928876	Enh990	RAB42	+10087	TAF12	+40718
chr10	557356	557650	Enh5851	DIP2C	+178103	ZMYND11	+377079
chr10	670425	670608	Enh5859	DIP2C	+65089	ZMYND11	+490093
chr10	670671	671890	Enh5860	DIP2C	+64325	ZMYND11	+490857
chr10	1156374	1156908	Enh5879	WDR37	+61163
chr10	3290718	3290934	Enh5895	PITRM1	-75823
chr10	3335987	3336272	Enh5896	PITRM1	-121127	KLF6	+491337
chr10	3468051	3468236	Enh5902	PITRM1	-253141	KLF6	+359323
chr10	3468695	3469150	Enh5903	PITRM1	-253920	KLF6	+358544
chr10	3493695	3494036	Enh5904	PITRM1	-278863	KLF6	+333601
chr10	3510172	3510512	Enh5909	PITRM1	-295339	KLF6	+317125
chr10	3513971	3514366	Enh5910	PITRM1	-299166	KLF6	+313298
chr10	3514503	3515501	Enh5911	PITRM1	-299999	KLF6	+312465
chr10	3677318	3678007	Enh5921	PITRM1	-462660	KLF6	+149804
chr10	3678163	3678851	Enh5922	PITRM1	-463504	KLF6	+148960
chr10	3710492	3711137	Enh5923	PITRM1	-495812	KLF6	+116652
chr10	3724157	3724714	Enh5924	KLF6	+103031
chr10	3796594	3797305	Enh5928	KLF6	+30517
chr10	3797625	3797826	Enh5929	KLF6	+29741
chr10	3798084	3798258	Enh5930	KLF6	+29296
chr10	3805456	3806158	Enh5933	KLF6	+21660
chr10	3847702	3848167	Enh5934	KLF6	-20468
chr10	3848237	3848755	Enh5935	KLF6	-21029
chr10	3851634	3852391	Enh5937	KLF6	-24546
chr10	3852766	3853739	Enh5938	KLF6	-25786
chr10	3867781	3868355	Enh5941	KLF6	-40601
chr10	3871527	3871988	Enh5943	KLF6	-44291
chr10	3895008	3896009	Enh5946	KLF6	-68042
chr10	3909383	3909735	Enh5948	KLF6	-82092
chr10	3910111	3910729	Enh5949	KLF6	-82953
chr10	3916405	3916641	Enh5951	KLF6	-89056
chr10	3929496	3930053	Enh5954	KLF6	-102308
chr10	3930254	3930658	Enh5955	KLF6	-102989
chr10	3945184	3945335	Enh5958	KLF6	-117793
chr10	4100474	4101041	Enh5972	KLF6	-273291
chr10	4283924	4284290	Enh5984	KLF6	-456640
chr10	4284311	4284537	Enh5985	KLF6	-456957
chr10	4386387	4386722	Enh5992	AKR1E2	-481891
chr10	4395237	4395470	Enh5994	AKR1E2	-473092
chr10	4395471	4395644	Enh5995	AKR1E2	-472888
chr10	4395704	4396188	Enh5996	AKR1E2	-472500
chr10	4397871	4398341	Enh5998	AKR1E2	-470340
chr10	4767361	4768251	Enh6017	AKR1E2	-100640
chr10	4768514	4768838	Enh6018	AKR1E2	-99770
chr10	4813243	4813714	Enh6025	AKR1E2	-54967
chr10	4813792	4814190	Enh6026	AKR1E2	-54455
chr10	5507940	5508729	Enh6076	CALML5	+33198	NET1	+53821
chr10	5588228	5588843	Enh6082	CALML3	+21612	ASB13	+120005
chr10	5617109	5617346	Enh6087	CALML3	+50304	ASB13	+91313
chr10	5637745	5637941	Enh6093	ASB13	+70698	CALML3	+70919
chr10	5638235	5639075	Enh6094	ASB13	+69886	CALML3	+71731
chr10	5652145	5652685	Enh6096	ASB13	+56126	CALML3	+85491
chr10	5652943	5653411	Enh6097	ASB13	+55364	CALML3	+86253
chr10	6356123	6357762	Enh6137	PFKFB3	+112049	PRKCQ	+265320
chr10	6763765	6764151	Enh6142	PRKCQ	-141695
chr10	6779842	6780046	Enh6145	PRKCQ	-157681
chr10	6791239	6792213	Enh6147	PRKCQ	-169463
chr10	7475590	7475812	Enh6158	SFMBT2	-24398	ITIH5	+233233
chr10	8054444	8054825	Enh6169	GATA3	-42021	TAF3	+194168
chr10	8419971	8420727	Enh6177	GATA3	+323693
chr10	8446334	8446804	Enh6180	GATA3	+349913
chr10	11581105	11581264	Enh6182	ECHDC3	-203180	USP6NL	-6911
chr10	11593424	11594220	Enh6183	ECHDC3	-190543	USP6NL	-19548
chr10	11594455	11595102	Enh6184	ECHDC3	-189586	USP6NL	-20505
chr10	11644561	11645020	Enh6185	ECHDC3	-139574	USP6NL	-70517
chr10	11940619	11941079	Enh6209	PROSER2	+75452	UPF2	+137047
chr10	12256879	12257340	Enh6217	CAMK1D	-134371	NUDT5	-18987
chr10	12431157	12431418	Enh6223	CAMK1D	+39807
chr10	12526369	12527606	Enh6231	CAMK1D	+135507
chr10	12555206	12555398	Enh6232	CAMK1D	+163821	CCDC3	+488395
chr10	12679809	12680115	Enh6234	CAMK1D	+288481	CCDC3	+363735
chr10	12762638	12763082	Enh6236	CCDC3	+280837	CAMK1D	+371379
chr10	13759816	13760174	Enh6268	PRPF18	+131068
chr10	13760355	13760775	Enh6269	PRPF18	+131638
chr10	13801178	13801376	Enh6271	PRPF18	+172350
chr10	13923396	13924069	Enh6277	PRPF18	+294806	FRMD4A	+449150
chr10	14083521	14084107	Enh6283	FRMD4A	+289069	PRPF18	+454887
chr10	14619885	14620741	Enh6293	FRMD4A	-247430	CDNF	+259758
chr10	14690149	14690610	Enh6305	FRMD4A	-317497	CDNF	+189691
chr10	14695413	14695637	Enh6306	FRMD4A	-322642	CDNF	+184546
chr10	14695809	14696057	Enh6307	FRMD4A	-323050	CDNF	+184138
chr10	14790832	14791437	Enh6314	FRMD4A	-418252	CDNF	+88936
chr10	15125841	15126515	Enh6326	ACBD7	+4597	OLAH	+40216
chr10	15252060	15252429	Enh6333	NMT2	-41553	FAM171A1	+160813
chr10	17009489	17010113	Enh6352	RSU1	-150419	CUBN	+162029
chr10	17067819	17068098	Enh6357	RSU1	-208577	CUBN	+103871
chr10	17104465	17105171	Enh6361	RSU1	-245436	CUBN	+67012
chr10	17158165	17158524	Enh6366	RSU1	-298963	CUBN	+13485
chr10	17390607	17390852	Enh6373	ST8SIA6	+105599	VIM	+120472
chr10	17391068	17391832	Enh6374	ST8SIA6	+104879	VIM	+121192
chr10	20219985	20220140	Enh6404	PLXDC2	+114895
chr10	21424131	21424889	Enh6414	MLLT10	-398762	NEBL	-237979
chr10	21483903	21484307	Enh6419	MLLT10	-339167	NEBL	-297574
chr10	21582725	21582921	Enh6421	NEBL	-396292	MLLT10	-240449
chr10	21602739	21603218	Enh6422	NEBL	-416448	MLLT10	-220293
chr10	21652305	21653409	Enh6431	NEBL	-466326	MLLT10	-170415
chr10	21653672	21654270	Enh6432	NEBL	-467440	MLLT10	-169301
chr10	21662130	21662427	Enh6433	NEBL	-475748	MLLT10	-160993
chr10	22904803	22905354	Enh6454	PIP4K2A	+98405	SPAG6	+270680
chr10	23721522	23721783	Enh6472	C10orf67	-87879	OTUD1	-6545
chr10	24503993	24504117	Enh6478	KIAA1217	+5962
chr10	24620059	24620431	Enh6488	KIAA1217	+122152	ARHGAP21	+392352
chr10	24620498	24621005	Enh6489	KIAA1217	+122659	ARHGAP21	+391845
chr10	24621070	24621516	Enh6490	KIAA1217	+123200	ARHGAP21	+391304
chr10	24632535	24633363	Enh6491	KIAA1217	+134856	ARHGAP21	+379648
chr10	24671488	24672664	Enh6493	KIAA1217	+173983	ARHGAP21	+340521
chr10	24892075	24892515	Enh6503	ARHGAP21	+120302	KIAA1217	+394202
chr10	25051470	25051768	Enh6507	ARHGAP21	-39022	PRTFDC1	+189914
chr10	25051940	25052215	Enh6508	ARHGAP21	-39481	PRTFDC1	+189455
chr10	25115222	25115597	Enh6511	ARHGAP21	-102813	PRTFDC1	+126123
chr10	25155789	25156064	Enh6513	ARHGAP21	-143330	PRTFDC1	+85606
chr10	25190331	25190892	Enh6515	ARHGAP21	-178015	PRTFDC1	+50921
chr10	25247352	25248019	Enh6522	PRTFDC1	-6153	ENKUR	+57399
chr10	25251492	25251969	Enh6523	PRTFDC1	-10198	ENKUR	+53354
chr10	25252258	25252722	Enh6524	PRTFDC1	-10957	ENKUR	+52595
chr10	27523514	27523841	Enh6559	ACBD5	+6066	MASTL	+79379
chr10	28973596	28974196	Enh6588	BAMBI	+7625
chr10	28974587	28974942	Enh6589	BAMBI	+8494
chr10	29203424	29203604	Enh6598	LYZL1	-374476	BAMBI	+237243
chr10	29229170	29230079	Enh6602	LYZL1	-348365	BAMBI	+263354
chr10	29280528	29280744	Enh6606	LYZL1	-297354	BAMBI	+314365
chr10	29824140	29824262	Enh6622	SVIL	+200529	LYZL1	+246211
chr10	29824667	29824903	Enh6623	SVIL	+199945	LYZL1	+246795
chr10	29936482	29936771	Enh6631	SVIL	+88103	LYZL1	+358637
chr10	30046177	30046937	Enh6638	SVIL	-21827	KIAA1462	+301896
chr10	30047200	30047711	Enh6639	SVIL	-22726	KIAA1462	+300997
chr10	30084365	30084832	Enh6641	SVIL	-59869	KIAA1462	+263854
chr10	30092293	30093156	Enh6643	SVIL	-67995	KIAA1462	+255728
chr10	30096032	30096369	Enh6645	SVIL	-71471	KIAA1462	+252252
chr10	30129478	30129741	Enh6647	SVIL	-104880	KIAA1462	+218843
chr10	30130167	30130817	Enh6648	SVIL	-105762	KIAA1462	+217961
chr10	30138232	30138936	Enh6649	SVIL	-113854	KIAA1462	+209869
chr10	30151534	30151897	Enh6651	SVIL	-126986	KIAA1462	+196737
chr10	31300709	31300915	Enh6696	LYZL2	-382121	ZNF438	+20054
chr10	31422816	31424180	Enh6706	ZEB1	-184603	ZNF438	-102632
chr10	31443674	31443925	Enh6707	ZEB1	-164301	ZNF438	-122934
chr10	31531982	31532252	Enh6709	ZNF438	-211251	ZEB1	-75984
chr10	32154035	32154709	Enh6723	ARHGAP12	+63363
chr10	32154956	32155311	Enh6724	ARHGAP12	+62601
chr10	32155456	32156056	Enh6725	ARHGAP12	+61979
chr10	32229384	32229760	Enh6735	ARHGAP12	-11837	KIF5B	+115787
chr10	32230147	32230830	Enh6736	ARHGAP12	-12754	KIF5B	+114870
chr10	32641845	32642482	Enh6757	EPC1	-6051
chr10	33260843	33261969	Enh6770	ITGB1	-14584	NRP1	+363784
chr10	33425060	33425308	Enh6786	ITGB1	-178362	NRP1	+200006
chr10	33425342	33425735	Enh6787	ITGB1	-178717	NRP1	+199651
chr10	33505942	33506392	Enh6795	ITGB1	-259345	NRP1	+119023
chr10	33542098	33542655	Enh6798	ITGB1	-295555	NRP1	+82813
chr10	33580584	33580887	Enh6805	ITGB1	-333914	NRP1	+44454
chr10	33797401	33797601	Enh6816	NRP1	-172311
chr10	33797743	33798158	Enh6817	NRP1	-172761
chr10	34779230	34779390	Enh6829	PARD3	+324939
chr10	34845827	34846083	Enh6838	PARD3	+258294
chr10	36179199	36179585	Enh6871	FZD8	-249030
chr10	43782513	43782875	Enh6908	FXYD4	-84396	RASGEF1A	-78062
chr10	43783068	43783795	Enh6909	FXYD4	-83658	RASGEF1A	-78800
chr10	44277013	44277484	Enh6938	ZNF32	-133097
chr10	44349387	44349562	Enh6939	ZNF32	-205323
chr10	44506256	44506494	Enh6943	ZNF32	-362223	CXCL12	+374122
chr10	44797044	44797386	Enh6952	CXCL12	+83282
chr10	44821370	44821696	Enh6957	CXCL12	+58964
chr10	48361105	48361366	Enh7030	ZNF488	+6212	RBP3	+29755
chr10	48484934	48485344	Enh7032	GDF10	-46163	PTPN20B	+321800
chr10	49647468	49647778	Enh7056	MAPK8	+132890	ARHGAP22	+165374
chr10	49760292	49760779	Enh7060	ARHGAP22	+52461	MAPK8	+245803
chr10	52191008	52191694	Enh7094	ASAH2	-182981	SGMS1	+192392
chr10	52230855	52231567	Enh7097	ASAH2	-222841	SGMS1	+152532
chr10	52298359	52299062	Enh7101	ASAH2	-290341	SGMS1	+85032
chr10	52299163	52299565	Enh7102	ASAH2	-290994	SGMS1	+84379
chr10	53489738	53489897	Enh7124	CSTF2T	-30463
chr10	60174610	60174760	Enh7192	BICC1	-98215	TFAM	+29903
chr10	60581365	60581521	Enh7204	PHYHIPL	-354907	BICC1	+308543
chr10	61495385	61495501	Enh7210	SLC16A9	-25606	CCDC6	+170971
chr10	62144961	62145199	Enh7240	CCDC6	-478666	ANK3	+4408
chr10	62206177	62206495	Enh7242	CDK1	-331876	ANK3	-56848
chr10	62206551	62206707	Enh7243	CDK1	-331583	ANK3	-57141
chr10	62206710	62207223	Enh7244	CDK1	-331245	ANK3	-57479
chr10	62282168	62282418	Enh7246	CDK1	-255919	ANK3	-132805
chr10	62423034	62423368	Enh7248	ANK3	-273713	CDK1	-115011
chr10	63157225	63157941	Enh7271	RHOBTB1	-453578	TMEM26	+55625
chr10	63511078	63512926	Enh7273	TMEM26	-298794	ARID5B	-149057
chr10	63517604	63518164	Enh7275	TMEM26	-304676	ARID5B	-143175
chr10	63540099	63540561	Enh7279	TMEM26	-327122	ARID5B	-120729
chr10	63546305	63546512	Enh7283	TMEM26	-333201	ARID5B	-114650
chr10	63595136	63595494	Enh7286	TMEM26	-382107	ARID5B	-65744
chr10	63595660	63596350	Enh7287	TMEM26	-382797	ARID5B	-65054
chr10	63702772	63703936	Enh7295	ARID5B	+42295	RTKN2	+325112
chr10	63724326	63724740	Enh7297	ARID5B	+63474	RTKN2	+303933
chr10	63752837	63753400	Enh7299	ARID5B	+92060	RTKN2	+275347
chr10	63754327	63754982	Enh7300	ARID5B	+93596	RTKN2	+273811
chr10	63796602	63797827	Enh7305	ARID5B	+136156	RTKN2	+231251
chr10	63926632	63926869	Enh7313	RTKN2	+101715	ARID5B	+265692
chr10	64214695	64215115	Enh7322	ADO	-349611	ZNF365	+80954
chr10	64493158	64493396	Enh7326	ADO	-71239	ZNF365	+359326
chr10	64693387	64694204	Enh7329	NRBF2	-199254	EGR2	-117681
chr10	64694404	64694945	Enh7330	NRBF2	-198375	EGR2	-118560
chr10	65313092	65313770	Enh7340	REEP3	+32308
chr10	65314128	65314724	Enh7341	REEP3	+33303
chr10	65466663	65467113	Enh7351	REEP3	+185765
chr10	65467408	65467916	Enh7352	REEP3	+186539
chr10	65471076	65472016	Enh7353	REEP3	+190423
chr10	65558614	65559121	Enh7356	REEP3	+277745
chr10	65559491	65559699	Enh7357	REEP3	+278472
chr10	69551072	69551670	Enh7372	CTNNA3	-95444	DNAJC12	+46551
chr10	69847589	69847771	Enh7379	MYPN	-21314	HERC4	-12640
chr10	69896193	69896337	Enh7387	MYPN	+27271	ATOH7	+95606
chr10	70820983	70821925	Enh7407	SRGN	-26420	KIAA1279	+72967
chr10	70988743	70989231	Enh7409	HK1	-59513	HKDC1	+8928
chr10	70989494	70990107	Enh7410	HK1	-58699	HKDC1	+9742
chr10	71097948	71098134	Enh7420	HK1	+49541	TACR2	+78582
chr10	71098254	71098584	Enh7421	HK1	+49919	TACR2	+78204
chr10	71120248	71120562	Enh7424	TACR2	+56218	HK1	+71905
chr10	71120830	71121189	Enh7425	TACR2	+55613	HK1	+72510
chr10	71217530	71218586	Enh7440	TSPAN15	+6829	NEUROG3	+114936
chr10	71605844	71606132	Enh7450	H2AFY2	-206564	COL13A1	+44300
chr10	73372482	73372663	Enh7496	C10orf105	+107005	SLC29A3	+293558
chr10	73372753	73373365	Enh7497	C10orf105	+106519	SLC29A3	+294044
chr10	73398175	73398652	Enh7502	C10orf105	+81164	SLC29A3	+319399
chr10	73758103	73758694	Enh7527	CHST3	+34276	SPOCK2	+90132
chr10	73758926	73759495	Enh7528	CHST3	+35088	SPOCK2	+89320
chr10	73840044	73840407	Enh7531	SPOCK2	+8305	CHST3	+116103
chr10	73857808	73858333	Enh7532	ANAPC16	-117735	SPOCK2	-9540
chr10	73858486	73859259	Enh7533	ANAPC16	-116933	SPOCK2	-10342
chr10	74003605	74003821	Enh7541	DDIT4	-29965	ASCC1	-27680
chr10	74004348	74004744	Enh7542	DDIT4	-29132	ASCC1	-28513
chr10	74014688	74015304	Enh7545	ASCC1	-38963	DDIT4	-18682
chr10	74052276	74052910	Enh7549	DDIT4	+18915	DNAJB12	+62314
chr10	74069328	74069950	Enh7555	DDIT4	+35961	DNAJB12	+45268
chr10	74078981	74079457	Enh7556	DNAJB12	+35688	DDIT4	+45541
chr10	74090807	74091732	Enh7560	DNAJB12	+23637	DDIT4	+57592
chr10	74209405	74210440	Enh7566	DNAJB12	-95016	MICU1	+175940
chr10	74425961	74426733	Enh7574	MICU1	-40484	MCU	-25542
chr10	74446177	74447969	Enh7579	MICU1	-61210	MCU	-4816
chr10	74803753	74804157	Enh7588	PLA2G12B	-89419	P4HA1	+52777
chr10	74804506	74804732	Enh7589	PLA2G12B	-90083	P4HA1	+52113
chr10	75346027	75346281	Enh7594	PPP3CB	-90372	USP54	+39254
chr10	75360776	75362119	Enh7598	PPP3CB	-105666	USP54	+23960
chr10	75579512	75579766	Enh7603	NDST2	-8297	CAMK2G	+54704
chr10	75639766	75639971	Enh7607	PLAU	-31046	CAMK2G	-5526
chr10	75646475	75647644	Enh7608	PLAU	-23855	CAMK2G	-12717
chr10	75658525	75659275	Enh7610	CAMK2G	-24557	PLAU	-12015
chr10	75659295	75659573	Enh7611	CAMK2G	-25091	PLAU	-11481
chr10	75659622	75659759	Enh7612	CAMK2G	-25348	PLAU	-11224
chr10	75691416	75692223	Enh7614	VCL	-66052	PLAU	+20905
chr10	75692285	75692984	Enh7615	VCL	-65237	PLAU	+21720
chr10	75700236	75701068	Enh7616	VCL	-57220	PLAU	+29737
chr10	75716568	75717112	Enh7617	VCL	-41032	PLAU	+45925
chr10	75924606	75924938	Enh7625	ADK	+13785
chr10	76345338	76345798	Enh7636	KAT6B	-240815	ADK	+434581
chr10	76464883	76465053	Enh7638	KAT6B	-121415
chr10	76961150	76961674	Enh7643	VDAC2	-9194	SAMD8	+90019
chr10	76961952	76962557	Enh7644	VDAC2	-8351	SAMD8	+90862
chr10	77011042	77011583	Enh7647	COMTD1	-15544	ZNF503	+150351
chr10	77482946	77483128	Enh7653	ZNF503	-321373	C10orf11	-59482
chr10	77909592	77909992	Enh7663	C10orf11	+367273
chr10	77910597	77910786	Enh7664	C10orf11	+368173
chr10	78985370	78985618	Enh7666	KCNMA1	+411906
chr10	79151982	79152531	Enh7667	KCNMA1	+245143
chr10	79165719	79166247	Enh7668	KCNMA1	+231417
chr10	79363776	79364089	Enh7673	KCNMA1	+33467
chr10	79389618	79389926	Enh7674	KCNMA1	+7628
chr10	79606841	79607018	Enh7680	KCNMA1	-209530	DLG5	+79354
chr10	79657647	79658976	Enh7687	KCNMA1	-260912	DLG5	+27972
chr10	79669324	79669578	Enh7691	KCNMA1	-272051	DLG5	+16833
chr10	79702707	79703246	Enh7693	DLG5	-16693	POLR3A	+86326
chr10	80219364	80219704	Enh7705	RPS24	+426016
chr10	80262135	80262479	Enh7707	RPS24	+468789
chr10	80516386	80516612	Enh7712	ZMIZ1	-312293
chr10	80516969	80517284	Enh7713	ZMIZ1	-311665
chr10	80674119	80674359	Enh7714	ZMIZ1	-154553
chr10	80725129	80725612	Enh7716	ZMIZ1	-103421
chr10	80916932	80917326	Enh7735	PPIF	-190105	ZMIZ1	+88337
chr10	80917637	80918057	Enh7736	PPIF	-189387	ZMIZ1	+89055
chr10	81071016	81071222	Enh7743	PPIF	-36115	ZMIZ1	+242327
chr10	81077136	81077495	Enh7744	PPIF	-29918	ZMIZ1	+248524
chr10	81139692	81139925	Enh7748	PPIF	+32575	ZCCHC24	+65574
chr10	81140581	81140850	Enh7749	PPIF	+33482	ZCCHC24	+64667
chr10	81159067	81159437	Enh7752	ZCCHC24	+46131	PPIF	+52018
chr10	88170583	88171145	Enh7815	GRID1	-44629	WAPAL	+110708
chr10	89338676	89339055	Enh7840	PAPSS2	-80610	MINPP1	+74234
chr10	89378345	89378625	Enh7843	PAPSS2	-40991	MINPP1	+113853
chr10	89435312	89435700	Enh7846	PAPSS2	+16030	ATAD1	+142411
chr10	89436064	89436373	Enh7847	PAPSS2	+16743	ATAD1	+141698
chr10	89787929	89788409	Enh7860	KLLN	-164975
chr10	89788413	89788529	Enh7861	KLLN	-165277
chr10	89917998	89918250	Enh7865	KLLN	-294930	RNLS	+424846
chr10	90004014	90004550	Enh7867	KLLN	-381088	RNLS	+338688
chr10	90145613	90146970	Enh7871	RNLS	+196678
chr10	90233978	90234280	Enh7875	RNLS	+108841
chr10	91043326	91043803	Enh7902	LIPA	-31750	IFIT2	-18147
chr10	92689664	92690088	Enh7926	PCGF5	-290669	ANKRD1	-8843
chr10	92690549	92691017	Enh7927	PCGF5	-289762	ANKRD1	-9750
chr10	92727301	92727609	Enh7928	PCGF5	-253090	ANKRD1	-46422
chr10	92727810	92728027	Enh7929	PCGF5	-252626	ANKRD1	-46886
chr10	94455457	94456596	Enh7970	EXOC6	-152250	HHEX	+8082
chr10	94459147	94459541	Enh7971	EXOC6	-148933	HHEX	+11399
chr10	94581067	94581881	Enh7975	EXOC6	-26803	HHEX	+133529
chr10	94581977	94582975	Enh7976	EXOC6	-25801	HHEX	+134531
chr10	94651774	94651991	Enh7979	CYP26C1	-169138	EXOC6	+43606
chr10	94652344	94652606	Enh7980	CYP26C1	-168546	EXOC6	+44198
chr10	94933944	94934128	Enh7989	CYP26A1	+100389	MYOF	+307915
chr10	94958446	94959589	Enh7991	CYP26A1	+125371	MYOF	+282933
chr10	95048455	95048774	Enh7992	MYOF	+193336	CYP26A1	+214968
chr10	95123978	95124168	Enh7993	MYOF	+117878	CYP26A1	+290426
chr10	95136401	95137069	Enh7994	MYOF	+105216	CYP26A1	+303088
chr10	95185182	95185737	Enh7999	MYOF	+56491	CYP26A1	+351813
chr10	95196119	95197091	Enh8002	MYOF	+45346	CYP26A1	+362958
chr10	95197289	95198587	Enh8003	MYOF	+44013	CYP26A1	+364291
chr10	95225720	95226250	Enh8010	MYOF	+15966	CYP26A1	+392338
chr10	95350959	95351419	Enh8025	RBP4	+10231	FFAR4	+24767
chr10	95512112	95512570	Enh8027	FRA10AC1	-50012	LGI1	-5301
chr10	95766488	95767028	Enh8036	PLCE1	-23811	SLC35G1	+113028
chr10	95767364	95767522	Enh8037	PLCE1	-23126	SLC35G1	+113713
chr10	95777603	95777854	Enh8038	PLCE1	-12840	SLC35G1	+123999
chr10	95802702	95803017	Enh8041	PLCE1	+12291	NOC3L	+319836
chr10	97020584	97020944	Enh8069	PDLIM1	+30017	C10orf129	+66807
chr10	97021104	97021401	Enh8070	PDLIM1	+29528	C10orf129	+67296
chr10	97026063	97026556	Enh8072	PDLIM1	+24471	C10orf129	+72353
chr10	97026822	97027505	Enh8073	PDLIM1	+23617	C10orf129	+73207
chr10	97032975	97033473	Enh8075	PDLIM1	+17557	C10orf129	+79267
chr10	97054946	97055087	Enh8076	PDLIM1	-4236	SORBS1	+266118
chr10	97064085	97064237	Enh8077	PDLIM1	-13380	SORBS1	+256974
chr10	97068864	97069325	Enh8079	PDLIM1	-18314	SORBS1	+252040
chr10	97273373	97273595	Enh8090	PDLIM1	-222703	SORBS1	+47651
chr10	97300031	97300315	Enh8094	PDLIM1	-249392	SORBS1	+20962
chr10	97574220	97574995	Enh8111	CCNJ	-228732	ENTPD1	+59199
chr10	97624795	97625035	Enh8112	CCNJ	-178425	ENTPD1	+109506
chr10	98027256	98027738	Enh8133	BLNK	+3800	CCNJ	+224157
chr10	98046674	98046826	Enh8134	DNTT	-17403	BLNK	-15453
chr10	98046925	98047729	Enh8135	DNTT	-16826	BLNK	-16030
chr10	98330913	98331358	Enh8139	TLL2	-57468	TM9SF3	+15673
chr10	98406985	98407147	Enh8147	TM9SF3	-60257	PIK3AP1	+73205
chr10	98432885	98433825	Enh8148	TM9SF3	-86546	PIK3AP1	+46916
chr10	98433863	98434069	Enh8149	TM9SF3	-87157	PIK3AP1	+46305
chr10	98624131	98625230	Enh8159	C10orf12	-116360	LCOR	+31944
chr10	98783541	98784109	Enh8161	C10orf12	+42784	SLIT1	+161852
chr10	99178103	99178498	Enh8164	RRP12	-17201	PGAM1	-7616
chr10	99408172	99408911	Enh8173	PI4K2A	+8099	AVPI1	+38538
chr10	99409047	99409288	Enh8174	PI4K2A	+8725	AVPI1	+37912
chr10	99486501	99486913	Enh8179	ZFYVE27	-11527	MARVELD1	+13226
chr10	99548468	99549099	Enh8180	GOLGA7B	-61212	SFRP5	-17075
chr10	99549146	99549694	Enh8181	GOLGA7B	-60576	SFRP5	-17711
chr10	99581681	99582260	Enh8184	SFRP5	-50262	GOLGA7B	-28025
chr10	100068345	100068601	Enh8191	LOXL4	-40466	PYROXD2	+106468
chr10	100068842	100069378	Enh8192	LOXL4	-41103	PYROXD2	+105831
chr10	100074654	100075043	Enh8193	LOXL4	-46842	PYROXD2	+100092
chr10	100082529	100082761	Enh8194	LOXL4	-54638	PYROXD2	+92296
chr10	100083168	100083464	Enh8195	LOXL4	-55309	PYROXD2	+91625
chr10	101084713	101085196	Enh8209	HPSE2	-89336	CNNM1	-3901
chr10	101085344	101085705	Enh8210	HPSE2	-89906	CNNM1	-3331
chr10	101355382	101355761	Enh8215	SLC25A28	+24549	NKX2-3	+62882
chr10	101765693	101766106	Enh8240	DNMBP	+3776	ABCC2	+223411
chr10	101779606	101780024	Enh8242	DNMBP	-10139	CPN1	+61819
chr10	101780391	101780953	Enh8243	DNMBP	-10996	CPN1	+60962
chr10	101860563	101861255	Enh8246	CPN1	-19275	ERLIN1	+87182
chr10	101939339	101939688	Enh8248	CPN1	-97880	ERLIN1	+8577
chr10	102124829	102125404	Enh8254	WNT8B	-97681	SCD	+18236
chr10	102130072	102130383	Enh8255	WNT8B	-92570	SCD	+23347
chr10	102130614	102131035	Enh8256	WNT8B	-91973	SCD	+23944
chr10	102184458	102185031	Enh8260	WNT8B	-38053	SCD	+77864
chr10	102489965	102490912	Enh8264	PAX2	-15029	HIF1AN	+194823
chr10	102810251	102810536	Enh8271	KAZALD1	-11204	SFXN3	+19398
chr10	103070393	103070878	Enh8280	LBX1	-81085	BTRC	-43184
chr10	103442750	103442979	Enh8288	FBXW4	+12151	DPCD	+94820
chr10	103485598	103485770	Enh8291	FBXW4	-30668	FGF8	+50032
chr10	103733202	103734069	Enh8301	KCNIP2	-130311	C10orf76	+82314
chr10	103995189	103995320	Enh8309	PITX3	+5976	ELOVL3	+9170
chr10	104363725	104364149	Enh8321	TRIM8	-40316	SUFU	+100193
chr10	104364379	104364941	Enh8322	TRIM8	-39593	SUFU	+100916
chr10	104438722	104438904	Enh8331	TRIM8	+34560	ARL3	+35351
chr10	104725194	104725332	Enh8332	CNNM2	+47213	NT5C2	+227793
chr10	105337371	105337529	Enh8359	NEURL1	+83714	SH3PXD2A	+277714
chr10	105455741	105456312	Enh8368	SH3PXD2A	+159137	NEURL1	+202291
chr10	105554265	105554850	Enh8388	SH3PXD2A	+60606	NEURL1	+300822
chr10	105588179	105588620	Enh8391	SH3PXD2A	+26764	NEURL1	+334664
chr10	105648973	105650095	Enh8393	SH3PXD2A	-34370	OBFC1	+28429
chr10	105812577	105812745	Enh8402	COL17A1	+33099	SLK	+85702
chr10	111675086	111675825	Enh8429	XPNPEP1	+7855
chr10	111675861	111676076	Enh8430	XPNPEP1	+7342
chr10	111726942	111727504	Enh8433	XPNPEP1	-43912	ADD3	-40497
chr10	111727715	111727913	Enh8434	XPNPEP1	-44503	ADD3	-39906
chr10	111735664	111735832	Enh8437	XPNPEP1	-52437	ADD3	-31972
chr10	111763474	111763678	Enh8442	XPNPEP1	-80265	ADD3	-4144
chr10	111836294	111836603	Enh8443	MXI1	-130914	ADD3	+68729
chr10	111837068	111837571	Enh8444	MXI1	-130043	ADD3	+69600
chr10	111841522	111841765	Enh8445	MXI1	-125719	ADD3	+73924
chr10	111897110	111897231	Enh8447	MXI1	-70192	ADD3	+129451
chr10	112029306	112029564	Enh8456	SMNDC1	+35274	MXI1	+62072
chr10	112071435	112071616	Enh8457	DUSP5	-186070	SMNDC1	-6817
chr10	112290013	112290426	Enh8482	SMC3	-37229	DUSP5	+32624
chr10	112296129	112296444	Enh8483	SMC3	-31162	DUSP5	+38691
chr10	112390079	112390282	Enh8486	RBM20	-13974	SMC3	+62732
chr10	112493229	112493425	Enh8490	PDCD4	-138238	RBM20	+89172
chr10	112534151	112534871	Enh8492	PDCD4	-97054	RBM20	+130356
chr10	112535040	112535667	Enh8493	PDCD4	-96211	RBM20	+131199
chr10	112593510	112593828	Enh8498	PDCD4	-37896	RBM20	+189514
chr10	112593987	112594396	Enh8499	PDCD4	-37373	RBM20	+190037
chr10	112611658	112612002	Enh8501	PDCD4	-19735	RBM20	+207675
chr10	112612366	112612766	Enh8502	PDCD4	-18999	RBM20	+208411
chr10	112624587	112625346	Enh8505	PDCD4	-6598	RBM20	+220812
chr10	112662290	112662759	Enh8507	BBIP1	+16434	PDCD4	+30960
chr10	112692308	112692553	Enh8508	ADRA2A	-144359	SHOC2	+13126
chr10	112888150	112888555	Enh8512	ADRA2A	+51563
chr10	114095813	114096160	Enh8520	ACSL5	-39969	TECTB	+52494
chr10	114121857	114122174	Enh8521	ACSL5	-13940	TECTB	+78523
chr10	114143425	114143785	Enh8523	ACSL5	+7649	ZDHHC6	+63067
chr10	114144674	114144816	Enh8524	ACSL5	+8789	ZDHHC6	+61927
chr10	114276693	114277071	Enh8535	TCF7L2	-433127	VTI1A	+69866
chr10	114277498	114278324	Enh8536	TCF7L2	-432098	VTI1A	+70895
chr10	114322683	114323019	Enh8540	TCF7L2	-387158	VTI1A	+115835
chr10	114323463	114324536	Enh8541	TCF7L2	-386009	VTI1A	+116984
chr10	114502082	114502839	Enh8555	TCF7L2	-207548	VTI1A	+295445
chr10	114503046	114503244	Enh8556	TCF7L2	-206864	VTI1A	+296129
chr10	114552912	114553149	Enh8564	TCF7L2	-156978	VTI1A	+346015
chr10	114671987	114672300	Enh8575	TCF7L2	-37865	VTI1A	+465128
chr10	114672525	114672901	Enh8576	TCF7L2	-37296	VTI1A	+465697
chr10	114805740	114805923	Enh8583	TCF7L2	+95823
chr10	114832467	114833406	Enh8589	HABP2	-479848	TCF7L2	+122928
chr10	114833597	114834792	Enh8590	HABP2	-478590	TCF7L2	+124186
chr10	115317637	115317904	Enh8601	HABP2	+4986	NRAP	+106115
chr10	115706623	115707287	Enh8612	ADRB1	-96851	NHLRC2	+92535
chr10	115707734	115708129	Enh8613	ADRB1	-95874	NHLRC2	+93512
chr10	115742491	115742682	Enh8618	ADRB1	-61219	NHLRC2	+128167
chr10	115860302	115861419	Enh8623	TDRD1	-78168	ADRB1	+57055
chr10	115926217	115926666	Enh8625	TDRD1	-12587	ADRB1	+122636
chr10	116104030	116104233	Enh8636	AFAP1L2	+60112	VWA2	+105114
chr10	116127437	116127579	Enh8637	AFAP1L2	+36736	VWA2	+128490
chr10	116231662	116231992	Enh8640	AFAP1L2	-67583	ABLIM1	+186230
chr10	116258497	116259493	Enh8643	AFAP1L2	-94751	ABLIM1	+159062
chr10	116266531	116267264	Enh8646	AFAP1L2	-102654	ABLIM1	+151159
chr10	116267535	116268210	Enh8647	AFAP1L2	-103629	ABLIM1	+150184
chr10	116372511	116373138	Enh8659	AFAP1L2	-208581	ABLIM1	+45232
chr10	116383988	116384284	Enh8660	AFAP1L2	-219892	ABLIM1	+33921
chr10	119071377	119071503	Enh8698	PDZD8	+63538	SLC18A2	+70836
chr10	119071566	119071859	Enh8699	PDZD8	+63265	SLC18A2	+71109
chr10	119201896	119202476	Enh8708	EMX2	-99769	PDZD8	-67208
chr10	119202649	119203063	Enh8709	EMX2	-99099	PDZD8	-67878
chr10	119221650	119222028	Enh8710	PDZD8	-86861	EMX2	-80116
chr10	119589969	119590894	Enh8714	RAB11FIP2	+215682	EMX2	+288477
chr10	120129574	120129815	Enh8721	RAB11FIP2	-323581	PRLHR	+225465
chr10	120982120	120982644	Enh8743	GRK5	+15281	RGS10	+319838
chr10	120997054	120997773	Enh8744	GRK5	+30313	RGS10	+304806
chr10	121052734	121052901	Enh8753	GRK5	+85717	RGS10	+249402
chr10	121053415	121053828	Enh8754	GRK5	+86521	RGS10	+248598
chr10	121074933	121075132	Enh8756	GRK5	+107932	RGS10	+227187
chr10	121075340	121077055	Enh8757	GRK5	+109097	RGS10	+226022
chr10	121258590	121258885	Enh8765	RGS10	+43482	GRK5	+291637
chr10	121393545	121393780	Enh8769	TIAL1	-37656	BAG3	-17219
chr10	121496805	121497489	Enh8777	INPP5F	+11538	MCMBP	+135119
chr10	121497605	121498303	Enh8778	INPP5F	+12345	MCMBP	+134312
chr10	121561502	121561666	Enh8779	MCMBP	+70682	INPP5F	+75975
chr10	122762578	122763076	Enh8795	WDR11	+152140
chr10	122852064	122852580	Enh8797	WDR11	+241635
chr10	122915029	122915370	Enh8799	WDR11	+304513	FGFR2	+442717
chr10	122917608	122918655	Enh8800	WDR11	+307445	FGFR2	+439785
chr10	122919091	122919659	Enh8801	WDR11	+308688	FGFR2	+438542
chr10	122999748	123000240	Enh8804	FGFR2	+357923	WDR11	+389307
chr10	123000305	123000685	Enh8805	FGFR2	+357422	WDR11	+389808
chr10	123096522	123097098	Enh8814	FGFR2	+261107	WDR11	+486123
chr10	123165728	123166374	Enh8817	FGFR2	+191866
chr10	123166628	123167407	Enh8818	FGFR2	+190899
chr10	123312601	123313061	Enh8821	FGFR2	+45086
chr10	123313167	123313472	Enh8822	FGFR2	+44597
chr10	123753921	123754223	Enh8826	BTBD16	-276749	TACC2	+5363
chr10	123754415	123755450	Enh8827	BTBD16	-275888	TACC2	+6224
chr10	123793303	123793512	Enh8830	BTBD16	-237413	TACC2	+44699
chr10	123828782	123829087	Enh8839	BTBD16	-201886	TACC2	+80226
chr10	123829097	123829848	Enh8840	BTBD16	-201348	TACC2	+80764
chr10	124052809	124053615	Enh8854	PLEKHA1	-81000	BTBD16	+22391
chr10	124058811	124058943	Enh8855	PLEKHA1	-75335	BTBD16	+28056
chr10	124097750	124098420	Enh8864	PLEKHA1	-36127	BTBD16	+67264
chr10	124098623	124099376	Enh8865	PLEKHA1	-35212	BTBD16	+68179
chr10	124103910	124104291	Enh8866	PLEKHA1	-30111	BTBD16	+73280
chr10	124104472	124104904	Enh8867	PLEKHA1	-29524	BTBD16	+73867
chr10	124108385	124108521	Enh8868	PLEKHA1	-25759	BTBD16	+77632
chr10	124300700	124301340	Enh8871	DMBT1	-19161	HTRA1	+79979
chr10	124962455	124962728	Enh8874	GPR26	-463279	BUB3	+48799
chr10	125607948	125608401	Enh8887	CPXM2	+43155	GPR26	+182304
chr10	125754419	125755842	Enh8888	CPXM2	-103801	CHST15	+96839
chr10	126068396	126069543	Enh8902	CHST15	-217000	OAT	+38535
chr10	126412389	126413161	Enh8918	FAM53B	+19844	LHPP	+262371
chr10	126435927	126436319	Enh8921	FAM53B	-3504	METTL10	+44316
chr10	126553157	126553482	Enh8924	ZRANB1	-77372	FAM175B	+62966
chr10	126553953	126554152	Enh8925	ZRANB1	-76639	FAM175B	+63699
chr10	126554308	126554509	Enh8926	ZRANB1	-76283	FAM175B	+64055
chr10	126812475	126813067	Enh8948	CTBP2	-96312
chr10	127380062	127380670	Enh8971	EDRF1	-27779
chr10	127746599	127746831	Enh8983	FANK1	+161607	ADAM12	+330309
chr10	127751359	127751960	Enh8985	FANK1	+166552	ADAM12	+325364
chr10	127936520	127936716	Enh8993	ADAM12	+140406	FANK1	+351510
chr10	127942174	127942720	Enh8994	ADAM12	+134577	FANK1	+357339
chr10	129671588	129671844	Enh9012	CLRN3	+19495	FOXI2	+136217
chr10	129678897	129679501	Enh9013	CLRN3	+12012	FOXI2	+143700
chr10	129766619	129767015	Enh9019	PTPRE	+61492	MKI67	+157832
chr10	129775176	129775478	Enh9021	PTPRE	+70002	MKI67	+149322
chr10	129775731	129775929	Enh9022	PTPRE	+70505	MKI67	+148819
chr10	129776052	129776337	Enh9023	PTPRE	+70870	MKI67	+148454
chr10	129863361	129863563	Enh9032	MKI67	+61187	PTPRE	+158137
chr10	133878925	133879401	Enh9058	BNIP3	-83728	JAKMIP3	-39012
chr11	43852067	43852447	Enh10010	ALKBH3	-50132	HSD17B12	+149998
chr11	44014553	44014786	Enh10015	ACCSL	-54861	ALKBH3	+112281
chr11	44605422	44606242	Enh10024	TSPAN18	-180144	CD82	+18691
chr11	45280821	45281214	Enh10050	SYT13	+26852	PRDM11	+112124
chr11	45864932	45865970	Enh10061	CRY2	-3506	SLC35C1	+39494
chr11	45902141	45902314	Enh10064	MAPK8IP1	-4974	CRY2	+33271
chr11	46121334	46121718	Enh10066	PHF21A	+21035	GYLTL1B	+178330
chr11	46275450	46275811	Enh10076	PHF21A	-133070	CREB3L1	-23581
chr11	46293873	46295064	Enh10077	PHF21A	-151908	CREB3L1	-4743
chr11	46374062	46374636	Enh10082	DGKZ	-8796	CREB3L1	+75137
chr11	46378783	46379026	Enh10083	DGKZ	-4240	CREB3L1	+79693
chr11	46379219	46379586	Enh10084	DGKZ	-3742	CREB3L1	+80191
chr11	46435897	46436331	Enh10087	CHRM4	-28007	AMBRA1	+176800
chr11	47561982	47562364	Enh10125	PTPMT1	-24980	CELF1	-16633
chr11	47939735	47940323	Enh10132	NUP160	-70010	PTPRJ	-62084
chr11	47968142	47968496	Enh10138	NUP160	-98300	PTPRJ	-33794
chr11	47968715	47969391	Enh10139	NUP160	-99034	PTPRJ	-33060
chr11	48071314	48071509	Enh10150	OR4B1	-166932	PTPRJ	+69299
chr11	48088645	48089079	Enh10154	OR4B1	-149482	PTPRJ	+86749
chr11	48131128	48131607	Enh10158	OR4B1	-106976	PTPRJ	+129255
chr11	48131717	48131952	Enh10159	OR4B1	-106509	PTPRJ	+129722
chr11	57045198	57045431	Enh10207	APLNR	-40640	TNKS1BP1	+44356
chr11	57045510	57046299	Enh10208	APLNR	-41230	TNKS1BP1	+43766
chr11	57056635	57056838	Enh10210	APLNR	-52062	TNKS1BP1	+32934
chr11	57060827	57061294	Enh10211	APLNR	-56386	TNKS1BP1	+28610
chr11	57062069	57062528	Enh10212	APLNR	-57624	TNKS1BP1	+27372
chr11	57267329	57267769	Enh10223	SLC43A1	+15710	RTN4RL2	+39527
chr11	57559512	57559990	Enh10232	OR9Q1	-231602	CTNND1	+30482
chr11	58330107	58330407	Enh10242	OR5B21	-54679	LPXN	+15382
chr11	58942458	58942815	Enh10256	DTX4	+2672	MPEG1	+37787
chr11	58984124	58984400	Enh10260	OR5AN1	-147623	MPEG1	-3838
chr11	59624651	59625542	Enh10292	GIF	-12123	TCN1	+8951
chr11	59625840	59626302	Enh10293	GIF	-13097	TCN1	+7977
chr11	60753697	60753827	Enh10313	CD5	-116105	CD6	+14610
chr11	60753997	60754437	Enh10314	CD5	-115650	CD6	+15065
chr11	60828396	60828967	Enh10317	CD5	-41185	CD6	+89530
chr11	61376562	61376802	Enh10335	DAGLA	-71223	SYT7	-28384
chr11	61455849	61456558	Enh10340	MYRF	-63917	DAGLA	+8299
chr11	61497381	61497701	Enh10347	MYRF	-22580	DAGLA	+49636
chr11	61690455	61690882	Enh10357	BEST1	-27173	RAB3IL1	-5672
chr11	61739775	61740243	Enh10360	INCENP	-151436	FTH1	-4877
chr11	62211799	62212606	Enh10384	SCGB1A1	+25696	AHNAK	+102104
chr11	62275808	62276123	Enh10386	AHNAK	+38341	SCGB1A1	+89459
chr11	63862270	63862521	Enh10443	FLRT1	-8264	OTUB1	+108511
chr11	64098941	64099383	Enh10448	CCDC88B	-8533	PRDX5	+13602
chr11	64099396	64100219	Enh10449	CCDC88B	-7887	PRDX5	+14248
chr11	65058568	65059306	Enh10485	CDC42EP2	-25754	POLA2	+29704
chr11	65075890	65076056	Enh10488	CDC42EP2	-8718	POLA2	+46740
chr11	65076313	65076686	Enh10489	CDC42EP2	-8191	POLA2	+47267
chr11	65670969	65671385	Enh10527	FOSL1	-3180	C11orf68	+15411
chr11	65893365	65893726	Enh10543	KLC2	-131219	PACS1	+55621
chr11	65893833	65894327	Enh10544	KLC2	-130685	PACS1	+56155
chr11	65909880	65910363	Enh10547	KLC2	-114643	PACS1	+72197
chr11	65910774	65911296	Enh10548	KLC2	-113730	PACS1	+73110
chr11	66556147	66556372	Enh10564	RCE1	-54623	C11orf80	+44053
chr11	66556519	66556846	Enh10565	RCE1	-54200	C11orf80	+44476
chr11	66650827	66651154	Enh10569	LRFN4	+26018	PC	+74856
chr11	66659246	66659749	Enh10570	LRFN4	+34525	PC	+66349
chr11	66829581	66829961	Enh10584	KDM2A	-57387	RHOD	+5482
chr11	66844810	66845359	Enh10586	KDM2A	-42073	RHOD	+20796
chr11	66845535	66846310	Enh10587	KDM2A	-41235	RHOD	+21634
chr11	67044842	67045123	Enh10598	ANKRD13D	-11779	ADRBK1	+11102
chr11	67045247	67045733	Enh10599	ANKRD13D	-11272	ADRBK1	+11609
chr11	67080459	67081047	Enh10600	SSH3	+9834	POLD4	+40264
chr11	67112525	67112932	Enh10603	POLD4	+8288	SSH3	+41810
chr11	67112956	67113529	Enh10604	POLD4	+7774	SSH3	+42324
chr11	67146603	67147293	Enh10607	RAD9A	-12475	CLCF1	-5740
chr11	67312446	67312814	Enh10610	GSTP1	-38436	CABP2	-21763
chr11	67858429	67858800	Enh10644	CHKA	+30056	TCIRG1	+52132
chr11	67858864	67859219	Enh10645	CHKA	+29629	TCIRG1	+52559
chr11	67913811	67914554	Enh10653	CHKA	-25512	SUV420H1	+66699
chr11	68882756	68883153	Enh10698	TPCN2	+66590
chr11	68883347	68883706	Enh10699	TPCN2	+67162
chr11	68889528	68890223	Enh10701	TPCN2	+73511
chr11	68890609	68891711	Enh10702	TPCN2	+74795
chr11	68899327	68899661	Enh10704	TPCN2	+83129
chr11	69019916	69020067	Enh10707	CCND1	-435863	TPCN2	+203627
chr11	69045085	69045297	Enh10710	CCND1	-410664	TPCN2	+228826
chr11	69045299	69045554	Enh10711	CCND1	-410428	TPCN2	+229062
chr11	69258375	69258884	Enh10734	CCND1	-197225	TPCN2	+442265
chr11	69264171	69264595	Enh10735	CCND1	-191472	TPCN2	+448018
chr11	69655652	69656481	Enh10755	ANO1	-268341	FGF3	-22275
chr11	69705594	69706150	Enh10758	ANO1	-218536	FGF3	-72080
chr11	69706831	69707985	Enh10759	ANO1	-217000	FGF3	-73616
chr11	69838570	69839097	Enh10773	FGF3	-205042	ANO1	-85574
chr11	69839339	69840232	Enh10774	FGF3	-205994	ANO1	-84622
chr11	69957260	69957683	Enh10780	FADD	-91797	ANO1	+33064
chr11	69958142	69958374	Enh10781	FADD	-91011	ANO1	+33850
chr11	70006151	70006564	Enh10785	FADD	-42911	ANO1	+81950
chr11	70006594	70006920	Enh10786	FADD	-42512	ANO1	+82349
chr11	70403328	70403863	Enh10799	CTTN	+158949	SHANK2	+454776
chr11	70993817	70995008	Enh10811	SHANK2	-136041	DHCR7	+165068
chr11	72245829	72245997	Enh10837	CLPB	-100221	PDE2A	+139584
chr11	72452175	72452415	Enh10841	PDE2A	-66798	ARAP1	+11153
chr11	72452629	72453074	Enh10842	PDE2A	-67355	ARAP1	+10596
chr11	72713208	72713504	Enh10848	FCHSD2	+139950	ATG16L2	+188003
chr11	72897083	72897713	Enh10853	FCHSD2	-44092	P2RY2	-31946
chr11	72903702	72904027	Enh10854	FCHSD2	-50559	P2RY2	-25479
chr11	72905883	72906330	Enh10855	FCHSD2	-52801	P2RY2	-23237
chr11	72953507	72953810	Enh10859	P2RY6	-29588	P2RY2	+24315
chr11	72968582	72969785	Enh10860	P2RY6	-14063	P2RY2	+39840
chr11	73045327	73045662	Enh10862	RELT	-41814	ARHGEF17	+26161
chr11	73045926	73046424	Enh10863	RELT	-41134	ARHGEF17	+26841
chr11	73530144	73530300	Enh10871	PAAF1	-57792	MRPL48	+31861
chr11	74128906	74129469	Enh10881	PGM2L1	-19670	KCNE3	+49485
chr11	74154335	74154511	Enh10883	PGM2L1	-44905	KCNE3	+24250
chr11	74270853	74271114	Enh10896	LIPT2	-66206	POLD3	-32591
chr11	74345017	74345271	Enh10898	POLD3	+41569	CHRDL2	+97076
chr11	75022949	75023627	Enh10911	ARRB1	+39461	TPBGL	+71338
chr11	75036730	75036894	Enh10915	ARRB1	+25937	TPBGL	+84862
chr11	75635891	75636168	Enh10942	UVRAG	+109818	WNT11	+281546
chr11	75636447	75636598	Enh10943	UVRAG	+110311	WNT11	+281053
chr11	76003045	76003236	Enh10955	WNT11	-85565	PRKRIR	+88845
chr11	76264354	76264780	Enh10962	C11orf30	+106584	LRRC32	+116477
chr11	76288555	76289019	Enh10964	LRRC32	+92257	C11orf30	+130804
chr11	76289228	76289415	Enh10965	LRRC32	+91722	C11orf30	+131339
chr11	76326623	76326841	Enh10966	LRRC32	+54312	C11orf30	+168749
chr11	76463605	76464030	Enh10970	LRRC32	-82774	TSKU	-38978
chr11	76518685	76518875	Enh10978	ACER3	-53137	TSKU	+15984
chr11	76731151	76731281	Enh10991	B3GNT6	-14169	ACER3	+159299
chr11	76783381	76783782	Enh10998	OMP	-30304	CAPN5	+5594
chr11	76783928	76784382	Enh10999	OMP	-29731	CAPN5	+6167
chr11	76818490	76819096	Enh11009	MYO7A	-20517	OMP	+4907
chr11	77312760	77313310	Enh11039	AQP11	+12355	CLNS1A	+35815
chr11	77313694	77314183	Enh11040	AQP11	+13259	CLNS1A	+34911
chr11	77741834	77742285	Enh11047	THRSP	-32847	KCTD14	-7720
chr11	78061081	78061572	Enh11056	GAB2	+67525	USP35	+161374
chr11	78271894	78272584	Enh11059	GAB2	-143387	NARS2	+13670
chr11	79129646	79130229	Enh11067	TENM4	+21757
chr11	79505468	79505864	Enh11075	TENM4	-353971
chr11	82569322	82569819	Enh11078	PRCP	+41901
chr11	82718628	82719077	Enh11080	RAB30	+64055	C11orf82	+106084
chr11	82719170	82719511	Enh11081	RAB30	+63567	C11orf82	+106572
chr11	85453748	85454136	Enh11105	SYTL2	-16431	PICALM	+326029
chr11	85454401	85455051	Enh11106	SYTL2	-17215	PICALM	+325245
chr11	85541545	85542091	Enh11116	SYTL2	-104307	PICALM	+238153
chr11	85554832	85555492	Enh11117	SYTL2	-117651	PICALM	+224809
chr11	85555748	85556243	Enh11118	SYTL2	-118485	PICALM	+223975
chr11	85856261	85856565	Enh11122	EED	-99173	PICALM	-76442
chr11	85862398	85862658	Enh11123	EED	-93058	PICALM	-82557
chr11	85862723	85862874	Enh11124	EED	-92787	PICALM	-82828
chr11	85885552	85886156	Enh11127	PICALM	-105883	EED	-69732
chr11	85893814	85894017	Enh11128	PICALM	-113945	EED	-61670
chr11	85894333	85894950	Enh11129	PICALM	-114671	EED	-60944
chr11	85929690	85930089	Enh11132	PICALM	-149919	EED	-25696
chr11	86167535	86167747	Enh11135	CCDC81	+81707	ME3	+216037
chr11	86169671	86170007	Enh11136	CCDC81	+83905	ME3	+213839
chr11	86170375	86171092	Enh11137	CCDC81	+84800	ME3	+212944
chr11	86194731	86195257	Enh11140	CCDC81	+109060	ME3	+188684
chr11	86195674	86196411	Enh11141	CCDC81	+110109	ME3	+187635
chr11	86208741	86208900	Enh11144	CCDC81	+122887	ME3	+174857
chr11	86222415	86222973	Enh11148	CCDC81	+136760	ME3	+160984
chr11	86234306	86235206	Enh11149	CCDC81	+148822	ME3	+148922
chr11	86235506	86236305	Enh11150	ME3	+147772	CCDC81	+149972
chr11	86259092	86259252	Enh11151	ME3	+124506	CCDC81	+173238
chr11	86262587	86263592	Enh11153	ME3	+120588	CCDC81	+177156
chr11	86288916	86289186	Enh11160	ME3	+94627	CCDC81	+203117
chr11	86289621	86290105	Enh11161	ME3	+93815	CCDC81	+203929
chr11	86303332	86303977	Enh11162	ME3	+80023	CCDC81	+217721
chr11	86399667	86399949	Enh11167	PRSS23	-111474	ME3	-16130
chr11	86627602	86627986	Enh11180	FZD4	+38639	PRSS23	+116512
chr11	86716296	86716830	Enh11181	FZD4	-50130	TMEM135	-32486
chr11	88049139	88049632	Enh11201	RAB38	-140751	CTSC	+21569
chr11	88147611	88147992	Enh11205	CTSC	-76847
chr11	88443237	88443499	Enh11211	CTSC	-372413	GRM5	+353448
chr11	91913347	91913503	Enh11224	FAT3	-171837
chr11	91913570	91913714	Enh11225	FAT3	-171620
chr11	93719754	93719896	Enh11265	VSTM5	-136128	HEPHL1	-34702
chr11	93720475	93720634	Enh11266	VSTM5	-136858	HEPHL1	-33972
chr11	94371992	94373173	Enh11280	AMOTL1	-128954	PIWIL4	+72109
chr11	94509671	94509975	Enh11288	KDM4D	-197022	AMOTL1	+8286
chr11	94610095	94610511	Enh11290	KDM4D	-96542	AMOTL1	+108766
chr11	94808356	94808793	Enh11294	ENDOD1	-14399	KDM4E	+50153
chr11	95422306	95422905	Enh11304	SESN3	-458245	FAM76B	+100349
chr11	95422963	95423169	Enh11305	SESN3	-458705	FAM76B	+99889
chr11	95650002	95650337	Enh11307	MTMR2	+7289	CEP57	+126545
chr11	95732983	95733136	Enh11310	MTMR2	-75601	MAML2	+343284
chr11	95733291	95733505	Enh11311	MTMR2	-75939	MAML2	+342946
chr11	95745655	95746305	Enh11314	MTMR2	-88521	MAML2	+330364
chr11	95746495	95747436	Enh11315	MTMR2	-89507	MAML2	+329378
chr11	95779710	95779826	Enh11319	MTMR2	-122309	MAML2	+296576
chr11	95933259	95933712	Enh11328	MTMR2	-276027	MAML2	+142858
chr11	95940554	95941046	Enh11329	MTMR2	-283341	MAML2	+135544
chr11	95941097	95941693	Enh11330	MTMR2	-283936	MAML2	+134949
chr11	95948615	95949070	Enh11331	MTMR2	-291384	MAML2	+127501
chr11	96040378	96041035	Enh11345	MTMR2	-383248	MAML2	+35637
chr11	100589966	100590652	Enh11364	TMEM133	-272502	ARHGAP42	+31902
chr11	100590762	100590962	Enh11365	TMEM133	-271949	ARHGAP42	+32455
chr11	100655979	100656384	Enh11376	TMEM133	-206629	ARHGAP42	+97775
chr11	100656506	100656718	Enh11377	TMEM133	-206199	ARHGAP42	+98205
chr11	100701863	100702186	Enh11381	TMEM133	-160786	ARHGAP42	+143618
chr11	100720054	100720205	Enh11382	TMEM133	-142681	ARHGAP42	+161723
chr11	102150334	102150811	Enh11409	BIRC3	-37653	YAP1	+169381
chr11	102150929	102151151	Enh11410	BIRC3	-37186	YAP1	+169848
chr11	103553340	103553714	Enh11474	DDI1	-353781
chr11	107710592	107711489	Enh11529	SLN	-120622	SLC35F2	+18873
chr11	107711741	107712325	Enh11530	SLN	-121614	SLC35F2	+17881
chr11	108457675	108458228	Enh11538	KDELC2	-88793	EXPH5	+6422
chr11	109948389	109948734	Enh11558	ZC3H12C	-15525
chr11	110065483	110065719	Enh11561	ZC3H12C	+101514	RDX	+101836
chr11	110065733	110065938	Enh11562	RDX	+101601	ZC3H12C	+101749
chr11	110436769	110437020	Enh11573	FDX1	+136288	ARHGAP20	+146556
chr11	110648752	110649188	Enh11574	ARHGAP20	-65519
chr11	110778871	110779491	Enh11575	COLCA2	-390795	ARHGAP20	-195730
chr11	111230571	111230962	Enh11587	COLCA1	-54997	POU2AF1	+19650
chr11	111231187	111231518	Enh11588	COLCA1	-55583	POU2AF1	+19064
chr11	111259154	111259701	Enh11591	POU2AF1	-9011	BTG4	+123651
chr11	111311937	111312121	Enh11593	POU2AF1	-61612	BTG4	+71050
chr11	111589423	111589889	Enh11599	PPP2R1B	+47450	SIK2	+116541
chr11	112140954	112141354	Enh11626	PLET1	-9571
chr11	112141510	112141908	Enh11627	PLET1	-10126
chr11	112172912	112173431	Enh11631	PLET1	-41589
chr11	112191977	112192357	Enh11632	PLET1	-60584
chr11	112483310	112484410	Enh11636	PLET1	-352277	NCAM1	-348298
chr11	112491594	112492070	Enh11638	PLET1	-360249	NCAM1	-340326
chr11	114151647	114152119	Enh11654	RBM7	-118869	NNMT	+23330
chr11	114178531	114179244	Enh11661	RBM7	-91864	NNMT	+50335
chr11	115419923	115420491	Enh11669	CADM1	-45074
chr11	115811817	115812116	Enh11670	CADM1	-436834
chr11	115812744	115813105	Enh11671	CADM1	-437792
chr11	115829393	115829700	Enh11672	CADM1	-454414
chr11	116147254	116147457	Enh11673	BUD13	+496348
chr11	116434070	116434268	Enh11679	BUD13	+209535
chr11	116577792	116578169	Enh11681	BUD13	+65723
chr11	116713448	116713757	Enh11683	APOA1	-4937	SIK3	+255390
chr11	116713861	116714034	Enh11684	APOA1	-5282	SIK3	+255045
chr11	116960550	116960707	Enh11691	APOA1	-251963	SIK3	+8364
chr11	117587859	117588154	Enh11700	DSCAML1	+79969	CEP164	+389436
chr11	117588258	117588582	Enh11701	DSCAML1	+79556	CEP164	+389849
chr11	117704495	117704674	Enh11706	FXYD2	-9126	FXYD6-FXYD2	+42797
chr11	117778249	117778501	Enh11707	FXYD6	-30478	TMPRSS13	+21705
chr11	117817231	117817562	Enh11709	IL10RA	-39666	TMPRSS13	-17317
chr11	118111635	118112356	Enh11721	AMICA1	-16187	MPZL3	+11069
chr11	118294848	118295490	Enh11727	KMT2A	-12036	ATP5L	+23300
chr11	118691126	118691806	Enh11737	CXCR5	-63009	DDX6	-29621
chr11	118740718	118740881	Enh11738	DDX6	-78955	CXCR5	-13675
chr11	118740999	118741269	Enh11739	DDX6	-79289	CXCR5	-13341
chr11	119231524	119231705	Enh11764	C1QTNF5	-14232	USP2	+20821
chr11	119485836	119486308	Enh11775	THY1	-191234	PVRL1	+113722
chr11	119486468	119487234	Enh11776	THY1	-192013	PVRL1	+112943
chr11	119993949	119994620	Enh11787	PVRL1	-394491	TRIM29	+14876
chr11	120143132	120143405	Enh11794	TMEM136	-52736	POU2F3	+35920
chr11	120165220	120165622	Enh11795	TMEM136	-30584	POU2F3	+58072
chr11	120173125	120173594	Enh11796	TMEM136	-22645	POU2F3	+66011
chr11	120417856	120418063	Enh11805	TBCEL	-476870	GRIK4	+35492
chr11	121262993	121263382	Enh11813	SORL1	-59724	SC5D	+100026
chr11	121336933	121337319	Enh11817	SORL1	+14214
chr11	121337536	121337772	Enh11818	SORL1	+14742
chr11	121337835	121338672	Enh11819	SORL1	+15342
chr11	121346787	121347115	Enh11820	SORL1	+24039
chr11	121347644	121347799	Enh11821	SORL1	+24810
chr11	122512773	122512950	Enh11845	UBASH3B	-13521
chr11	122513431	122514165	Enh11846	UBASH3B	-12585
chr11	122547026	122547330	Enh11847	CRTAM	-162030	UBASH3B	+20795
chr11	122993342	122993540	Enh11862	HSPA8	-60398	CLMP	+72548
chr11	123390230	123390547	Enh11869	CLMP	-324400	GRAMD1B	-6141
chr11	123458049	123458584	Enh11870	GRAMD1B	+61787	SCN3B	+66995
chr11	124639600	124639758	Enh11884	ROBO3	-95603	ESAM	-7499
chr11	124752596	124752954	Enh11893	ROBO4	+15402	ROBO3	+17493
chr11	125321469	125321994	Enh11904	FEZ1	+44474	PKNOX2	+287130
chr11	125942423	125943091	Enh11914	FAM118B	-138552	CDON	-9570
chr11	125950217	125950347	Enh11915	FAM118B	-131027	CDON	-17095
chr11	126018095	126018296	Enh11921	CDON	-85009	FAM118B	-63113
chr11	126255905	126256605	Enh11933	ST3GAL4	-19422	DCPS	+82608
chr11	126286260	126286469	Enh11936	ST3GAL4	+10688
chr11	126310949	126311364	Enh11940	ST3GAL4	+35480
chr11	126337652	126337993	Enh11941	ST3GAL4	+62146
chr11	126338308	126338553	Enh11942	ST3GAL4	+62754
chr11	126455386	126455871	Enh11944	ST3GAL4	+179952	KIRREL3	+415026
chr11	126687087	126688009	Enh11948	KIRREL3	+183107	ST3GAL4	+411871
chr11	126703332	126703712	Enh11949	KIRREL3	+167133	ST3GAL4	+427845
chr11	128050648	128051290	Enh11956	ETS1	+406484
chr11	128204788	128205293	Enh11964	ETS1	+252412
chr11	128205572	128206001	Enh11965	ETS1	+251666
chr11	128211650	128212469	Enh11966	ETS1	+245393
chr11	128212754	128213404	Enh11967	ETS1	+244374
chr11	128294222	128294791	Enh11969	ETS1	+162946
chr11	128367492	128368026	Enh11979	ETS1	+89694
chr11	128523870	128524274	Enh11984	ETS1	-66619	FLI1	-39593
chr11	128883198	128883398	Enh11986	TP53AIP1	-70476	ARHGAP32	+178795
chr11	128883591	128883779	Enh11987	TP53AIP1	-70863	ARHGAP32	+178408
chr11	129185320	129185914	Enh12003	ARHGAP32	-123524	BARX2	-60218
chr11	129186195	129187124	Enh12004	ARHGAP32	-124567	BARX2	-59175
chr11	129287689	129287840	Enh12019	TMEM45B	-397949	BARX2	+41930
chr11	129327508	129328111	Enh12026	TMEM45B	-357904	BARX2	+81975
chr11	129399634	129400175	Enh12027	TMEM45B	-285809	BARX2	+154070
chr11	129508771	129509146	Enh12030	TMEM45B	-176755	BARX2	+263124
chr11	129724077	129724448	Enh12050	TMEM45B	+38549	NFRKB	+38641
chr11	130015422	130016285	Enh12065	ST14	-13603	APLP2	+76053
chr11	130016393	130017469	Enh12066	ST14	-12526	APLP2	+77130
chr11	130036155	130036286	Enh12069	ST14	+6764	ZBTB44	+148360
chr11	130258503	130258841	Enh12075	ZBTB44	-74091	ADAMTS8	+40216
chr11	130380451	130380800	Enh12080	C11orf44	-162225	ADAMTS15	+61757
chr11	130397901	130398373	Enh12084	C11orf44	-144714	ADAMTS15	+79268
chr11	130523733	130524026	Enh12090	C11orf44	-18971	ADAMTS15	+205011
chr11	130546511	130546961	Enh12091	C11orf44	+3885	SNX19	+239668
chr11	130607126	130607819	Enh12093	C11orf44	+64622	SNX19	+178931
chr11	130608170	130608664	Enh12094	C11orf44	+65566	SNX19	+177987
chr11	130710044	130710635	Enh12097	SNX19	+76064	C11orf44	+167489
chr11	132708781	132709238	Enh12112	OPCML	+104556
chr11	134411863	134412365	Enh12131	B3GAT1	-149867
chr11	134412591	134412850	Enh12132	B3GAT1	-150474
chr11	762385	762527	Enh9158	PDDC1	+15028	TALDO1	+15127
chr11	762532	763166	Enh9159	PDDC1	+14635	TALDO1	+15520
chr11	1053493	1054193	Enh9164	MUC2	-21032	MUC6	-17137
chr11	1054624	1055004	Enh9165	MUC2	-20061	MUC6	-18108
chr11	1145270	1145956	Enh9169	MUC5AC	-5967	MUC2	+70738
chr11	1146087	1146366	Enh9170	MUC5AC	-5353	MUC2	+71352
chr11	1799125	1799761	Enh9199	SYT8	-56231	CTSD	-14221
chr11	1799981	1800640	Enh9200	SYT8	-55363	CTSD	-15089
chr11	2121185	2121723	Enh9208	IGF2	+41014	MRPL23	+152946
chr11	2231923	2232087	Enh9211	TH	-38970	ASCL2	+60177
chr11	2278571	2278850	Enh9213	TH	-85676	ASCL2	+13471
chr11	2554560	2555088	Enh9217	KCNQ1	+88603	CDKN1C	+352287
chr11	2555254	2555651	Enh9218	KCNQ1	+89232	CDKN1C	+351658
chr11	2800126	2800533	Enh9221	CDKN1C	+106781	KCNQ1	+334109
chr11	2932814	2933760	Enh9227	SLC22A18AS	-8317	PHLDA2	+17398
chr11	3901804	3902129	Enh9257	RRM1	-214072	STIM1	+25035
chr11	6250687	6251331	Enh9279	FAM160A2	+4932	OR52W1	+30633
chr11	6251657	6251881	Enh9280	FAM160A2	+4172	OR52W1	+31393
chr11	6375957	6376140	Enh9281	SMPD1	-35612	PRKCDBP	-34172
chr11	6656729	6657005	Enh9284	TPP1	-16175	DCHS1	+20218
chr11	7593212	7593467	Enh9290	PPFIBP2	+58339	CYB5R2	+102099
chr11	8754036	8754516	Enh9311	RPL27A	+50318	ST5	+178222
chr11	8828869	8829071	Enh9313	ST5	+103528	RPL27A	+125012
chr11	9587238	9587460	Enh9332	WEE1	-7879	ZNF143	+104837
chr11	9588009	9588586	Enh9333	WEE1	-6930	ZNF143	+105786
chr11	9741590	9742130	Enh9342	SWAP70	+56236
chr11	10144660	10144977	Enh9353	SBF2	+170935	SWAP70	+459195
chr11	10344167	10344310	Enh9360	AMPD3	-127989	ADM	+17608
chr11	10344383	10344574	Enh9361	AMPD3	-127749	ADM	+17848
chr11	10387954	10388327	Enh9363	AMPD3	-84087	ADM	+61510
chr11	10510118	10510803	Enh9365	MTRNR2L8	+20262	AMPD3	+38233
chr11	10510808	10511231	Enh9366	MTRNR2L8	+19703	AMPD3	+38792
chr11	10680188	10680632	Enh9376	LYVE1	-90172	MRVI1	+34889
chr11	10680681	10681218	Enh9377	LYVE1	-90712	MRVI1	+34349
chr11	10757006	10757343	Enh9378	MRVI1	-41876	CTR9	-15359
chr11	10864645	10865116	Enh9382	EIF4G2	-35361	ZBED5	+14739
chr11	10865127	10865263	Enh9383	EIF4G2	-35675	ZBED5	+14425
chr11	11523311	11524062	Enh9403	CSNK2A3	-148783	GALNT18	+119865
chr11	12065890	12066626	Enh9413	MICAL2	-65880	DKK3	-35629
chr11	12088076	12088687	Enh9415	DKK3	-57753	MICAL2	-43756
chr11	12111739	12112259	Enh9420	DKK3	-81370	MICAL2	-20139
chr11	12112734	12113038	Enh9421	DKK3	-82257	MICAL2	-19252
chr11	12113074	12113521	Enh9422	DKK3	-82669	MICAL2	-18840
chr11	12461518	12461844	Enh9445	TEAD1	-304907	PARVA	+62949
chr11	12547150	12547571	Enh9446	TEAD1	-219227	PARVA	+148629
chr11	12714474	12715050	Enh9452	TEAD1	-51826	PARVA	+316030
chr11	12715417	12716294	Enh9453	TEAD1	-50732	PARVA	+317124
chr11	12744560	12745415	Enh9454	TEAD1	-21600	PARVA	+346256
chr11	12745593	12745952	Enh9455	TEAD1	-20815	PARVA	+347041
chr11	12746152	12746880	Enh9456	TEAD1	-20072	PARVA	+347784
chr11	12823906	12824197	Enh9460	ARNTL	-475293	TEAD1	+57464
chr11	12836159	12836402	Enh9462	ARNTL	-463064	TEAD1	+69693
chr11	13135775	13136433	Enh9479	ARNTL	-163241	TEAD1	+369516
chr11	13189568	13189771	Enh9488	ARNTL	-109675	TEAD1	+423082
chr11	13190372	13190643	Enh9489	ARNTL	-108837	TEAD1	+423920
chr11	14146814	14147006	Enh9518	RRAS2	+233820	FAR1	+456693
chr11	14280183	14280448	Enh9521	RRAS2	+100414
chr11	14600157	14600358	Enh9529	ENSG00000256206	-58368	PSMA1	+64905
chr11	14600425	14600612	Enh9530	ENSG00000256206	-58629	PSMA1	+64644
chr11	15493214	15493375	Enh9552	INSC	+359325
chr11	15493559	15493719	Enh9553	INSC	+359669
chr11	16022595	16023445	Enh9556	SOX6	+474915
chr11	16023680	16024487	Enh9557	SOX6	+473851
chr11	16103416	16103598	Enh9558	SOX6	+394428
chr11	16148004	16148318	Enh9559	SOX6	+349774
chr11	16175407	16176234	Enh9560	SOX6	+322114
chr11	16206442	16206816	Enh9564	SOX6	+291306
chr11	16301606	16301808	Enh9565	SOX6	+196228
chr11	16314127	16314347	Enh9566	SOX6	+183698
chr11	16924058	16924825	Enh9588	PLEKHA7	+111517	C11orf58	+164494
chr11	16939198	16940210	Enh9589	PLEKHA7	+96255	C11orf58	+179756
chr11	16981367	16981869	Enh9596	PLEKHA7	+54341	C11orf58	+221670
chr11	16989052	16989422	Enh9598	PLEKHA7	+46722	C11orf58	+229289
chr11	17009015	17009968	Enh9601	PLEKHA7	+26467	C11orf58	+249544
chr11	17186695	17187157	Enh9604	RPS13	-87592	PIK3C2A	+4362
chr11	17427293	17427560	Enh9612	KCNJ11	-17221	ABCC8	+70965
chr11	17435842	17436014	Enh9613	KCNJ11	-25722	ABCC8	+62464
chr11	17436162	17436430	Enh9614	KCNJ11	-26090	ABCC8	+62096
chr11	18405256	18406541	Enh9625	LDHA	-11914	GTF2H1	+61756
chr11	18771243	18771803	Enh9636	IGSF22	-23796	PTPN5	+41866
chr11	18791292	18791523	Enh9637	IGSF22	-43681	PTPN5	+21981
chr11	19101597	19101842	Enh9641	ZDHHC13	-36956	MRGPRX2	-19492
chr11	19254722	19254846	Enh9643	CSRP3	-22664	E2F8	+8383
chr11	19463293	19463924	Enh9649	NAV2	-271534	E2F8	-200442
chr11	19681581	19681735	Enh9650	E2F8	-418491	NAV2	-53485
chr11	19701233	19701762	Enh9651	E2F8	-438331	NAV2	-33645
chr11	19702098	19702265	Enh9652	E2F8	-439015	NAV2	-32961
chr11	19941072	19941253	Enh9657	NAV2	+206020	DBX1	+240707
chr11	20000773	20001125	Enh9659	DBX1	+180921	NAV2	+265806
chr11	20631335	20631559	Enh9668	NELL1	-59671	SLC6A5	+10501
chr11	22723891	22724634	Enh9676	GAS2	+36102	SVIP	+127148
chr11	22724843	22725271	Enh9677	GAS2	+36896	SVIP	+126354
chr11	27230564	27231112	Enh9713	BBOX1	+168329	LGR4	+263455
chr11	27231509	27231754	Enh9714	BBOX1	+169123	LGR4	+262661
chr11	27303484	27303834	Enh9718	LGR4	+190634	BBOX1	+241150
chr11	27313136	27313713	Enh9720	LGR4	+180868	BBOX1	+250916
chr11	27314137	27314258	Enh9721	LGR4	+180095	BBOX1	+251689
chr11	27369480	27369686	Enh9724	LGR4	+124710	BBOX1	+307074
chr11	27422710	27422905	Enh9735	LGR4	+71485	BBOX1	+360299
chr11	27423139	27423295	Enh9736	LGR4	+71076	BBOX1	+360708
chr11	27423428	27423706	Enh9737	LGR4	+70726	BBOX1	+361058
chr11	27485405	27486065	Enh9740	LGR4	+8558	BBOX1	+423226
chr11	27489481	27489803	Enh9741	LGR4	+4651	BBOX1	+427133
chr11	27489930	27490147	Enh9742	LGR4	+4254	BBOX1	+427530
chr11	27490408	27491255	Enh9743	LGR4	+3461	BBOX1	+428323
chr11	27817331	27817916	Enh9750	BDNF	-95024	KIF18A	+312231
chr11	27817944	27818797	Enh9751	BDNF	-95771	KIF18A	+311484
chr11	27955244	27955834	Enh9755	BDNF	-232939	KIF18A	+174316
chr11	27955935	27956434	Enh9756	BDNF	-233585	KIF18A	+173670
chr11	28587945	28588727	Enh9763	METTL15	+458435
chr11	28628310	28628852	Enh9764	METTL15	+498680
chr11	31892910	31893543	Enh9777	RCN1	-219223	PAX6	-53718
chr11	32017101	32017626	Enh9778	PAX6	-177855	RCN1	-95086
chr11	32139838	32140080	Enh9779	RCN1	+27509	WT1	+317217
chr11	32333934	32334138	Enh9780	WT1	+123140	RCN1	+221586
chr11	32334273	32334559	Enh9781	WT1	+122760	RCN1	+221966
chr11	32843434	32843990	Enh9790	PRRG4	-7777	EIF3M	+238341
chr11	33655865	33656111	Enh9811	C11orf91	+66359	KIAA1549L	+92167
chr11	33712220	33713809	Enh9816	C11orf91	+9332	KIAA1549L	+149194
chr11	33963316	33963829	Enh9825	CAPRIN1	-109657	LMO2	-49737
chr11	34265539	34266317	Enh9843	ABTB2	+113627	NAT10	+138779
chr11	34284397	34284970	Enh9845	ABTB2	+94871	NAT10	+157535
chr11	34339641	34340139	Enh9852	ABTB2	+39665	NAT10	+212741
chr11	34340405	34341039	Enh9853	ABTB2	+38833	NAT10	+213573
chr11	34517279	34517803	Enh9870	ELF5	+15805	CAT	+57069
chr11	34517960	34518349	Enh9871	ELF5	+15191	CAT	+57683
chr11	34592151	34592561	Enh9876	EHF	-61655	ELF5	-59010
chr11	34608073	34608720	Enh9878	ELF5	-75051	EHF	-45614
chr11	34624172	34624604	Enh9882	ELF5	-91042	EHF	-29623
chr11	34674990	34675347	Enh9891	EHF	+21158	APIP	+262877
chr11	34675975	34676403	Enh9892	EHF	+22178	APIP	+261857
chr11	34772400	34772592	Enh9900	EHF	+118485	APIP	+165550
chr11	34778103	34778460	Enh9901	EHF	+124271	APIP	+159764
chr11	34779069	34779242	Enh9902	EHF	+125145	APIP	+158890
chr11	34846238	34847276	Enh9911	APIP	+91289	EHF	+192746
chr11	34875856	34876701	Enh9913	APIP	+61767	EHF	+222268
chr11	34948017	34948207	Enh9916	CD44	-212616	PDHX	+9993
chr11	35019609	35020484	Enh9923	CD44	-140681	PDHX	+81928
chr11	35027640	35027808	Enh9924	CD44	-133004	PDHX	+89605
chr11	35030885	35031060	Enh9926	CD44	-129755	PDHX	+92854
chr11	35031408	35031650	Enh9927	CD44	-129199	PDHX	+93410
chr11	35099159	35099302	Enh9934	CD44	-61497	PDHX	+161112
chr11	35099598	35099772	Enh9935	CD44	-61043	PDHX	+161566
chr11	35103928	35105262	Enh9936	CD44	-56133	PDHX	+166476
chr11	35106299	35106563	Enh9937	CD44	-54297	PDHX	+168312
chr11	35109926	35110221	Enh9938	CD44	-50654	PDHX	+171955
chr11	35132074	35132813	Enh9939	CD44	-28284	PDHX	+194325
chr11	35257788	35258364	Enh9946	CD44	+97348	SLC1A2	+182720
chr11	35296607	35297141	Enh9947	CD44	+136146	SLC1A2	+143922
chr11	35704125	35704347	Enh9965	LDLRAD3	-261392	TRIM44	+19883
chr11	36171494	36172070	Enh9974	COMMD9	+139197	LDLRAD3	+206154
chr11	36172351	36172548	Enh9975	COMMD9	+138529	LDLRAD3	+206822
chr11	36383214	36383992	Enh9977	COMMD9	-72624	PRR5L	-13952
chr11	36384144	36384621	Enh9978	COMMD9	-73404	PRR5L	-13172
chr11	36453126	36453382	Enh9982	PRR5L	+55699	TRAF6	+78568
chr11	36453724	36454029	Enh9983	PRR5L	+56322	TRAF6	+77945
chr11	36476574	36477399	Enh9986	TRAF6	+54835	PRR5L	+79432
chr11	40295474	40295683	Enh9995	LRRC4C	+20085
chr11	40350575	40350776	Enh9996	LRRC4C	-35012
chr11	40351067	40351679	Enh9997	LRRC4C	-35709
chr12	618298	619469	Enh12147	B4GALNT3	+49354	NINJ2	+154061
chr12	639161	639608	Enh12148	B4GALNT3	+69855	NINJ2	+133560
chr12	639917	640328	Enh12149	B4GALNT3	+70593	NINJ2	+132822
chr12	1427934	1428337	Enh12177	FBXL14	+275195	ERC1	+327732
chr12	1459126	1459457	Enh12179	FBXL14	+244039	ERC1	+358888
chr12	1671971	1672311	Enh12186	FBXL14	+31190
chr12	2192242	2192604	Enh12203	CACNA1C	+29694
chr12	2277515	2278007	Enh12205	CACNA1C	+115032
chr12	2278400	2279596	Enh12206	CACNA1C	+116269
chr12	2445766	2446160	Enh12208	FKBP4	-458156	CACNA1C	+283234
chr12	3073410	3073611	Enh12218	TSPAN9	-113032	TEAD4	+4931
chr12	3314677	3315027	Enh12223	PRMT8	-285550	TSPAN9	+128309
chr12	3315198	3315485	Enh12224	PRMT8	-285060	TSPAN9	+128799
chr12	3382891	3383144	Enh12227	PRMT8	-217384	TSPAN9	+196475
chr12	5695761	5696090	Enh12258	NTF3	+154647	ANO2	+359472
chr12	6198669	6198871	Enh12260	ANO2	-143372	VWF	+35071
chr12	6501544	6501848	Enh12300	CD27	-52337	LTBR	+8497
chr12	6533041	6533283	Enh12301	CD27	-20871	LTBR	+39963
chr12	9917250	9917389	Enh12389	KLRF1	-62757	CD69	-3823
chr12	10869004	10869305	Enh12417	STYK1	-42264	YBX3	+6756
chr12	10869633	10869931	Enh12418	STYK1	-42891	YBX3	+6129
chr12	10902330	10902815	Enh12420	YBX3	-26662	TAS2R7	+52653
chr12	11854361	11854641	Enh12428	BCL2L14	-369372	ETV6	+51713
chr12	11898514	11898960	Enh12436	BCL2L14	-325136	ETV6	+95949
chr12	11948182	11948454	Enh12439	BCL2L14	-275555	ETV6	+145530
chr12	11948685	11949201	Enh12440	BCL2L14	-274930	ETV6	+146155
chr12	11965343	11966468	Enh12441	BCL2L14	-257967	ETV6	+163118
chr12	12016240	12017087	Enh12443	BCL2L14	-207209	ETV6	+213876
chr12	12017485	12017743	Enh12444	BCL2L14	-206259	ETV6	+214826
chr12	12030808	12030982	Enh12447	BCL2L14	-192978	ETV6	+228107
chr12	12031256	12031450	Enh12448	BCL2L14	-192520	ETV6	+228565
chr12	12031508	12031971	Enh12449	BCL2L14	-192133	ETV6	+228952
chr12	12037740	12038813	Enh12450	BCL2L14	-185596	ETV6	+235489
chr12	12102850	12103184	Enh12458	BCL2L14	-120856	ETV6	+300229
chr12	12234681	12235459	Enh12467	BCL2L14	+11197	LRP6	+184676
chr12	12436039	12436357	Enh12475	LRP6	-16452	MANSC1	+67277
chr12	12472884	12473084	Enh12479	LRP6	-53238	MANSC1	+30491
chr12	12473158	12473289	Enh12480	LRP6	-53478	MANSC1	+30251
chr12	12486643	12487220	Enh12483	LRP6	-67186	MANSC1	+16543
chr12	12487905	12488071	Enh12484	LRP6	-68242	MANSC1	+15487
chr12	12525911	12526360	Enh12487	LOH12CR1	+16081	DUSP16	+189181
chr12	12550704	12550915	Enh12488	LOH12CR1	+40755	DUSP16	+164507
chr12	12555533	12556577	Enh12489	LOH12CR1	+46000	DUSP16	+159262
chr12	12680807	12681390	Enh12500	DUSP16	+34218	LOH12CR1	+171044
chr12	12887350	12887647	Enh12510	DDX47	-78781	APOLD1	+8634
chr12	12887741	12888163	Enh12511	DDX47	-78328	APOLD1	+9087
chr12	12932094	12932303	Enh12515	DDX47	-34081	APOLD1	+53334
chr12	12992579	12992815	Enh12524	GPRC5A	-51019	DDX47	+26417
chr12	13288438	13288671	Enh12542	EMP1	-61095	GSG1	-31976
chr12	13288910	13289165	Enh12543	EMP1	-60612	GSG1	-32459
chr12	13542777	13543258	Enh12565	EMP1	+193368
chr12	13579022	13579207	Enh12567	EMP1	+229465
chr12	14392301	14393806	Enh12577	GRIN2B	-260001	ATF7IP	-125562
chr12	14410282	14410546	Enh12581	GRIN2B	-277361	ATF7IP	-108202
chr12	14767581	14767742	Enh12607	PLBD1	-46379	GUCY2C	+81857
chr12	14831287	14831576	Enh12613	PLBD1	-110149	GUCY2C	+18087
chr12	15082303	15082618	Enh12620	MGP	-43670	ERP27	+9555
chr12	15084571	15085157	Enh12621	MGP	-46073	ERP27	+7152
chr12	15105701	15105987	Enh12624	ERP27	-13828	ARHGDIB	+8759
chr12	15432039	15432300	Enh12632	RERG	-57819	PTPRO	-43161
chr12	15432491	15432789	Enh12633	RERG	-58289	PTPRO	-42691
chr12	15853799	15854868	Enh12654	EPS8	+88176	PTPRO	+379003
chr12	15871451	15872028	Enh12657	EPS8	+70770	PTPRO	+396409
chr12	15879950	15880250	Enh12658	EPS8	+62410	PTPRO	+404769
chr12	15884744	15884873	Enh12662	EPS8	+57701	PTPRO	+409478
chr12	16109058	16109400	Enh12671	DERA	+45123	SLC15A5	+321390
chr12	18472923	18473039	Enh12690	PIK3C2G	+58507	PLCZ1	+418010
chr12	18632550	18632809	Enh12691	PIK3C2G	+218206	PLCZ1	+258311
chr12	18951307	18951736	Enh12694	PLEKHA5	-331180	CAPZA3	+60477
chr12	18952036	18952158	Enh12695	PLEKHA5	-330605	CAPZA3	+61052
chr12	19021911	19022042	Enh12696	PLEKHA5	-260725	CAPZA3	+130932
chr12	19249324	19249525	Enh12702	PLEKHA5	-33277	CAPZA3	+358380
chr12	19249666	19249835	Enh12703	PLEKHA5	-32951	CAPZA3	+358706
chr12	19952629	19952855	Enh12717	AEBP2	+360134
chr12	24761107	24761587	Enh12771	BCAT1	+294662
chr12	25429305	25429623	Enh12783	KRAS	-25727	IFLTD1	+276753
chr12	25964748	25965108	Enh12796	IFLTD1	-258711	RASSF8	-147063
chr12	26170456	26170710	Enh12798	RASSF8	+58592	BHLHE41	+107477
chr12	26253362	26254309	Enh12800	BHLHE41	+24224	RASSF8	+141845
chr12	26254635	26254822	Enh12801	BHLHE41	+23331	RASSF8	+142738
chr12	26391799	26392445	Enh12814	SSPN	+43693
chr12	26398422	26399466	Enh12816	SSPN	+50515
chr12	26399636	26401141	Enh12817	SSPN	+51960
chr12	26426718	26427690	Enh12818	SSPN	+78775
chr12	26427931	26428680	Enh12819	SSPN	+79877
chr12	26471377	26472219	Enh12823	SSPN	+123369
chr12	26472472	26472679	Enh12824	SSPN	+124147
chr12	26676931	26677191	Enh12829	ITPR2	+309070	SSPN	+328632
chr12	26783330	26783565	Enh12830	ITPR2	+202683	SSPN	+435019
chr12	26999214	26999414	Enh12837	ITPR2	-13183	ASUN	+91940
chr12	27332298	27332755	Enh12851	STK38L	-64581	MED21	+157044
chr12	27343410	27343656	Enh12852	STK38L	-53575	MED21	+168050
chr12	27344044	27344439	Enh12853	STK38L	-52866	MED21	+168759
chr12	27378943	27379744	Enh12855	STK38L	-17764	MED21	+203861
chr12	27424818	27425060	Enh12856	ARNTL2	-61049	STK38L	+27831
chr12	27425143	27425360	Enh12857	ARNTL2	-60736	STK38L	+28144
chr12	27425658	27426381	Enh12858	ARNTL2	-59968	STK38L	+28912
chr12	27587784	27587985	Enh12870	SMCO2	-31858	ARNTL2	+101897
chr12	27974763	27975589	Enh12890	KLHL42	+42223	PTHLH	+149727
chr12	27997091	27997544	Enh12891	KLHL42	+64365	PTHLH	+127585
chr12	28210722	28211103	Enh12896	CCDC91	-132466	PTHLH	-86010
chr12	28211121	28211541	Enh12897	CCDC91	-132048	PTHLH	-86428
chr12	28716432	28716925	Enh12908	CCDC91	+373300
chr12	28922583	28923252	Enh12916	FAR2	-379215
chr12	28923594	28924196	Enh12917	FAR2	-378238
chr12	29194291	29194711	Enh12923	FAR2	-107632
chr12	29194891	29195603	Enh12924	FAR2	-106886
chr12	29894770	29894903	Enh12944	OVCH1	-244218	TMTC1	+41906
chr12	31142117	31142362	Enh12970	DDX11	-84539	TSPAN11	+62348
chr12	40426063	40426214	Enh13111	SLC2A13	+73522	C12orf40	+406154
chr12	40492977	40493325	Enh13112	SLC2A13	+6510	C12orf40	+473166
chr12	41300993	41301207	Enh13115	PDZRN4	-281150	CNTN1	+214746
chr12	41915767	41915991	Enh13121	PDZRN4	+333629
chr12	41916133	41916289	Enh13122	PDZRN4	+333961
chr12	43184963	43185234	Enh13139	PRICKLE1	-307302
chr12	43363513	43363754	Enh13144	PRICKLE1	-485837
chr12	43671795	43672426	Enh13147	ADAMTS20	+273613
chr12	43732393	43732552	Enh13148	ADAMTS20	+213251
chr12	45628586	45629069	Enh13162	ARID2	-494620	ANO6	+18960
chr12	45653643	45654147	Enh13165	ARID2	-469553	ANO6	+44027
chr12	46038486	46038869	Enh13180	ARID2	-84770	ANO6	+428810
chr12	46797225	46797408	Enh13199	SLC38A2	-30667	SLC38A4	+422463
chr12	46861449	46861658	Enh13209	SLC38A2	-94904	SLC38A4	+358226
chr12	46861769	46862051	Enh13210	SLC38A2	-95260	SLC38A4	+357870
chr12	46862368	46862866	Enh13211	SLC38A2	-95967	SLC38A4	+357163
chr12	46867090	46867439	Enh13212	SLC38A2	-100615	SLC38A4	+352515
chr12	46887286	46887557	Enh13216	SLC38A2	-120772	SLC38A4	+332358
chr12	47509030	47509289	Enh13248	AMIGO2	-35512
chr12	47616739	47617749	Enh13255	AMIGO2	-143596	RPAP3	+482600
chr12	47665402	47666022	Enh13262	AMIGO2	-192064	RPAP3	+434132
chr12	47711001	47711282	Enh13269	AMIGO2	-237494	RPAP3	+388702
chr12	48146665	48148130	Enh13285	ENDOU	-28079	RAPGEF3	+5030
chr12	48337181	48337404	Enh13298	VDR	-38507	TMEM106C	-20110
chr12	48337747	48338073	Enh13299	VDR	-39124	TMEM106C	-19493
chr12	48416039	48416197	Enh13301	COL2A1	-17849	SENP1	+83501
chr12	49276095	49276866	Enh13318	CCDC65	-21451	RND1	-16800
chr12	49277007	49277444	Enh13319	CCDC65	-20706	RND1	-17545
chr12	50066923	50067448	Enh13336	FMNL3	+34011	PRPF40B	+49967
chr12	50092803	50093289	Enh13337	FMNL3	+8151	PRPF40B	+75827
chr12	50194503	50194640	Enh13338	NCKAP5L	+27636	TMBIM6	+58980
chr12	50282155	50282671	Enh13339	BCDIN3D	-45501	FAIM2	+15257
chr12	50336991	50337448	Enh13343	FAIM2	-39550	AQP2	-7309
chr12	50668222	50668653	Enh13364	CERS5	-107233	LIMA1	+8851
chr12	50668895	50669054	Enh13365	CERS5	-107770	LIMA1	+8314
chr12	50925744	50926775	Enh13376	ATF1	-231815	DIP2B	+27370
chr12	50950353	50950621	Enh13381	ATF1	-207588	DIP2B	+51597
chr12	50950865	50951134	Enh13382	ATF1	-207075	DIP2B	+52110
chr12	51511775	51511951	Enh13408	CSRNP2	-34530	TFCP2	+54801
chr12	52319713	52320002	Enh13429	ACVR1B	-25627	ACVRL1	+18656
chr12	52320101	52320410	Enh13430	ACVR1B	-25229	ACVRL1	+19054
chr12	52540313	52541071	Enh13450	KRT80	+45092	C12orf44	+76937
chr12	52541535	52542343	Enh13451	KRT80	+43845	C12orf44	+78184
chr12	52546133	52546297	Enh13454	KRT80	+39569	C12orf44	+82460
chr12	52672482	52672833	Enh13470	KRT81	+12660	KRT7	+45760
chr12	52721243	52721374	Enh13474	KRT83	-6127	KRT85	+39956
chr12	52721699	52722009	Enh13475	KRT83	-6672	KRT85	+39411
[truncated: 6,968 more rows]
