# Supplementary material for: The Noncoding Mutational Landscape of Pancreatic Cancer Reveals Recurrent Somatic Mutations in Enhancer Regions
Source: Cancer Res Commun. 2025 Oct 17;5(10):1839–51. doi: 10.1158/2767-9764.CRC-24-0167 (PMC12531768; doi:10.1158/2767-9764.CRC-24-0167)
Supplement: Supplementary Table 11 — Sample (and Patient) Number with Conserved Enhancer Mutation [file crc-24-0167_supplementary_table_11_suppst11.xlsx]

## Sheet: Supp_Table11
Supplementary Table 11. Sample (and Patient) Number with Conserved Enhancer Mutation
				3 or more unique autopsy samples (n=162)	3 or more ICGC patients (n=125)	Both cohorts (n=11)
	Autopsy		ICGC
Gene	n.patient	n.sample	n.sample	TOTAL	TOTAL	TOTAL
DCBLD2	1	11	3	Yes	Yes	Yes
EGLN3	1	5	3	Yes	Yes	Yes
FOXQ1	2	3	3	Yes	Yes	Yes
HAS2	1	11	3	Yes	Yes	Yes
KLF5	1	5	9	Yes	Yes	Yes
LPP	2	7	4	Yes	Yes	Yes
MYC	2	7	5	Yes	Yes	Yes
POU5F1B	2	7	7	Yes	Yes	Yes
SEMA3E	1	11	4	Yes	Yes	Yes
TP63	1	3	4	Yes	Yes	Yes
TPRG1	1	3	6	Yes	Yes	Yes
AAK1	0	0	2	No	No	No
AASDH	0	0	1	No	No	No
AATF	0	0	1	No	No	No
AATK	0	0	1	No	No	No
ABCA4	0	0	1	No	No	No
ABCB5	0	0	3	No	Yes	No
ABCC3	0	0	1	No	No	No
ABCC4	1	11	0	Yes	No	No
ABCE1	0	0	1	No	No	No
ABCG1	0	0	1	No	No	No
ABHD16B	1	6	0	Yes	No	No
ABI3BP	0	0	1	No	No	No
ABL2	0	0	2	No	No	No
ABLIM1	0	0	1	No	No	No
ABRA	0	0	2	No	No	No
ACADL	1	4	1	Yes	No	No
ACBD6	0	0	1	No	No	No
ACMSD	0	0	1	No	No	No
ACOXL	0	0	2	No	No	No
ACPL2	0	0	1	No	No	No
ACSL1	0	0	1	No	No	No
ACTG1	0	0	2	No	No	No
ACTRT3	0	0	1	No	No	No
ACVR1	0	0	2	No	No	No
ACVR1C	0	0	2	No	No	No
ACVR2A	0	0	1	No	No	No
ADAM12	0	0	2	No	No	No
ADAM19	0	0	1	No	No	No
ADAMTS9	0	0	2	No	No	No
ADAR	0	0	1	No	No	No
ADAT2	0	0	2	No	No	No
ADCY9	0	0	1	No	No	No
ADHFE1	0	0	2	No	No	No
ADK	0	0	1	No	No	No
ADNP	0	0	1	No	No	No
ADORA2A	0	0	2	No	No	No
ADRB1	0	0	1	No	No	No
ADRB2	0	0	1	No	No	No
ADRM1	1	9	0	Yes	No	No
ADSL	1	1	0	No	No	No
ADSS	0	0	1	No	No	No
AFAP1L2	0	0	1	No	No	No
AFM	0	0	1	No	No	No
AGFG1	0	0	1	No	No	No
AGFG2	0	0	2	No	No	No
AGR3	0	0	2	No	No	No
AHNAK	0	0	1	No	No	No
AHR	0	0	2	No	No	No
AHSG	0	0	2	No	No	No
AIG1	0	0	2	No	No	No
AIM1	0	0	2	No	No	No
AKAP13	0	0	1	No	No	No
AKAP6	0	0	1	No	No	No
AKR1E2	0	0	1	No	No	No
AKT3	0	0	2	No	No	No
ALCAM	0	0	1	No	No	No
ALDH1A3	0	0	3	No	Yes	No
ALDH1L1	1	3	0	Yes	No	No
ALDH8A1	0	0	1	No	No	No
ALOX5AP	0	0	1	No	No	No
ALPK2	0	0	1	No	No	No
AMBP	0	0	2	No	No	No
AMELX	0	0	1	No	No	No
AMOTL2	0	0	3	No	Yes	No
ANAPC1	1	1	1	No	No	No
ANAPC13	0	0	3	No	Yes	No
ANK1	0	0	1	No	No	No
ANKRD1	0	0	1	No	No	No
ANKRD23	0	0	1	No	No	No
ANKRD28	0	0	1	No	No	No
ANKRD40	0	0	1	No	No	No
ANKRD46	1	1	1	No	No	No
ANKS1A	1	1	1	No	No	No
ANLN	0	0	2	No	No	No
ANO1	1	11	2	Yes	No	No
ANXA2R	0	0	1	No	No	No
AOC1	0	0	1	No	No	No
AOX1	0	0	1	No	No	No
AP1S3	0	0	1	No	No	No
APCDD1L	0	0	1	No	No	No
APIP	0	0	1	No	No	No
APLP2	0	0	1	No	No	No
APOH	0	0	2	No	No	No
APOPT1	0	0	1	No	No	No
APPL2	0	0	1	No	No	No
AQP11	0	0	2	No	No	No
AQP2	0	0	1	No	No	No
ARAP3	0	0	1	No	No	No
AREL1	1	1	0	No	No	No
ARFIP1	0	0	2	No	No	No
ARHGAP18	0	0	1	No	No	No
ARHGAP21	0	0	4	No	Yes	No
ARHGAP22	0	0	1	No	No	No
ARHGAP23	0	0	3	No	Yes	No
ARHGAP24	0	0	3	No	Yes	No
ARHGAP32	0	0	1	No	No	No
ARHGAP42	0	0	1	No	No	No
ARHGAP5	0	0	3	No	Yes	No
ARHGAP6	0	0	1	No	No	No
ARHGEF16	0	0	1	No	No	No
ARHGEF28	0	0	1	No	No	No
ARHGEF39	0	0	1	No	No	No
ARID1B	0	0	1	No	No	No
ARID5B	0	0	2	No	No	No
ARL4A	1	4	0	Yes	No	No
ARL4C	1	10	1	Yes	No	No
ARNTL2	0	0	2	No	No	No
ARPP21	1	11	0	Yes	No	No
ARRB1	0	0	1	No	No	No
ARSA	0	0	1	No	No	No
ASAP1	0	0	2	No	No	No
ASB1	0	0	1	No	No	No
ASB4	0	0	2	No	No	No
ASB7	0	0	3	No	Yes	No
ASPRV1	0	0	1	No	No	No
ATF1	0	0	1	No	No	No
ATG16L1	0	0	1	No	No	No
ATG4C	0	0	1	No	No	No
ATG5	0	0	1	No	No	No
ATL2	0	0	1	No	No	No
ATP12A	1	4	0	Yes	No	No
ATP13A3	1	1	0	No	No	No
ATP1A1	0	0	2	No	No	No
ATP2A3	0	0	1	No	No	No
ATP2B1	0	0	1	No	No	No
ATP5G3	0	0	1	No	No	No
ATP5O	0	0	2	No	No	No
ATP6AP1L	0	0	1	No	No	No
ATP6V0D1	0	0	1	No	No	No
ATP6V1F	0	0	1	No	No	No
ATP6V1G3	0	0	1	No	No	No
ATP7A	0	0	1	No	No	No
ATXN10	0	0	8	No	Yes	No
AVPI1	0	0	2	No	No	No
AXIN2	1	11	1	Yes	No	No
B3GAT1	0	0	1	No	No	No
B3GNT2	0	0	1	No	No	No
B3GNT5	0	0	1	No	No	No
B4GALNT3	1	1	0	No	No	No
BAIAP2	0	0	1	No	No	No
BAMBI	0	0	1	No	No	No
BANP	0	0	2	No	No	No
BARHL1	1	2	1	No	No	No
BBOX1	0	0	3	No	Yes	No
BBX	0	0	3	No	Yes	No
BCAR1	0	0	1	No	No	No
BCAS1	1	2	4	No	Yes	No
BCAS3	0	0	1	No	No	No
BCAS4	1	1	1	No	No	No
BCKDHB	1	1	0	No	No	No
BCL10	1	4	0	Yes	No	No
BCL2L11	0	0	4	No	Yes	No
BCL6	2	7	2	Yes	No	No
BCMO1	0	0	4	No	Yes	No
BCOR	1	1	1	No	No	No
BDH1	0	0	2	No	No	No
BDNF	0	0	2	No	No	No
BEND6	0	0	2	No	No	No
BET1	0	0	1	No	No	No
BHLHE22	0	0	1	No	No	No
BIRC3	0	0	1	No	No	No
BLM	0	0	1	No	No	No
BLOC1S5-TXNDC5	0	0	1	No	No	No
BMP2	0	0	1	No	No	No
BMP4	0	0	4	No	Yes	No
BMP7	0	0	2	No	No	No
BMPER	0	0	1	No	No	No
BNC1	0	0	1	No	No	No
BNIP3	0	0	1	No	No	No
BOD1	1	1	2	No	No	No
BOD1L2	1	6	0	Yes	No	No
BTBD16	1	9	2	Yes	No	No
BTBD3	1	1	2	No	No	No
BTG4	2	7	1	Yes	No	No
BZW1	0	0	1	No	No	No
BZW2	0	0	1	No	No	No
C10orf105	0	0	1	No	No	No
C10orf11	0	0	1	No	No	No
C10orf12	1	2	0	No	No	No
C10orf129	0	0	1	No	No	No
C11orf44	0	0	2	No	No	No
C11orf58	0	0	1	No	No	No
C12orf40	0	0	1	No	No	No
C12orf66	1	1	0	No	No	No
C15orf39	0	0	1	No	No	No
C15orf52	1	6	0	Yes	No	No
C15orf62	0	0	1	No	No	No
C17orf67	0	0	1	No	No	No
C17orf78	0	0	1	No	No	No
C1GALT1	0	0	1	No	No	No
C1orf105	0	0	1	No	No	No
C1orf111	0	0	1	No	No	No
C1orf115	0	0	1	No	No	No
C1orf21	0	0	2	No	No	No
C1orf52	0	0	1	No	No	No
C1orf65	0	0	1	No	No	No
C1orf94	0	0	1	No	No	No
C1orf95	0	0	1	No	No	No
C1QTNF5	0	0	1	No	No	No
C2orf61	0	0	1	No	No	No
C3orf33	0	0	1	No	No	No
C4orf19	0	0	1	No	No	No
C5orf63	0	0	1	No	No	No
C6orf203	0	0	1	No	No	No
C7orf69	0	0	2	No	No	No
C8orf37	1	1	0	No	No	No
C8orf74	0	0	1	No	No	No
C9orf3	0	0	4	No	Yes	No
C9orf57	0	0	1	No	No	No
C9orf91	0	0	1	No	No	No
CA9	0	0	1	No	No	No
CABLES1	0	0	1	No	No	No
CACHD1	1	4	1	Yes	No	No
CACNA1C	0	0	1	No	No	No
CACNA1E	0	0	1	No	No	No
CACNA2D1	0	0	1	No	No	No
CACNG5	0	0	1	No	No	No
CADM1	0	0	1	No	No	No
CAMK1D	0	0	1	No	No	No
CAMK2A	0	0	1	No	No	No
CAMKV	0	0	1	No	No	No
CAPN8	0	0	1	No	No	No
CAPZA2	1	2	0	No	No	No
CAPZA3	0	0	1	No	No	No
CASP3	0	0	1	No	No	No
CBLB	0	0	1	No	No	No
CBR4	0	0	2	No	No	No
CBX4	0	0	2	No	No	No
CCDC148	0	0	2	No	No	No
CCDC182	0	0	1	No	No	No
CCDC25	0	0	1	No	No	No
CCDC42B	0	0	1	No	No	No
CCDC65	0	0	1	No	No	No
CCDC68	0	0	1	No	No	No
CCDC81	0	0	1	No	No	No
CCL20	0	0	1	No	No	No
CCNL1	0	0	2	No	No	No
CCRN4L	0	0	1	No	No	No
CD28	0	0	1	No	No	No
CD36	0	0	1	No	No	No
CD44	0	0	1	No	No	No
CD47	0	0	3	No	Yes	No
CD82	0	0	1	No	No	No
CD93	0	0	1	No	No	No
CDC42BPA	0	0	2	No	No	No
CDCA7	1	7	0	Yes	No	No
CDCA7L	0	0	1	No	No	No
CDH11	0	0	1	No	No	No
CDH13	0	0	2	No	No	No
CDH6	0	0	1	No	No	No
CDHR3	0	0	1	No	No	No
CDK5R1	0	0	1	No	No	No
CDK6	0	0	2	No	No	No
CDKAL1	0	0	1	No	No	No
CDKN2AIP	1	4	1	Yes	No	No
CDKN2AIPNL	0	0	1	No	No	No
CDKN3	0	0	1	No	No	No
CDYL	0	0	3	No	Yes	No
CDYL2	0	0	1	No	No	No
CEBPB	0	0	2	No	No	No
CEBPG	0	0	1	No	No	No
CENPU	0	0	1	No	No	No
CENPV	0	0	1	No	No	No
CEP112	0	0	1	No	No	No
CEP135	0	0	1	No	No	No
CEP68	0	0	1	No	No	No
CFDP1	0	0	1	No	No	No
CFTR	0	0	1	No	No	No
CGNL1	0	0	1	No	No	No
CHD2	1	2	1	No	No	No
CHD6	0	0	1	No	No	No
CHD7	0	0	1	No	No	No
CHD9	0	0	1	No	No	No
CHIC2	0	0	2	No	No	No
CHML	1	4	1	Yes	No	No
CHRDL2	0	0	1	No	No	No
CHRNA9	0	0	1	No	No	No
CHST15	0	0	1	No	No	No
CIDEA	0	0	1	No	No	No
CITED2	0	0	2	No	No	No
CITED4	0	0	1	No	No	No
CLDN1	0	0	1	No	No	No
CLDN16	0	0	1	No	No	No
CLDN18	0	0	1	No	No	No
CLDN24	1	4	1	Yes	No	No
CLDN5	0	0	1	No	No	No
CLEC2L	0	0	1	No	No	No
CLIC4	1	6	0	Yes	No	No
CLIC5	0	0	4	No	Yes	No
CLIC6	1	2	1	No	No	No
CLK3	0	0	1	No	No	No
CLNS1A	0	0	2	No	No	No
CLVS1	0	0	1	No	No	No
CMC2	0	0	1	No	No	No
CMIP	0	0	1	No	No	No
CMSS1	0	0	1	No	No	No
CMTM4	0	0	1	No	No	No
CNBD2	1	2	1	No	No	No
CNNM1	0	0	1	No	No	No
CNNM3	0	0	1	No	No	No
CNPY1	1	3	1	Yes	No	No
CNTN1	0	0	1	No	No	No
COL14A1	0	0	2	No	No	No
COL1A2	0	0	1	No	No	No
COL28A1	0	0	1	No	No	No
COL4A2	0	0	1	No	No	No
COL5A2	0	0	1	No	No	No
COL8A1	0	0	1	No	No	No
COLEC10	0	0	3	No	Yes	No
COPRS	0	0	1	No	No	No
COQ2	0	0	1	No	No	No
CORO6	0	0	1	No	No	No
CORO7	0	0	2	No	No	No
COX10	0	0	1	No	No	No
COX4I2	0	0	1	No	No	No
CPD	0	0	1	No	No	No
CPEB4	0	0	2	No	No	No
CPED1	0	0	1	No	No	No
CPM	0	0	1	No	No	No
CPN1	0	0	1	No	No	No
CPN2	0	0	3	No	Yes	No
CPSF6	0	0	1	No	No	No
CPT2	0	0	2	No	No	No
CPVL	0	0	1	No	No	No
CRB1	0	0	1	No	No	No
CRBN	0	0	1	No	No	No
CREB3L1	0	0	2	No	No	No
CREB5	0	0	1	No	No	No
CREBBP	0	0	1	No	No	No
CRIM1	0	0	1	No	No	No
CRIP1	0	0	1	No	No	No
CRIP2	0	0	1	No	No	No
CRISPLD1	0	0	2	No	No	No
CRISPLD2	0	0	1	No	No	No
CRTC3	0	0	1	No	No	No
CRYL1	0	0	1	No	No	No
CSF2	0	0	1	No	No	No
CTAGE1	0	0	3	No	Yes	No
CTDSP2	0	0	1	No	No	No
CTGF	1	5	0	Yes	No	No
CTIF	0	0	1	No	No	No
CTPS1	0	0	1	No	No	No
CTTNBP2	0	0	1	No	No	No
CUBN	0	0	1	No	No	No
CUL4A	0	0	1	No	No	No
CXCL12	0	0	1	No	No	No
CXCL2	0	0	1	No	No	No
CXCR3	0	0	1	No	No	No
CXXC4	0	0	1	No	No	No
CXXC5	0	0	2	No	No	No
CYB561	0	0	1	No	No	No
CYB5A	0	0	2	No	No	No
CYGB	0	0	1	No	No	No
CYP1B1	0	0	1	No	No	No
CYP26A1	0	0	2	No	No	No
CYP26B1	0	0	2	No	No	No
CYP7B1	0	0	1	No	No	No
CYR61	0	0	3	No	Yes	No
CYSLTR2	0	0	1	No	No	No
CYTH4	0	0	1	No	No	No
DAAM1	0	0	1	No	No	No
DAB2	0	0	1	No	No	No
DAPK2	0	0	1	No	No	No
DARS	0	0	1	No	No	No
DAW1	0	0	1	No	No	No
DAZL	0	0	1	No	No	No
DBX1	0	0	1	No	No	No
DCST1	0	0	1	No	No	No
DDAH1	1	4	0	Yes	No	No
DEC1	1	6	0	Yes	No	No
DENND1B	0	0	1	No	No	No
DENND4A	0	0	1	No	No	No
DEPTOR	0	0	2	No	No	No
DGKD	0	0	1	No	No	No
DGKI	0	0	2	No	No	No
DGKZ	0	0	1	No	No	No
DIAPH1	0	0	1	No	No	No
DIP2B	0	0	1	No	No	No
DISP2	1	6	0	Yes	No	No
DLEU1	0	0	1	No	No	No
DLG1	0	0	1	No	No	No
DLG5	0	0	1	No	No	No
DLX2	0	0	1	No	No	No
DMAP1	1	2	0	No	No	No
DMRT1	0	0	1	No	No	No
DNAH17	0	0	1	No	No	No
DNAH6	0	0	1	No	No	No
DNAJB12	0	0	1	No	No	No
DNASE2B	0	0	1	No	No	No
DOC2B	1	1	0	No	No	No
DOCK2	0	0	4	No	Yes	No
DOCK5	0	0	1	No	No	No
DOCK9	3	8	0	Yes	No	No
DOPEY2	0	0	1	No	No	No
DPH6	0	0	2	No	No	No
DPT	0	0	1	No	No	No
DPY19L3	0	0	1	No	No	No
DPYD	0	0	1	No	No	No
DRD5	0	0	3	No	Yes	No
DSC1	0	0	2	No	No	No
DSG1	0	0	2	No	No	No
DST	0	0	2	No	No	No
DTNBP1	0	0	1	No	No	No
DUSP1	1	3	1	Yes	No	No
DUSP10	1	6	1	Yes	No	No
DUSP22	0	0	1	No	No	No
DUSP27	0	0	1	No	No	No
DUSP4	0	0	1	No	No	No
DUSP5	0	0	1	No	No	No
DUSP6	0	0	1	No	No	No
DYNC1I1	1	2	1	No	No	No
DYNC1LI2	0	0	1	No	No	No
DYSF	0	0	2	No	No	No
E2F7	0	0	1	No	No	No
ECHDC3	0	0	1	No	No	No
ECI2	0	0	3	No	Yes	No
EDAR	0	0	2	No	No	No
EDC3	0	0	1	No	No	No
EDEM1	0	0	1	No	No	No
EDN1	2	10	2	Yes	No	No
EED	0	0	2	No	No	No
EEF1A1	0	0	1	No	No	No
EEPD1	0	0	2	No	No	No
EFNA5	1	1	4	No	Yes	No
EFNB1	0	0	3	No	Yes	No
EFNB2	0	0	1	No	No	No
EGFR	0	0	1	No	No	No
EGR3	0	0	1	No	No	No
EHF	0	0	1	No	No	No
EHHADH	1	1	2	No	No	No
EIF4E3	1	1	0	No	No	No
ELF3	0	0	2	No	No	No
ELFN2	0	0	1	No	No	No
EMB	0	0	1	No	No	No
EML4	0	0	1	No	No	No
EN2	1	3	1	Yes	No	No
ENAH	0	0	1	No	No	No
ENC1	0	0	4	No	Yes	No
ENO1	0	0	1	No	No	No
ENSG00000091436	1	1	1	No	No	No
ENSG00000170091	0	0	1	No	No	No
ENSG00000182319	0	0	1	No	No	No
ENSG00000264545	0	0	1	No	No	No
ENSG00000273294	1	1	5	No	Yes	No
EPAS1	0	0	1	No	No	No
EPB41L1	1	2	1	No	No	No
EPB41L4B	0	0	1	No	No	No
EPHB1	0	0	1	No	No	No
EPHB2	0	0	1	No	No	No
EPS8	0	0	1	No	No	No
EQTN	0	0	1	No	No	No
ERBB4	0	0	6	No	Yes	No
ERC1	0	0	1	No	No	No
ERCC1	1	2	1	No	No	No
ERCC4	0	0	1	No	No	No
ERCC6L2	0	0	1	No	No	No
ERI3	1	2	0	No	No	No
ERLIN1	0	0	1	No	No	No
ERN1	1	9	2	Yes	No	No
ERP27	0	0	1	No	No	No
ESRRG	0	0	2	No	No	No
ETS1	0	0	1	No	No	No
ETS2	3	7	0	Yes	No	No
ETV1	0	0	2	No	No	No
ETV3	0	0	1	No	No	No
EVX1	0	0	2	No	No	No
EXD3	0	0	2	No	No	No
EXOC2	2	3	2	Yes	No	No
EXOC6	0	0	1	No	No	No
EXPH5	1	1	1	No	No	No
EXT1	0	0	3	No	Yes	No
EZH2	0	0	1	No	No	No
F3	0	0	3	No	Yes	No
FA2H	0	0	1	No	No	No
FABP5	1	5	0	Yes	No	No
FAIM2	0	0	1	No	No	No
FAM101A	0	0	1	No	No	No
FAM102A	0	0	2	No	No	No
FAM110B	1	4	1	Yes	No	No
FAM129B	0	0	1	No	No	No
FAM133B	0	0	1	No	No	No
FAM134B	0	0	1	No	No	No
FAM160A2	1	1	0	No	No	No
FAM171A1	0	0	1	No	No	No
FAM20C	1	1	0	No	No	No
FAM222B	1	2	0	No	No	No
FAM49B	0	0	2	No	No	No
FAM65B	0	0	1	No	No	No
FAM69C	0	0	1	No	No	No
FAM83G	0	0	1	No	No	No
FAM84B	0	0	2	No	No	No
FAM9B	0	0	1	No	No	No
FAN1	0	0	1	No	No	No
FANCC	0	0	1	No	No	No
FANCL	0	0	1	No	No	No
FANK1	0	0	2	No	No	No
FARSB	0	0	1	No	No	No
FASLG	1	11	1	Yes	No	No
FAT1	0	0	1	No	No	No
FBLN1	0	0	4	No	Yes	No
FBN2	1	1	1	No	No	No
FBXL14	0	0	1	No	No	No
FBXO31	0	0	1	No	No	No
FBXO32	0	0	1	No	No	No
FBXW11	0	0	1	No	No	No
FCRL5	0	0	1	No	No	No
FERD3L	1	4	0	Yes	No	No
FEZ2	0	0	1	No	No	No
FGF1	0	0	3	No	Yes	No
FGF3	1	11	2	Yes	No	No
FGFR2	1	1	2	No	No	No
FGFR3	0	0	1	No	No	No
FHL2	1	6	0	Yes	No	No
FIBCD1	0	0	1	No	No	No
FIG4	0	0	1	No	No	No
FLRT3	1	1	0	No	No	No
FMN1	0	0	1	No	No	No
FN1	0	0	2	No	No	No
FNDC3A	0	0	1	No	No	No
FNDC3B	3	7	1	Yes	No	No
FNIP2	0	0	1	No	No	No
FOS	1	2	1	No	No	No
FOSB	1	2	1	No	No	No
FOSL2	0	0	1	No	No	No
FOXA1	0	0	1	No	No	No
FOXA2	2	2	1	No	No	No
FOXC1	0	0	2	No	No	No
FOXD3	0	0	1	No	No	No
FOXF2	0	0	1	No	No	No
FOXI1	0	0	7	No	Yes	No
FOXL2	0	0	1	No	No	No
FOXO1	0	0	1	No	No	No
FRK	0	0	1	No	No	No
FRMD4A	0	0	1	No	No	No
FRMD5	0	0	1	No	No	No
FRMD6	1	1	3	No	Yes	No
FRY	0	0	3	No	Yes	No
FRYL	0	0	1	No	No	No
FSCN2	0	0	1	No	No	No
FXN	0	0	2	No	No	No
FXYD4	0	0	1	No	No	No
FYB	1	7	1	Yes	No	No
FZD5	0	0	2	No	No	No
GABBR2	0	0	1	No	No	No
GABRP	0	0	1	No	No	No
GADD45A	0	0	1	No	No	No
GALNT15	0	0	1	No	No	No
GAN	0	0	4	No	Yes	No
GATA3	0	0	1	No	No	No
GATA6	0	0	1	No	No	No
GCH1	0	0	1	No	No	No
GCLM	0	0	1	No	No	No
GCOM1	0	0	1	No	No	No
GDA	0	0	2	No	No	No
GDF6	1	1	0	No	No	No
GGNBP1	0	0	1	No	No	No
GHSR	2	3	1	Yes	No	No
GIF	0	0	1	No	No	No
GIP	0	0	1	No	No	No
GJB6	0	0	1	No	No	No
GLIS2	0	0	2	No	No	No
GLIS3	0	0	2	No	No	No
GLUL	0	0	2	No	No	No
GMDS	0	0	2	No	No	No
GNA14	0	0	1	No	No	No
GNAT3	0	0	1	No	No	No
GNB5	0	0	1	No	No	No
GOLIM4	0	0	1	No	No	No
GPR110	0	0	2	No	No	No
GPR114	0	0	2	No	No	No
GPR135	0	0	1	No	No	No
GPR173	0	0	1	No	No	No
GPR176	0	0	2	No	No	No
GPR20	0	0	1	No	No	No
GPR37L1	0	0	2	No	No	No
GPR56	0	0	2	No	No	No
GPR6	0	0	1	No	No	No
GRAP2	0	0	1	No	No	No
GREB1L	1	4	1	Yes	No	No
GREM1	0	0	1	No	No	No
GREM2	0	0	2	No	No	No
GRHL2	1	11	2	Yes	No	No
GRK5	0	0	1	No	No	No
GSN	0	0	1	No	No	No
GTF2A1	1	2	1	No	No	No
GTF2H2C	0	0	1	No	No	No
GTF3A	1	2	1	No	No	No
GTF3C4	1	2	1	No	No	No
GTSF1L	0	0	1	No	No	No
GUCA1A	0	0	1	No	No	No
GUCY1A3	1	11	0	Yes	No	No
GULP1	0	0	1	No	No	No
H1F0	0	0	1	No	No	No
H2AFY	0	0	2	No	No	No
HAAO	0	0	1	No	No	No
HABP2	1	1	1	No	No	No
HAP1	0	0	1	No	No	No
HDAC1	1	2	1	No	No	No
HDAC9	1	2	2	No	No	No
HEBP2	0	0	1	No	No	No
HERC1	0	0	1	No	No	No
HES1	0	0	4	No	Yes	No
HEY1	0	0	2	No	No	No
HGF	0	0	2	No	No	No
HHEX	0	0	1	No	No	No
HIBADH	0	0	2	No	No	No
HIC1	0	0	2	No	No	No
HIF1A	1	2	1	No	No	No
HIF1AN	0	0	1	No	No	No
HINT3	0	0	1	No	No	No
HIPK2	0	0	1	No	No	No
HK1	0	0	2	No	No	No
HK2	0	0	1	No	No	No
HMGA2	1	11	0	Yes	No	No
HMHB1	1	1	2	No	No	No
HNF4G	0	0	4	No	Yes	No
HOPX	1	4	0	Yes	No	No
HORMAD2	2	5	1	Yes	No	No
HOXA4	0	0	1	No	No	No
HOXA5	0	0	1	No	No	No
HOXB1	0	0	1	No	No	No
HOXB9	0	0	1	No	No	No
HOXC10	1	4	1	Yes	No	No
HOXC11	1	4	1	Yes	No	No
HPSE2	0	0	1	No	No	No
HS3ST1	1	1	0	No	No	No
HS3ST3A1	0	0	1	No	No	No
HS3ST3B1	0	0	1	No	No	No
HSD11B1	0	0	2	No	No	No
HSD11B2	0	0	1	No	No	No
HSD17B3	0	0	1	No	No	No
HSF2BP	0	0	1	No	No	No
HTR4	0	0	1	No	No	No
HTRA4	0	0	1	No	No	No
HUNK	0	0	1	No	No	No
HYI	1	9	0	Yes	No	No
ICAM2	1	9	2	Yes	No	No
ID1	0	0	1	No	No	No
ID3	0	0	1	No	No	No
IER5	0	0	1	No	No	No
IFNAR2	0	0	1	No	No	No
IFNE	0	0	2	No	No	No
IFNGR1	0	0	1	No	No	No
IFNK	0	0	1	No	No	No
IGF1	0	0	1	No	No	No
IGF1R	0	0	1	No	No	No
IGF2BP1	0	0	1	No	No	No
IGF2BP2	0	0	1	No	No	No
IGFBP3	0	0	3	No	Yes	No
IGFN1	0	0	1	No	No	No
IKZF1	0	0	1	No	No	No
IKZF2	0	0	6	No	Yes	No
IL1F10	1	1	0	No	No	No
IL1RN	1	1	0	No	No	No
IL31	0	0	1	No	No	No
IL6ST	1	1	1	No	No	No
IMMP2L	0	0	2	No	No	No
IMPA2	0	0	1	No	No	No
IMPG2	0	0	1	No	No	No
INPP1	2	10	1	Yes	No	No
INPP5D	0	0	1	No	No	No
INSIG2	0	0	1	No	No	No
INSM1	0	0	1	No	No	No
IPO9	0	0	1	No	No	No
IRF2	0	0	1	No	No	No
IRF2BP2	0	0	1	No	No	No
IRF5	0	0	1	No	No	No
IRS1	0	0	2	No	No	No
IRS2	2	5	1	Yes	No	No
ISL1	0	0	1	No	No	No
ITGA1	0	0	1	No	No	No
ITGA6	0	0	1	No	No	No
ITGB1	0	0	1	No	No	No
ITGB8	0	0	4	No	Yes	No
ITPKB	0	0	1	No	No	No
ITPR3	0	0	1	No	No	No
IVNS1ABP	0	0	1	No	No	No
IYD	0	0	1	No	No	No
JADE2	0	0	1	No	No	No
JAG1	1	1	1	No	No	No
JAKMIP3	0	0	1	No	No	No
JAZF1	0	0	1	No	No	No
JPH1	0	0	1	No	No	No
JUP	0	0	2	No	No	No
KALRN	0	0	2	No	No	No
KANK1	0	0	1	No	No	No
KANSL1L	1	4	1	Yes	No	No
KAT6B	0	0	1	No	No	No
KCNAB1	0	0	1	No	No	No
KCNG1	0	0	2	No	No	No
KCNH2	0	0	1	No	No	No
KCNIP1	0	0	1	No	No	No
KCNJ16	0	0	4	No	Yes	No
KCNJ2	0	0	1	No	No	No
KCNMA1	0	0	1	No	No	No
KCNN3	0	0	1	No	No	No
KCTD1	0	0	3	No	Yes	No
KCTD14	0	0	1	No	No	No
KCTD15	1	1	0	No	No	No
KCTD18	0	0	1	No	No	No
KCTD2	0	0	2	No	No	No
KCTD6	1	6	2	Yes	No	No
KDELC2	1	1	1	No	No	No
KDM1A	0	0	1	No	No	No
KDM2B	0	0	1	No	No	No
KDM7A	0	0	1	No	No	No
KIAA0226	0	0	1	No	No	No
KIAA1217	0	0	2	No	No	No
KIAA1324	0	0	1	No	No	No
KIAA1462	2	13	0	Yes	No	No
KIAA1522	0	0	1	No	No	No
KIF18A	0	0	2	No	No	No
KIF2A	0	0	2	No	No	No
KIRREL3	1	9	2	Yes	No	No
KITLG	0	0	1	No	No	No
KLC1	0	0	1	No	No	No
KLC2	0	0	2	No	No	No
KLF12	0	0	3	No	Yes	No
KLF15	1	3	0	Yes	No	No
KLF3	0	0	3	No	Yes	No
KLF4	1	2	3	No	Yes	No
KLF9	0	0	1	No	No	No
KLHL23	0	0	1	No	No	No
KLHL25	0	0	1	No	No	No
KLLN	0	0	1	No	No	No
KMO	1	4	1	Yes	No	No
KREMEN1	0	0	1	No	No	No
KRR1	0	0	1	No	No	No
KRT83	0	0	1	No	No	No
KRT85	0	0	1	No	No	No
LACC1	0	0	1	No	No	No
LAMC1	1	1	3	No	Yes	No
LAMC2	1	1	3	No	Yes	No
LAMC3	0	0	1	No	No	No
LAMP1	0	0	1	No	No	No
LAMP5	0	0	1	No	No	No
LANCL2	0	0	1	No	No	No
LAPTM4A	0	0	2	No	No	No
LASP1	1	2	0	No	No	No
LATS2	1	1	0	No	No	No
LCA5	0	0	1	No	No	No
LCOR	1	2	1	No	No	No
LCP2	0	0	3	No	Yes	No
LDB2	0	0	2	No	No	No
LDHAL6B	0	0	2	No	No	No
LDLRAD3	0	0	1	No	No	No
LEPREL1	0	0	2	No	No	No
LEPREL4	0	0	2	No	No	No
LGALS3	0	0	1	No	No	No
LGALSL	0	0	4	No	Yes	No
LGR4	0	0	2	No	No	No
LHFPL2	0	0	1	No	No	No
LHX8	0	0	1	No	No	No
LIF	2	5	1	Yes	No	No
LIFR	0	0	1	No	No	No
LIMCH1	0	0	1	No	No	No
LIN9	0	0	1	No	No	No
LITAF	0	0	2	No	No	No
LMO4	0	0	1	No	No	No
LMO7	0	0	3	No	Yes	No
LMX1A	1	1	2	No	No	No
LNX1	0	0	2	No	No	No
LPHN2	1	1	0	No	No	No
LPHN3	0	0	1	No	No	No
LRFN2	0	0	2	No	No	No
LRIG2	0	0	1	No	No	No
LRRC16A	0	0	1	No	No	No
LRRC32	0	0	1	No	No	No
LRRC37A3	1	1	0	No	No	No
LRRC8E	0	0	1	No	No	No
LRRN1	0	0	1	No	No	No
LRSAM1	0	0	1	No	No	No
LSAMP	0	0	1	No	No	No
LSG1	1	1	0	No	No	No
LSM14A	1	1	0	No	No	No
LTBP1	0	0	1	No	No	No
LTBP2	1	1	0	No	No	No
LTV1	0	0	1	No	No	No
LY86	0	0	2	No	No	No
LY96	0	0	1	No	No	No
LYL1	0	0	2	No	No	No
LYPD6	0	0	1	No	No	No
LYPD6B	0	0	1	No	No	No
LYPLAL1	0	0	1	No	No	No
LYVE1	0	0	2	No	No	No
LYZL1	0	0	1	No	No	No
LYZL2	0	0	1	No	No	No
MAB21L3	0	0	1	No	No	No
MACC1	0	0	1	No	No	No
MAF	0	0	5	No	Yes	No
MAFB	1	2	1	No	No	No
MAGI3	0	0	1	No	No	No
MAL2	0	0	3	No	Yes	No
MAML2	0	0	2	No	No	No
MAML3	0	0	1	No	No	No
MAP1B	0	0	1	No	No	No
MAP2	0	0	2	No	No	No
MAP2K6	0	0	5	No	Yes	No
MAP2K7	0	0	1	No	No	No
MAP3K1	1	1	3	No	Yes	No
MAP3K13	1	1	2	No	No	No
MAP3K2	0	0	3	No	Yes	No
MAP3K4	0	0	1	No	No	No
MAP3K5	0	0	1	No	No	No
MAP7	0	0	1	No	No	No
MAP9	1	11	0	Yes	No	No
MAPK10	0	0	2	No	No	No
MAPK1IP1L	0	0	1	No	No	No
MAPK8	0	0	1	No	No	No
MAPK8IP2	0	0	1	No	No	No
MARC2	0	0	1	No	No	No
MARCH10	1	1	0	No	No	No
MARCH3	0	0	1	No	No	No
MARCKS	0	0	1	No	No	No
MARCKSL1	1	2	1	No	No	No
MBNL1	0	0	1	No	No	No
MBNL2	0	0	1	No	No	No
MBOAT1	1	4	0	Yes	No	No
MCF2L2	0	0	1	No	No	No
MCHR1	0	0	1	No	No	No
MCM6	0	0	1	No	No	No
MCU	1	8	0	Yes	No	No
MDFIC	0	0	1	No	No	No
MDS2	0	0	1	No	No	No
ME3	0	0	1	No	No	No
MECOM	0	0	1	No	No	No
MED14	1	1	0	No	No	No
MED30	0	0	3	No	Yes	No
MEDAG	0	0	1	No	No	No
MET	1	2	0	No	No	No
MFSD6	2	10	1	Yes	No	No
MFSD9	0	0	1	No	No	No
MGAT3	0	0	1	No	No	No
MGAT5	0	0	1	No	No	No
MGP	0	0	1	No	No	No
MGST2	0	0	1	No	No	No
MICU1	1	8	1	Yes	No	No
MIEF1	0	0	1	No	No	No
MIPEP	0	0	1	No	No	No
MIS18A	0	0	1	No	No	No
MIS18BP1	0	0	1	No	No	No
MKL1	0	0	1	No	No	No
MKLN1	1	11	0	Yes	No	No
MLKL	0	0	1	No	No	No
MLLT10	0	0	1	No	No	No
MLXIP	0	0	1	No	No	No
MMP24	0	0	1	No	No	No
MOB4	0	0	2	No	No	No
MON2	0	0	5	No	Yes	No
MORC3	0	0	1	No	No	No
MOXD1	1	5	0	Yes	No	No
MRC2	1	1	0	No	No	No
MREG	0	0	2	No	No	No
MRPS23	1	3	0	Yes	No	No
MRPS27	0	0	1	No	No	No
MRPS28	0	0	2	No	No	No
MRPS30	0	0	1	No	No	No
MRPS6	0	0	2	No	No	No
MSI2	0	0	1	No	No	No
MSRB3	1	11	0	Yes	No	No
MST1R	0	0	1	No	No	No
MSX2	0	0	2	No	No	No
MTAP	0	0	2	No	No	No
MTHFD2L	0	0	1	No	No	No
MTMR10	0	0	1	No	No	No
MTMR12	0	0	1	No	No	No
MTMR2	0	0	1	No	No	No
MTSS1L	0	0	1	No	No	No
MTX2	0	0	2	No	No	No
MUC20	0	0	1	No	No	No
MUC4	0	0	1	No	No	No
MYBL1	0	0	2	No	No	No
MYF6	1	4	0	Yes	No	No
MYL10	0	0	1	No	No	No
MYLIP	0	0	1	No	No	No
MYLK	0	0	2	No	No	No
MYO10	0	0	1	No	No	No
MYO18A	0	0	2	No	No	No
MYO1D	0	0	1	No	No	No
MYO1E	0	0	2	No	No	No
MYO5C	0	0	1	No	No	No
MYOF	0	0	2	No	No	No
NAB2	0	0	1	No	No	No
NACA2	0	0	1	No	No	No
NAIF1	0	0	2	No	No	No
NAV1	0	0	1	No	No	No
NAV2	0	0	1	No	No	No
NCALD	0	0	1	No	No	No
NCAM1	1	1	0	No	No	No
NCK2	1	6	0	Yes	No	No
NCOA7	0	0	1	No	No	No
NCOR2	0	0	1	No	No	No
NDFIP2	0	0	1	No	No	No
NDRG1	0	0	3	No	Yes	No
NEBL	2	13	1	Yes	No	No
NEDD4L	0	0	1	No	No	No
NEFM	0	0	1	No	No	No
NEK7	0	0	1	No	No	No
NEURL1	0	0	1	No	No	No
NEURL1B	1	3	1	Yes	No	No
NEUROD1	0	0	3	No	Yes	No
NFATC2	0	0	2	No	No	No
NFATC4	0	0	2	No	No	No
NFIA	1	2	0	No	No	No
NFIB	0	0	2	No	No	No
NFIX	0	0	2	No	No	No
NFKBIA	0	0	1	No	No	No
NFKBIZ	0	0	1	No	No	No
NFU1	0	0	2	No	No	No
NGF	1	11	0	Yes	No	No
NGFR	0	0	1	No	No	No
NHSL1	0	0	1	No	No	No
NHSL2	0	0	1	No	No	No
NINJ2	1	1	0	No	No	No
NKX2-2	0	0	1	No	No	No
NKX2-3	0	0	1	No	No	No
NKX6-3	0	0	1	No	No	No
NLK	0	0	1	No	No	No
NMD3	1	1	0	No	No	No
NMT2	0	0	1	No	No	No
NNT	0	0	1	No	No	No
NOG	0	0	1	No	No	No
NOL11	0	0	1	No	No	No
NOS1AP	0	0	1	No	No	No
NOTCH1	0	0	3	No	Yes	No
NOVA1	1	2	0	No	No	No
NR2C1	0	0	1	No	No	No
NR2F2	1	2	0	No	No	No
NR3C1	1	1	2	No	No	No
NR3C2	0	0	1	No	No	No
NR4A2	0	0	1	No	No	No
NR5A2	1	11	1	Yes	No	No
NRARP	0	0	2	No	No	No
NRN1	0	0	1	No	No	No
NRP1	0	0	1	No	No	No
NSMAF	0	0	1	No	No	No
NSMCE2	2	5	2	Yes	No	No
NSUN7	0	0	2	No	No	No
NT5E	0	0	1	No	No	No
NTN4	2	10	0	Yes	No	No
NTRK2	1	6	1	Yes	No	No
NTSR1	0	0	1	No	No	No
NUBPL	0	0	2	No	No	No
NUDT5	0	0	1	No	No	No
NUP160	0	0	2	No	No	No
NUP50	0	0	1	No	No	No
NXPH3	0	0	1	No	No	No
NXT1	0	0	1	No	No	No
NYNRIN	0	0	2	No	No	No
OAT	0	0	1	No	No	No
OBFC1	0	0	1	No	No	No
OCLN	0	0	1	No	No	No
OFCC1	0	0	2	No	No	No
OLA1	0	0	1	No	No	No
OLIG1	0	0	1	No	No	No
OLIG3	0	0	1	No	No	No
OMA1	1	5	0	Yes	No	No
OR52W1	1	1	0	No	No	No
ORAI1	0	0	1	No	No	No
OSMR	0	0	1	No	No	No
OSR1	0	0	1	No	No	No
OTUD3	1	6	0	Yes	No	No
OTX1	0	0	1	No	No	No
OXGR1	0	0	1	No	No	No
OXR1	0	0	2	No	No	No
P2RX1	0	0	1	No	No	No
P2RY1	0	0	2	No	No	No
P2RY2	0	0	1	No	No	No
P2RY6	0	0	1	No	No	No
P4HA2	0	0	1	No	No	No
PACS1	0	0	2	No	No	No
PACSIN2	0	0	1	No	No	No
PAG1	1	5	1	Yes	No	No
PAH	0	0	1	No	No	No
PALLD	0	0	2	No	No	No
PAM16	0	0	1	No	No	No
PAPPA-AS1	1	11	0	Yes	No	No
PAQR9	0	0	1	No	No	No
PARD3B	0	0	1	No	No	No
PARD6B	1	1	1	No	No	No
PARP1	0	0	1	No	No	No
PARP6	0	0	1	No	No	No
PARP8	0	0	1	No	No	No
PARVA	0	0	1	No	No	No
PAWR	0	0	1	No	No	No
PAX1	0	0	1	No	No	No
PAX2	0	0	1	No	No	No
PAX8	0	0	1	No	No	No
PBOV1	0	0	1	No	No	No
PBX1	1	5	0	Yes	No	No
PCBP1	0	0	1	No	No	No
PCDH1	0	0	1	No	No	No
PCDH7	0	0	1	No	No	No
PCDHGC5	0	0	1	No	No	No
PCGF5	0	0	1	No	No	No
PCLO	1	11	0	Yes	No	No
PCNX	0	0	1	No	No	No
PCOLCE2	0	0	1	No	No	No
PCSK6	0	0	1	No	No	No
PDCD4	2	8	0	Yes	No	No
PDCD5	0	0	1	No	No	No
PDE11A	0	0	1	No	No	No
PDE1C	0	0	1	No	No	No
PDGFA	1	1	0	No	No	No
PDHB	1	6	2	Yes	No	No
PDIA4	0	0	1	No	No	No
PDIK1L	0	0	1	No	No	No
PDK1	0	0	1	No	No	No
PDK4	1	2	3	No	Yes	No
PDLIM1	1	1	2	No	No	No
PDLIM3	0	0	1	No	No	No
PDLIM4	0	0	2	No	No	No
PDZRN4	0	0	2	No	No	No
PEBP4	0	0	1	No	No	No
PELI1	0	0	4	No	Yes	No
PEPD	0	0	1	No	No	No
PER2	0	0	1	No	No	No
PERP	0	0	1	No	No	No
PEX10	0	0	1	No	No	No
PFKFB3	0	0	1	No	No	No
PFN2	0	0	2	No	No	No
PGAM4	0	0	1	No	No	No
PGF	0	0	1	No	No	No
PGPEP1L	0	0	1	No	No	No
PGS1	0	0	1	No	No	No
PHACTR1	2	10	2	Yes	No	No
PHACTR2	0	0	1	No	No	No
PHB	1	11	0	Yes	No	No
PHF21A	0	0	1	No	No	No
PHLDA1	0	0	1	No	No	No
PHLDA3	0	0	2	No	No	No
PI4K2A	0	0	2	No	No	No
PICALM	0	0	4	No	Yes	No
PIGL	0	0	1	No	No	No
PIGM	1	1	0	No	No	No
PIK3AP1	0	0	2	No	No	No
PIK3C3	1	1	0	No	No	No
PIK3CB	0	0	1	No	No	No
PIK3R1	0	0	3	No	Yes	No
PITPNC1	0	0	1	No	No	No
PITX1	0	0	2	No	No	No
PJA1	0	0	3	No	Yes	No
PKDCC	0	0	1	No	No	No
PKIA	0	0	1	No	No	No
PKM	0	0	1	No	No	No
PKP1	0	0	1	No	No	No
PLAU	0	0	1	No	No	No
PLB1	0	0	2	No	No	No
PLCB1	0	0	2	No	No	No
PLCB4	0	0	1	No	No	No
PLCE1	0	0	1	No	No	No
PLCG2	0	0	1	No	No	No
PLCH2	0	0	1	No	No	No
PLCL2	0	0	1	No	No	No
PLD1	1	1	1	No	No	No
PLEKHA1	1	9	2	Yes	No	No
PLEKHA2	0	0	1	No	No	No
PLEKHA5	0	0	1	No	No	No
PLEKHA7	0	0	1	No	No	No
PLEKHG1	0	0	1	No	No	No
PLEKHM3	0	0	2	No	No	No
PLET1	1	1	0	No	No	No
PLG	0	0	1	No	No	No
PLK2	0	0	1	No	No	No
PLS1	0	0	1	No	No	No
PLXDC1	1	2	0	No	No	No
PLXND1	0	0	1	No	No	No
PMFBP1	0	0	1	No	No	No
PODXL	1	11	0	Yes	No	No
POLD3	0	0	1	No	No	No
PON1	0	0	1	No	No	No
PON2	1	4	0	Yes	No	No
PON3	1	4	0	Yes	No	No
POU2AF1	2	7	1	Yes	No	No
POU2F1	0	0	1	No	No	No
POU2F2	0	0	1	No	No	No
POU3F1	0	0	1	No	No	No
PPAP2B	1	6	0	Yes	No	No
PPAPDC2	0	0	1	No	No	No
PPARA	0	0	1	No	No	No
PPARG	0	0	1	No	No	No
PPARGC1A	0	0	1	No	No	No
PPCDC	0	0	1	No	No	No
PPM1H	0	0	5	No	Yes	No
PPP1CB	0	0	2	No	No	No
PPP1R17	0	0	1	No	No	No
PPP1R3B	0	0	1	No	No	No
PPP1R9A	0	0	1	No	No	No
PPP3CA	0	0	2	No	No	No
PPP3CB	0	0	1	No	No	No
PRAC1	0	0	1	No	No	No
PRCD	0	0	1	No	No	No
PRCP	0	0	1	No	No	No
PRDM1	0	0	1	No	No	No
PRDM16	0	0	1	No	No	No
PRDX5	0	0	1	No	No	No
PREP	0	0	2	No	No	No
PRICKLE2	0	0	1	No	No	No
PRKAA1	0	0	1	No	No	No
PRKAG2	0	0	1	No	No	No
PRKCA	0	0	3	No	Yes	No
PRKCE	0	0	1	No	No	No
PRKCH	1	2	1	No	No	No
PRKCI	0	0	1	No	No	No
PRKCQ	0	0	1	No	No	No
PRL	1	4	0	Yes	No	No
PRLR	0	0	1	No	No	No
PRMT2	0	0	1	No	No	No
PROC	0	0	3	No	Yes	No
PROCR	0	0	1	No	No	No
PROM1	0	0	1	No	No	No
PROX1	0	0	1	No	No	No
PRPF18	0	0	1	No	No	No
PRPS1L1	1	2	0	No	No	No
PRR15	0	0	1	No	No	No
PRSS22	0	0	1	No	No	No
PRTFDC1	0	0	3	No	Yes	No
PSAT1	1	9	0	Yes	No	No
PSD3	0	0	1	No	No	No
PSD4	0	0	1	No	No	No
PSIP1	0	0	1	No	No	No
PSMA6	0	0	1	No	No	No
PSMD7	0	0	1	No	No	No
PSMG1	3	7	0	Yes	No	No
PSMG4	0	0	1	No	No	No
PTBP2	0	0	1	No	No	No
PTGER2	0	0	1	No	No	No
PTGES	0	0	1	No	No	No
PTN	0	0	2	No	No	No
PTPLB	0	0	2	No	No	No
PTPN1	0	0	3	No	Yes	No
PTPN13	0	0	1	No	No	No
PTPN3	0	0	1	No	No	No
PTPRJ	0	0	2	No	No	No
PTPRM	0	0	2	No	No	No
PTPRO	0	0	2	No	No	No
PTPRQ	1	4	0	Yes	No	No
PTTG2	0	0	3	No	Yes	No
PUM2	0	0	1	No	No	No
QDPR	0	0	2	No	No	No
QRSL1	0	0	1	No	No	No
RAB11A	0	0	1	No	No	No
RAB11FIP4	0	0	1	No	No	No
RAB14	0	0	1	No	No	No
RAB20	0	0	1	No	No	No
RAB3C	0	0	1	No	No	No
RABL5	0	0	1	No	No	No
RAD23B	0	0	1	No	No	No
RAD51B	0	0	3	No	Yes	No
RAI1	0	0	1	No	No	No
RAI14	1	1	5	No	Yes	No
RALGAPA2	0	0	1	No	No	No
RAMP1	0	0	1	No	No	No
RANBP2	0	0	2	No	No	No
RAP2B	0	0	3	No	Yes	No
RAPGEF2	0	0	1	No	No	No
RAPGEF4	1	1	2	No	No	No
RAPH1	0	0	1	No	No	No
RARB	0	0	1	No	No	No
RASAL1	0	0	1	No	No	No
RASAL2	0	0	4	No	Yes	No
RASGEF1A	0	0	1	No	No	No
RASGRP3	0	0	2	No	No	No
RASL11A	1	2	1	No	No	No
RASL12	0	0	1	No	No	No
RASSF6	0	0	1	No	No	No
RBBP8	0	0	3	No	Yes	No
RBKS	0	0	1	No	No	No
RBM20	2	8	0	Yes	No	No
RBM47	0	0	3	No	Yes	No
RBMS1	0	0	1	No	No	No
RBMS3	0	0	3	No	Yes	No
REEP3	0	0	2	No	No	No
RER1	0	0	1	No	No	No
RERE	0	0	1	No	No	No
RERG	0	0	1	No	No	No
REV3L	0	0	1	No	No	No
RFTN2	0	0	2	No	No	No
RFX3	0	0	1	No	No	No
RGMA	1	2	1	No	No	No
RGS1	0	0	1	No	No	No
RGS10	0	0	1	No	No	No
RGS2	0	0	1	No	No	No
RGS21	0	0	1	No	No	No
RGS7	0	0	1	No	No	No
RGS9	1	11	0	Yes	No	No
RHBDF2	0	0	1	No	No	No
RHEB	0	0	1	No	No	No
RICTOR	1	7	1	Yes	No	No
RIPK2	0	0	1	No	No	No
RMND5A	0	0	1	No	No	No
RNASEH2B	0	0	1	No	No	No
RND1	0	0	1	No	No	No
RND3	0	0	4	No	Yes	No
RNF103	0	0	1	No	No	No
RNF186	1	6	0	Yes	No	No
RNF19A	2	12	1	Yes	No	No
ROCK1	1	4	1	Yes	No	No
RPF1	0	0	1	No	No	No
RPH3AL	1	1	0	No	No	No
RPS24	0	0	3	No	Yes	No
RPS3A	0	0	1	No	No	No
RPS6KL1	0	0	1	No	No	No
RREB1	0	0	2	No	No	No
RRM2B	0	0	1	No	No	No
RSU1	0	0	1	No	No	No
RTN4IP1	0	0	1	No	No	No
RUNX1	1	2	4	No	Yes	No
RUNX3	1	6	0	Yes	No	No
RXFP2	0	0	3	No	Yes	No
S100B	0	0	1	No	No	No
SALL1	1	7	2	Yes	No	No
SAMD4A	0	0	1	No	No	No
SAMD9	0	0	1	No	No	No
SAP25	0	0	2	No	No	No
SARS	0	0	1	No	No	No
SASH1	0	0	1	No	No	No
SCAMP1	0	0	1	No	No	No
SCARA3	0	0	1	No	No	No
SCD	0	0	1	No	No	No
SCG2	0	0	1	No	No	No
SCG5	0	0	1	No	No	No
SCGB1A1	0	0	1	No	No	No
SCIN	1	4	0	Yes	No	No
SCMH1	0	0	1	No	No	No
SCML4	0	0	1	No	No	No
SDC1	0	0	3	No	Yes	No
SDCCAG8	0	0	2	No	No	No
SEC14L1	0	0	1	No	No	No
SEC16A	0	0	2	No	No	No
SEL1L3	1	3	0	Yes	No	No
SEMA3A	0	0	6	No	Yes	No
SEMA3C	0	0	2	No	No	No
SEMA3D	0	0	2	No	No	No
SEMA4F	0	0	1	No	No	No
SEMA6D	1	1	0	No	No	No
SENP2	0	0	1	No	No	No
SEPP1	0	0	1	No	No	No
SEPT11	0	0	2	No	No	No
SEPT5	0	0	1	No	No	No
SEPT9	0	0	1	No	No	No
SERBP1	0	0	1	No	No	No
SERPINI1	0	0	1	No	No	No
SETMAR	0	0	1	No	No	No
SGK1	1	4	1	Yes	No	No
SGPP2	0	0	1	No	No	No
SH2D4A	0	0	1	No	No	No
SH3BGRL2	0	0	1	No	No	No
SH3BP4	1	10	1	Yes	No	No
SH3D19	0	0	1	No	No	No
SH3GL3	0	0	1	No	No	No
SH3PXD2A	0	0	2	No	No	No
SHROOM3	0	0	2	No	No	No
SIK1	0	0	1	No	No	No
SIPA1L1	0	0	1	No	No	No
SIRPA	1	11	0	Yes	No	No
SIRPG	1	11	0	Yes	No	No
SKAP1	0	0	1	No	No	No
SKI	0	0	1	No	No	No
SKIL	0	0	1	No	No	No
SLA	0	0	1	No	No	No
SLAMF9	1	1	0	No	No	No
SLC10A6	0	0	1	No	No	No
SLC12A2	0	0	1	No	No	No
SLC15A1	1	3	0	Yes	No	No
SLC16A5	0	0	2	No	No	No
SLC17A5	0	0	1	No	No	No
SLC1A1	0	0	1	No	No	No
SLC1A2	0	0	1	No	No	No
SLC1A4	0	0	1	No	No	No
SLC1A7	0	0	2	No	No	No
SLC22A1	0	0	1	No	No	No
SLC22A2	0	0	2	No	No	No
SLC22A23	0	0	1	No	No	No
SLC22A3	0	0	1	No	No	No
SLC22A4	0	0	2	No	No	No
SLC25A13	0	0	1	No	No	No
SLC25A28	0	0	1	No	No	No
SLC25A33	0	0	1	No	No	No
SLC25A5	0	0	1	No	No	No
SLC26A7	0	0	1	No	No	No
SLC27A6	1	1	0	No	No	No
SLC28A3	1	6	1	Yes	No	No
SLC29A3	0	0	1	No	No	No
SLC2A12	1	4	0	Yes	No	No
SLC2A13	0	0	1	No	No	No
SLC2A9	0	0	3	No	Yes	No
SLC34A2	1	3	0	Yes	No	No
SLC35G1	0	0	1	No	No	No
SLC37A3	0	0	1	No	No	No
SLC39A10	0	0	1	No	No	No
SLC40A1	0	0	2	No	No	No
SLC44A3	0	0	3	No	Yes	No
SLC44A5	0	0	1	No	No	No
SLC45A4	0	0	1	No	No	No
SLC51B	0	0	1	No	No	No
SLC5A10	0	0	1	No	No	No
SLC6A7	0	0	1	No	No	No
SLC7A11	0	0	1	No	No	No
SLC9A2	0	0	1	No	No	No
SLCO3A1	0	0	3	No	Yes	No
SLFNL1	0	0	1	No	No	No
SLMO1	0	0	1	No	No	No
SLX4IP	0	0	1	No	No	No
SMAD3	0	0	7	No	Yes	No
SMAD5	0	0	1	No	No	No
SMAD6	0	0	7	No	Yes	No
SMAD7	0	0	1	No	No	No
SMC3	0	0	1	No	No	No
SMIM2	0	0	1	No	No	No
SMPD3	0	0	1	No	No	No
SMURF2	1	1	0	No	No	No
SNN	0	0	2	No	No	No
SNRPA1	0	0	1	No	No	No
SNX14	0	0	1	No	No	No
SNX19	0	0	1	No	No	No
SNX7	0	0	1	No	No	No
SOAT1	0	0	2	No	No	No
SOBP	0	0	1	No	No	No
SOCS7	0	0	2	No	No	No
SORBS1	1	1	1	No	No	No
SORBS2	0	0	1	No	No	No
SOX14	0	0	1	No	No	No
SOX21	1	11	0	Yes	No	No
SOX30	0	0	1	No	No	No
SOX4	1	4	0	Yes	No	No
SOX7	0	0	1	No	No	No
SOX9	2	13	1	Yes	No	No
SP3	1	7	1	Yes	No	No
SPAG1	1	11	0	Yes	No	No
SPAG9	0	0	1	No	No	No
SPATS2L	0	0	1	No	No	No
SPECC1L	0	0	1	No	No	No
SPEN	0	0	1	No	No	No
SPINK2	1	4	0	Yes	No	No
SPIRE1	0	0	1	No	No	No
SPOCK1	0	0	1	No	No	No
SPRED1	0	0	2	No	No	No
SPRY1	0	0	1	No	No	No
SPRY4	0	0	3	No	Yes	No
SPSB1	0	0	1	No	No	No
SPTSSA	1	5	2	Yes	No	No
SPTSSB	1	1	0	No	No	No
SRCIN1	0	0	1	No	No	No
SREBF1	0	0	1	No	No	No
SRGAP1	1	1	0	No	No	No
SRGAP3	0	0	1	No	No	No
SRP9	0	0	1	No	No	No
SRR	0	0	2	No	No	No
SSB	0	0	1	No	No	No
SSFA2	0	0	3	No	Yes	No
SSPN	1	2	0	No	No	No
SSR3	0	0	1	No	No	No
ST14	0	0	1	No	No	No
ST18	0	0	1	No	No	No
ST3GAL1	0	0	3	No	Yes	No
ST3GAL4	1	9	2	Yes	No	No
ST6GALNAC2	0	0	1	No	No	No
ST8SIA2	0	0	3	No	Yes	No
ST8SIA3	1	6	0	Yes	No	No
STAT3	0	0	2	No	No	No
STAT5A	0	0	2	No	No	No
STC2	1	1	0	No	No	No
STEAP1	1	4	0	Yes	No	No
STEAP2	1	4	0	Yes	No	No
STK10	0	0	1	No	No	No
STK38L	0	0	2	No	No	No
STOM	0	0	1	No	No	No
STON2	1	2	1	No	No	No
STRN	0	0	1	No	No	No
STX16	0	0	1	No	No	No
STYK1	0	0	1	No	No	No
SUCLG1	0	0	1	No	No	No
SUCNR1	0	0	1	No	No	No
SUMF1	0	0	1	No	No	No
SUPT3H	0	0	2	No	No	No
SUSD1	0	0	2	No	No	No
SUSD4	0	0	1	No	No	No
SVIL	2	13	0	Yes	No	No
SYDE2	0	0	1	No	No	No
SYNC	0	0	2	No	No	No
SYPL1	0	0	1	No	No	No
SYTL2	0	0	2	No	No	No
SZT2	1	8	0	Yes	No	No
TACC3	0	0	1	No	No	No
TACR2	0	0	2	No	No	No
TACSTD2	1	5	0	Yes	No	No
TAF4B	0	0	3	No	Yes	No
TAF8	0	0	1	No	No	No
TAMM41	0	0	1	No	No	No
TANC1	0	0	1	No	No	No
TANC2	0	0	1	No	No	No
TANK	0	0	1	No	No	No
TAPT1	0	0	1	No	No	No
TBC1D16	0	0	2	No	No	No
TBC1D2	0	0	1	No	No	No
TBCCD1	0	0	2	No	No	No
TBL1X	0	0	1	No	No	No
TBX3	1	1	0	No	No	No
TBX4	0	0	1	No	No	No
TBX5	1	1	0	No	No	No
TCF4	0	0	1	No	No	No
TCF7	0	0	1	No	No	No
TCF7L1	0	0	1	No	No	No
TCF7L2	1	1	1	No	No	No
TCN1	0	0	1	No	No	No
TCP11	1	1	1	No	No	No
TDRD1	0	0	1	No	No	No
TEAD1	0	0	1	No	No	No
TEKT3	0	0	1	No	No	No
TENM2	0	0	2	No	No	No
TET2	0	0	1	No	No	No
TEX35	0	0	4	No	Yes	No
TFAP2A	0	0	1	No	No	No
TFAP2C	0	0	1	No	No	No
TFAP4	0	0	1	No	No	No
TGFB2	0	0	4	No	Yes	No
TGFB3	0	0	2	No	No	No
TGFBI	0	0	1	No	No	No
TGFBR2	0	0	1	No	No	No
TGIF1	0	0	3	No	Yes	No
TGOLN2	0	0	1	No	No	No
THADA	0	0	1	No	No	No
THBS1	0	0	3	No	Yes	No
THRSP	0	0	1	No	No	No
THUMPD3	0	0	1	No	No	No
TIAF1	0	0	2	No	No	No
TIMM21	0	0	1	No	No	No
TIPARP	0	0	2	No	No	No
TJP2	0	0	2	No	No	No
TLE3	0	0	1	No	No	No
TLR5	0	0	1	No	No	No
TLR8	0	0	2	No	No	No
TM2D1	1	2	0	No	No	No
TM4SF1	0	0	3	No	Yes	No
TM4SF20	0	0	1	No	No	No
TM4SF4	0	0	3	No	Yes	No
TM9SF3	0	0	2	No	No	No
TMC1	1	1	0	No	No	No
TMCC1	0	0	1	No	No	No
TMCO5A	0	0	2	No	No	No
TMED10	1	2	1	No	No	No
TMEM105	0	0	1	No	No	No
TMEM133	0	0	1	No	No	No
TMEM14E	0	0	1	No	No	No
TMEM163	0	0	1	No	No	No
TMEM17	0	0	1	No	No	No
TMEM181	0	0	1	No	No	No
TMEM212	1	4	0	Yes	No	No
TMEM230	0	0	1	No	No	No
TMEM26	0	0	2	No	No	No
TMEM30B	0	0	1	No	No	No
TMEM66	0	0	1	No	No	No
TMEM97	0	0	1	No	No	No
TMIGD1	0	0	1	No	No	No
TMSB4X	0	0	2	No	No	No
TMX1	1	1	4	No	Yes	No
TMX4	0	0	2	No	No	No
TNFAIP3	0	0	1	No	No	No
TNFAIP6	0	0	1	No	No	No
TNFRSF11A	0	0	1	No	No	No
TNFRSF11B	0	0	1	No	No	No
TNFRSF19	0	0	1	No	No	No
TNFRSF21	0	0	2	No	No	No
TNFSF15	0	0	1	No	No	No
TNFSF18	1	11	1	Yes	No	No
TNIK	1	1	1	No	No	No
TNKS	0	0	1	No	No	No
TNNI1	0	0	2	No	No	No
TNP1	0	0	1	No	No	No
TNRC6B	1	1	1	No	No	No
TNS3	0	0	3	No	Yes	No
TOB1	0	0	1	No	No	No
TOMM20	0	0	2	No	No	No
TOP1	1	2	1	No	No	No
TOP1MT	1	4	1	Yes	No	No
TOP2B	0	0	1	No	No	No
TOR1B	0	0	1	No	No	No
TOX	0	0	1	No	No	No
TOX2	0	0	1	No	No	No
TP53AIP1	0	0	1	No	No	No
TPBGL	0	0	1	No	No	No
TPPP3	1	1	0	No	No	No
TRAF3IP1	0	0	1	No	No	No
TRAF3IP2	0	0	1	No	No	No
TRAF3IP3	0	0	2	No	No	No
TRAF4	1	2	0	No	No	No
TRIB1	2	5	2	Yes	No	No
TRIM2	0	0	2	No	No	No
TRIM44	0	0	1	No	No	No
TRIO	0	0	1	No	No	No
TRIOBP	0	0	1	No	No	No
TRPC1	0	0	1	No	No	No
TRPS1	1	6	0	Yes	No	No
TSC22D2	0	0	2	No	No	No
TSEN15	0	0	2	No	No	No
TSKU	0	0	1	No	No	No
TSPAN13	0	0	1	No	No	No
TSPAN18	0	0	1	No	No	No
TSPYL2	0	0	1	No	No	No
TTC30A	0	0	1	No	No	No
TTC32	0	0	1	No	No	No
TTC33	0	0	1	No	No	No
TTC7A	0	0	1	No	No	No
TTLL1	0	0	1	No	No	No
TTLL5	0	0	2	No	No	No
TULP4	0	0	1	No	No	No
TVP23C	0	0	1	No	No	No
TWIST2	0	0	1	No	No	No
TWISTNB	1	4	0	Yes	No	No
TXNDC16	0	0	1	No	No	No
TXNDC5	0	0	1	No	No	No
UACA	0	0	1	No	No	No
UBAC2	2	5	0	Yes	No	No
UBASH3B	1	1	0	No	No	No
UBE2A	0	0	1	No	No	No
UBE2D2	0	0	2	No	No	No
UBE2F	0	0	1	No	No	No
UBE2U	1	4	1	Yes	No	No
UBXN2B	1	4	1	Yes	No	No
UCHL1	0	0	1	No	No	No
UCHL3	0	0	3	No	Yes	No
UCHL5	0	0	1	No	No	No
UGCG	0	0	2	No	No	No
UMODL1	0	0	1	No	No	No
UMPS	0	0	2	No	No	No
UNC13C	0	0	1	No	No	No
UNC5CL	0	0	2	No	No	No
UPK3A	0	0	1	No	No	No
UPP2	0	0	2	No	No	No
USP2	0	0	1	No	No	No
USP24	0	0	1	No	No	No
USP40	0	0	1	No	No	No
USP44	2	10	0	Yes	No	No
USP54	0	0	1	No	No	No
USP6NL	0	0	1	No	No	No
USP9X	1	1	0	No	No	No
UTP11L	0	0	1	No	No	No
VAC14	0	0	1	No	No	No
VANGL1	1	11	0	Yes	No	No
VASN	0	0	2	No	No	No
VDAC1	0	0	1	No	No	No
VEZF1	1	3	0	Yes	No	No
VGLL4	0	0	1	No	No	No
VIT	0	0	1	No	No	No
VPS13A	0	0	1	No	No	No
WDR11	0	0	1	No	No	No
WDR72	0	0	1	No	No	No
WDR75	0	0	3	No	Yes	No
WDR76	0	0	1	No	No	No
WDSUB1	0	0	1	No	No	No
WDYHV1	0	0	1	No	No	No
WISP1	0	0	1	No	No	No
WNT16	0	0	1	No	No	No
WNT7B	0	0	6	No	Yes	No
WNT8B	0	0	1	No	No	No
WWTR1	0	0	1	No	No	No
XBP1	0	0	2	No	No	No
XCL1	0	0	1	No	No	No
XPO4	1	1	0	No	No	No
XPR1	0	0	1	No	No	No
XRCC6BP1	0	0	1	No	No	No
YAP1	0	0	1	No	No	No
YBX3	0	0	1	No	No	No
YWHAZ	0	0	1	No	No	No
ZADH2	0	0	1	No	No	No
ZAR1	0	0	1	No	No	No
ZBTB17	0	0	1	No	No	No
ZBTB18	0	0	1	No	No	No
ZBTB20	0	0	1	No	No	No
ZBTB38	0	0	1	No	No	No
ZBTB46	1	6	0	Yes	No	No
ZC2HC1A	0	0	1	No	No	No
ZCCHC2	0	0	1	No	No	No
ZDHHC1	1	1	0	No	No	No
ZDHHC7	0	0	1	No	No	No
ZFAND5	1	1	1	No	No	No
ZFHX3	1	1	1	No	No	No
ZFP36L1	0	0	3	No	Yes	No
ZFP36L2	0	0	2	No	No	No
ZFP90	0	0	1	No	No	No
ZFR	0	0	1	No	No	No
ZFYVE19	0	0	1	No	No	No
ZG16B	0	0	1	No	No	No
ZHX2	0	0	1	No	No	No
ZNF217	0	0	4	No	Yes	No
ZNF385B	0	0	1	No	No	No
ZNF438	0	0	1	No	No	No
ZNF469	0	0	2	No	No	No
ZNF503	0	0	1	No	No	No
ZNF574	0	0	1	No	No	No
ZNF593	0	0	1	No	No	No
ZNF608	0	0	2	No	No	No
ZNF618	0	0	2	No	No	No
ZNF648	0	0	1	No	No	No
ZNF652	1	11	0	Yes	No	No
ZNF678	0	0	2	No	No	No
ZNF696	1	4	1	Yes	No	No
ZNF703	1	4	1	Yes	No	No
ZNF704	0	0	1	No	No	No
ZNF705B	0	0	1	No	No	No
ZNF706	1	11	1	Yes	No	No
ZNHIT6	0	0	3	No	Yes	No
ZNRF3	0	0	3	No	Yes	No
ZPLD1	0	0	1	No	No	No
