# Supplementary material for: The Noncoding Mutational Landscape of Pancreatic Cancer Reveals Recurrent Somatic Mutations in Enhancer Regions
Source: Cancer Res Commun. 2025 Oct 17;5(10):1839–51. doi: 10.1158/2767-9764.CRC-24-0167 (PMC12531768; doi:10.1158/2767-9764.CRC-24-0167)
Supplement: Supplementary Table 12 — Association between Conserved Enhancer Mutations and Gene Expression in the Autopsy Cohort [file crc-24-0167_supplementary_table_12_suppst12.xlsx]

## Sheet: Supp_Table12
Supplementary Table 12. Association between Conserved Enhancer Mutations and Gene Expression in the Autopsy Cohort
Gene	MUT_cnt	WT_cnt	p	p.adj	p.format	p.signif	reliability test (p.adj)	reliability test	method	MUT	WT	Dir	Up/Down in MUT	Including GO analysis
AXIN2	11	48	2.85845e-11	5.7e-11	2.9e-11	****	0	Yes	Wilcoxon	3.12881	2.19961	MUT	Up	Yes
NR5A2	11	39	4.30158e-07	1.3e-06	4.3e-07	****	0	Yes	Wilcoxon	1.88164	2.57085	WT	Down	Yes
MAP9	11	39	6.07618e-06	1.8e-05	6.1e-06	****	0	Yes	Wilcoxon	2.13499	2.56268	WT	Down	Yes
SOX21	11	42	6.34808e-06	1.3e-05	6.3e-06	****	0	Yes	Wilcoxon	0	1.54722	WT	Down	Yes
DCBLD2	11	17	9.03411e-06	9e-06	9e-06	****	0.0001	Yes	Wilcoxon	2.56022	3.21463	WT	Down	Yes
EGLN3	5	26	2.35417e-05	2.4e-05	2.4e-05	****	0	Yes	Wilcoxon	1.77492	3.08556	WT	Down	Yes
GRHL2	11	21	2.35924e-05	7.1e-05	2.4e-05	****	0	Yes	Wilcoxon	3.21086	2.64664	MUT	Up	Yes
SPAG1	11	27	3.74048e-05	0.00011	3.7e-05	****	0.0001	Yes	Wilcoxon	2.51504	2.27793	MUT	Up	Yes
PCLO	11	20	7.60815e-05	0.00023	7.6e-05	****	0	Yes	Wilcoxon	3.43673	2.94356	MUT	Up	Yes
PPAP2B	6	51	0.000154719	0.00046	0.00015	***	0	Yes	Wilcoxon	2.58427	2.97639	WT	Down	Yes
ETS2	7	50	0.000209095	0.00042	0.00021	***	0	Yes	Wilcoxon	3.03286	3.59511	WT	Down	Yes
SIRPG	11	41	0.000208678	0.00063	0.00021	***	0	Yes	Wilcoxon	0.384864	1.05217	WT	Down	Yes
ZNF706	11	50	0.000211445	0.00042	0.00021	***	0.0004	Yes	Wilcoxon	3.24734	2.95991	MUT	Up	Yes
RGS9	11	36	0.000258227	0.00052	0.00026	***	0	Yes	Wilcoxon	1.08172	1.59302	WT	Down	Yes
SLC28A3	6	41	0.000281814	0.00056	0.00028	***	0.0003	Yes	Wilcoxon	0.805597	1.84433	WT	Down	Yes
RUNX3	6	42	0.000300533	0.0006	0.0003	***	0.0003	Yes	Wilcoxon	1.70909	2.31309	WT	Down	Yes
ST3GAL4	9	45	0.000297082	0.00059	0.0003	***	0.0002	Yes	Wilcoxon	2.81455	2.56857	MUT	Up	Yes
PTPRQ	4	16	0.000412797	0.0012	0.00041	***	0	Yes	Wilcoxon	0.843027	1.64774	WT	Down	Yes
SH3BP4	10	48	0.000453899	0.00091	0.00045	***	0.0005	Yes	Wilcoxon	3.40738	3.14453	MUT	Up	Yes
CLIC4	6	29	0.00047808	0.00096	0.00048	***	0.0008	Yes	Wilcoxon	4.11284	3.51007	MUT	Up	Yes
SPTSSA	5	40	0.000833225	0.0017	0.00083	***	0.0007	Yes	Wilcoxon	2.42125	2.74195	WT	Down	Yes
SIRPA	11	36	0.00101322	0.003	0.001	**	0.0012	Yes	Wilcoxon	2.69756	2.93718	WT	Down	Yes
FABP5	5	55	0.00121103	0.0024	0.0012	**	0	Yes	Wilcoxon	2.90598	2.13262	MUT	Up	Yes
ZBTB46	6	17	0.00126799	0.0029	0.00127	**	0.001	Yes	Wilcoxon	2.09482	2.57266	WT	Down	Yes
ABCC4	11	27	0.00189969	0.0057	0.0019	**	0.0013	Yes	Wilcoxon	2.23126	2.55777	WT	Down	Yes
RNF186	6	56	0.0019066	0.0019	0.0019	**	0.0008	Yes	Wilcoxon	0	0.699337	WT	Down	No
MSRB3	11	24	0.00208357	0.0063	0.0021	**	0.0019	Yes	Wilcoxon	2.54536	3.02068	WT	Down	Yes
PODXL	11	29	0.00236896	0.0024	0.0024	**	0.0014	Yes	Wilcoxon	3.288	3.61118	WT	Down	Yes
OTUD3	6	38	0.00280689	0.0056	0.0028	**	0.0027	Yes	Wilcoxon	2.91142	2.58457	MUT	Up	Yes
HOXC11	4	57	0.00305658	0.0061	0.0031	**	0.0002	Yes	Wilcoxon	2.06156	1.24594	MUT	Up	Yes
KLF4	2	34	0.0031746	0.0063	0.0032	**	0.0035	Yes	Wilcoxon	2.02707	2.89945	WT	Down	Yes
POU2AF1	7	38	0.00426381	0.013	0.0043	**	0.0047	Yes	Wilcoxon	0.451761	1.3484	WT	Down	Yes
KLF5	5	51	0.00486487	0.0097	0.0049	**	0.0027	Yes	Wilcoxon	2.80835	3.37775	WT	Down	Yes
OMA1	5	31	0.0059683	0.018	0.006	**	0.0043	Yes	Wilcoxon	2.7316	2.45843	MUT	Up	Yes
CDCA7	7	55	0.00665515	0.0067	0.0067	**	0.0062	Yes	Wilcoxon	1.875	2.25676	WT	Down	Yes
PBX1	5	9	0.00699301	0.0076	0.00699	**	0.0076	Yes	Wilcoxon	2.31031	3.22736	WT	Down	Yes
ARPP21	11	28	0.00792244	0.024	0.0079	**	0.0053	Yes	Wilcoxon	0	0.464002	WT	Down	No
KIAA1462	13	48	0.00823414	0.016	0.0082	**	0.0087	Yes	Wilcoxon	2.94133	3.19432	WT	Down	Yes
POU5F1B	7	21	0.0084389	0.017	0.0084	**	0.0085	Yes	Wilcoxon	0.654409	1.39188	WT	Down	Yes
BTG4	7	31	0.00845045	0.0085	0.0085	**	0.0069	Yes	Wilcoxon	0.28215	0	MUT	Up	No
PSAT1	9	43	0.00934597	0.019	0.0093	**	0.0091	Yes	Wilcoxon	2.65753	1.93191	MUT	Up	Yes
ZNF703	4	58	0.010333	0.01	0.01	*	0.0057	Yes	Wilcoxon	1.80269	2.50615	WT	Down	Yes
DOCK9	8	32	0.0108533	0.022	0.0109	*	0.0104	Yes	Wilcoxon	3.79661	3.61234	MUT	Up	Yes
NFIA	2	16	0.0130719	0.052	0.013	*	0	Yes	Wilcoxon	2.75687	3.39092	WT	Down	Yes
FOS	2	60	0.0177623	0.018	0.018	*	0	Yes	Wilcoxon	2.37471	3.703	WT	Down	Yes
LIF	5	52	0.0184996	0.055	0.018	*	0.0131	Yes	Wilcoxon	3.4648	3.07462	MUT	Up	Yes
PLXDC1	2	41	0.0199336	0.08	0.02	*	0.0202	Yes	Wilcoxon	3.15975	2.66778	MUT	Up	Yes
PDHB	6	56	0.0202637	0.02	0.02	*	0.0195	Yes	Wilcoxon	2.96104	2.68664	MUT	Up	Yes
ZNF696	4	49	0.0207974	0.021	0.0208	*	0.0176	Yes	Wilcoxon	1.58817	1.93281	WT	Down	Yes
INPP1	10	50	0.0231378	0.069	0.023	*	0.0193	Yes	Wilcoxon	2.45626	2.5693	WT	Down	Yes
EPB41L1	2	17	0.0233918	0.094	0.023	*	0.0115	Yes	Wilcoxon	3.30044	3.00652	MUT	Up	Yes
ERI3	2	43	0.0242424	0.073	0.024	*	0.0172	Yes	Wilcoxon	2.41046	2.59992	WT	Down	Yes
SALL1	7	45	0.0243165	0.097	0.024	*	0.0206	Yes	Wilcoxon	0.788041	1.53892	WT	Down	Yes
PON2	4	43	0.0241864	0.048	0.024	*	0.0238	Yes	Wilcoxon	3.45736	2.97127	MUT	Up	Yes
KMO	4	28	0.0239711	0.031	0.024	*	0.0194	Yes	Wilcoxon	3.02505	1.64486	MUT	Up	Yes
DUSP1	3	54	0.0255115	0.051	0.026	*	0.0174	Yes	Wilcoxon	3.06499	3.60166	WT	Down	Yes
PRPS1L1	2	59	0.0291935	0.058	0.029	*	0.0183	Yes	Wilcoxon	0.532914	0	MUT	Up	No
HMHB1	1	61	0.0291327	0.029	0.029	*	0.0662	No	Wilcoxon	0.310352	0	MUT	Up	No
RASL11A	2	60	0.0299061	0.03	0.03	*	0.0098	Yes	Wilcoxon	1.04206	1.60257	WT	Down	Yes
FOSB	2	49	0.0313725	0.051	0.031	*	0.0246	Yes	Wilcoxon	2.83895	2.00773	MUT	Up	Yes
KLF15	3	50	0.0326634	0.065	0.033	*	0.0283	Yes	Wilcoxon	1.31572	2.15524	WT	Down	Yes
PDCD4	8	42	0.0335406	0.034	0.034	*	0.0318	Yes	Wilcoxon	2.90495	3.01368	WT	Down	Yes
GUCY1A3	11	39	0.033684	0.067	0.034	*	0.0322	Yes	Wilcoxon	2.64015	2.81595	WT	Down	Yes
KCTD6	6	55	0.0340843	0.068	0.034	*	0.0284	Yes	Wilcoxon	2.22928	2.06404	MUT	Up	Yes
MARCKSL1	2	59	0.0408308	0.082	0.041	*	0.0242	Yes	Wilcoxon	2.57648	2.90553	WT	Down	Yes
STC2	1	47	0.0416667	0.083	0.042	*	0	Yes	Wilcoxon	1.49618	2.30131	WT	Down	Yes
LASP1	2	36	0.0455192	0.13	0.046	*	0.0325	Yes	Wilcoxon	3.36386	3.66653	WT	Down	Yes
ZNF652	11	51	0.0465861	0.047	0.047	*	0.0439	Yes	Wilcoxon	3.03051	3.15544	WT	Down	Yes
MCU	8	20	0.0487487	0.097	0.049	*	0.0439	Yes	Wilcoxon	2.98146	2.73157	MUT	Up	Yes
ANO1	11	21	0.0674535	0.13	0.067	ns	0.0635	No	Wilcoxon	3.21939	3.38409
FAM222B	2	17	0.0701754	0.14	0.07	ns	0.0467	Yes	Wilcoxon	2.59724	2.76269
MRC2	1	27	0.0714286	0.18	0.071	ns	0	Yes	Wilcoxon	2.1028	3.2536
ST8SIA3	6	45	0.0727608	0.073	0.0728	ns	0.0751	No	Wilcoxon	0	0.358453
FGFR2	1	26	0.0740741	0.18	0.074	ns	0	Yes	Wilcoxon	0.580988	2.72813
PON3	4	40	0.0751965	0.11	0.075	ns	0.0681	No	Wilcoxon	3.12761	1.78411
ALDH1L1	3	34	0.0808237	0.16	0.081	ns	0.0745	No	Wilcoxon	1.31572	2.15774
NMD3	1	23	0.0833333	0.3	0.083	ns	0	Yes	Wilcoxon	3.7463	2.94483
SZT2	8	26	0.0844981	0.25	0.084	ns	0.0775	No	Wilcoxon	3.43512	3.32259
STON2	2	36	0.0853485	0.17	0.085	ns	0.0739	No	Wilcoxon	2.432	2.85992
FAM20C	1	22	0.0869565	0.19	0.087	ns	0	Yes	Wilcoxon	1.62374	2.88857
EXOC2	3	30	0.0868768	0.26	0.087	ns	0.0771	No	Wilcoxon	3.11297	2.82499
IL1RN	1	44	0.0888889	0.27	0.089	ns	0.049	Yes	Wilcoxon	1.15686	2.48067
SLAMF9	1	61	0.093516	0.094	0.094	ns	0	Yes	Wilcoxon	2.73192	0.889755
TMX1	1	61	0.0936606	0.094	0.094	ns	0	Yes	Wilcoxon	3.35605	2.74082
LSG1	1	59	0.0940229	0.19	0.094	ns	0	Yes	Wilcoxon	3.4274	3.01003
BTBD3	1	50	0.0960231	0.19	0.096	ns	0	Yes	Wilcoxon	4.38907	2.91852
HOPX	4	49	0.0966243	0.29	0.097	ns	0.0923	No	Wilcoxon	1.56183	2.29993
BCOR	1	19	0.1	0.2	0.1	ns	0	Yes	Wilcoxon	2.76498	3.00167
MICU1	8	10	0.101102	0.22	0.101	ns	0.0803	No	Wilcoxon	2.83556	2.96866
FYB	7	31	0.106502	0.11	0.1065	ns	0.1105	No	Wilcoxon	3.09391	2.92572
NCK2	6	35	0.110074	0.33	0.11	ns	0.0978	No	Wilcoxon	2.76184	2.86462
HAS2	11	37	0.111685	0.34	0.11	ns	0.1152	No	Wilcoxon	1.872	2.15653
B4GALNT3	1	31	0.125	0.25	0.12	ns	0.0644	No	Wilcoxon	3.22961	2.43514
SMURF2	1	31	0.125	0.38	0.12	ns	0.0616	No	Wilcoxon	3.74219	3.13414
ACADL	4	34	0.125313	0.16	0.125	ns	0.1235	No	Wilcoxon	2.39931	1.52574
GREB1L	4	34	0.125313	0.25	0.1253	ns	0.112	No	Wilcoxon	2.3904	2.58516
HS3ST1	1	45	0.130435	0.26	0.13	ns	0.0833	No	Wilcoxon	1.84824	2.33305
ZDHHC1	1	59	0.133273	0.27	0.13	ns	0.0972	No	Wilcoxon	1.54066	1.93731
FASLG	11	43	0.132475	0.13	0.132	ns	0.1344	No	Wilcoxon	1.01913	0.897025
PRKCH	2	28	0.137931	0.55	0.14	ns	0.1209	No	Wilcoxon	3.01108	2.78426
NEBL	13	1	0.142857	0.29	0.14286	ns	0	Yes	Wilcoxon	2.05998	3.28416
TPPP3	1	61	0.146258	0.15	0.15	ns	0.1329	No	Wilcoxon	1.1121	1.91706
TRIB1	5	57	0.162708	0.16	0.16	ns	0.1691	No	Wilcoxon	3.37716	3.17672
SGK1	4	7	0.163636	0.33	0.16	ns	0.1085	No	Wilcoxon	3.2344	3.03502
MFSD6	10	32	0.163159	0.49	0.16	ns	0.1596	No	Wilcoxon	2.71572	2.91711
SEMA3E	11	1	0.166667	0.17	0.1667	ns	0.1622	No	Wilcoxon	1.30407	2.10392
DUSP10	6	28	0.17269	0.35	0.17	ns	0.1732	No	Wilcoxon	2.58967	2.79371
C12orf66	1	35	0.166667	0.57	0.17	ns	0.1672	No	Wilcoxon	2.58468	2.18336
PIGM	1	61	0.179882	0.18	0.18	ns	0.2285	No	Wilcoxon	2.7472	2.44482
EHHADH	1	41	0.190476	0.5	0.19	ns	0.141	No	Wilcoxon	1.83052	2.17431
CACHD1	4	19	0.188368	0.57	0.19	ns	0.1628	No	Wilcoxon	2.31169	2.54648
ABHD16B	6	56	0.200947	0.2	0.2	ns	0.2155	No	Wilcoxon	0.256616	0
BCKDHB	1	9	0.2	0.33	0.2	ns	0	Yes	Wilcoxon	3.18506	2.26278
KDELC2	1	59	0.203961	0.41	0.2	ns	0.2328	No	Wilcoxon	2.5779	2.77868
TMEM212	4	55	0.206515	0.25	0.21	ns	0.3126	No	Wilcoxon	0	0
EXPH5	1	50	0.208816	0.33	0.21	ns	0.2332	No	Wilcoxon	3.61865	2.91987
SEL1L3	3	43	0.2083	0.42	0.21	ns	0.1964	No	Wilcoxon	3.3792	2.97718
MYF6	4	58	0.221976	0.22	0.22	ns	0.1031	No	Wilcoxon	0	0
LRRC37A3	1	35	0.222222	0.44	0.22	ns	0.1676	No	Wilcoxon	1.99641	2.30936
XPO4	1	26	0.222222	0.67	0.22	ns	0.146	No	Wilcoxon	3.19972	2.99779
RAPGEF4	1	8	0.222222	0.89	0.22	ns	0	Yes	Wilcoxon	2.1397	2.63681
DOC2B	1	51	0.230398	0.6	0.23	ns	0.2724	No	Wilcoxon	0.775416	1.5768
MAFB	2	60	0.239871	0.24	0.24	ns	0.2717	No	Wilcoxon	2.46895	2.71761
IL6ST	1	48	0.244898	0.29	0.24	ns	0.1976	No	Wilcoxon	4.19665	3.74538
FNDC3B	7	27	0.238961	0.34	0.24	ns	0.2227	No	Wilcoxon	3.95117	3.86678
LATS2	1	32	0.242424	0.73	0.24	ns	0.1815	No	Wilcoxon	2.79636	3.06069
KIRREL3	9	12	0.240802	0.96	0.24	ns	0.2237	No	Wilcoxon	0.758609	1.27953
BOD1L2	6	56	0.247991	0.25	0.25	ns	0.2242	No	Wilcoxon	0.217735	0
PAPPA-AS1	11	51	0.253155	0.25	0.25	ns	0.2437	No	Wilcoxon	1.08172	0.877788
MET	2	55	0.25044	0.5	0.25	ns	0.2624	No	Wilcoxon	3.45304	3.62505
CNPY1	3	29	0.254007	0.51	0.25	ns	0.3241	No	Wilcoxon	0	0
FAM160A2	1	51	0.257338	0.36	0.26	ns	0.3079	No	Wilcoxon	2.73948	2.97844
SOX9	13	47	0.269476	0.34	0.27	ns	0.2657	No	Wilcoxon	3.05858	3.13406
BCAS4	1	14	0.266667	0.8	0.27	ns	0.2673	No	Wilcoxon	1.55228	1.95962
ATP12A	4	44	0.276044	0.55	0.276	ns	0.3395	No	Wilcoxon	0	0
RICTOR	7	39	0.277577	0.28	0.278	ns	0.2678	No	Wilcoxon	3.38539	3.55996
BTBD16	9	29	0.294972	0.29	0.29	ns	0.2945	No	Wilcoxon	1.12004	1.26679
MBOAT1	4	52	0.286524	0.57	0.29	ns	0.2849	No	Wilcoxon	2.68782	2.5773
ZFHX3	1	6	0.285714	0.82	0.29	ns	0	Yes	Wilcoxon	3.39025	3.50345
ROCK1	4	18	0.300205	0.9	0.3	ns	0.2633	No	Wilcoxon	3.48131	3.52926
TCP11	1	51	0.314964	0.36	0.31	ns	0.5695	No	Wilcoxon	0	0.299722
PSMG1	7	53	0.310969	0.31	0.311	ns	0.3076	No	Wilcoxon	2.32361	2.27918
NGF	11	40	0.312876	0.63	0.313	ns	0.3092	No	Wilcoxon	0.945187	1.08972
SPTSSB	1	43	0.318182	0.63	0.32	ns	0.2763	No	Wilcoxon	1.73937	1.2528
LAMC1	1	18	0.315789	0.95	0.32	ns	0.2143	No	Wilcoxon	3.61422	3.94216
PIK3C3	1	18	0.315789	0.95	0.32	ns	0.2114	No	Wilcoxon	3.29899	3.06015
ERCC1	2	37	0.326586	0.65	0.33	ns	0.3321	No	Wilcoxon	2.78351	2.87156
ERN1	9	39	0.334361	0.67	0.33	ns	0.3215	No	Wilcoxon	2.85782	2.81019
TNFSF18	11	49	0.347293	0.69	0.35	ns	0.3513	No	Wilcoxon	0.448167	0.580482
AREL1	1	60	0.348688	0.7	0.35	ns	0.4225	No	Wilcoxon	3.06763	2.93889
SLC15A1	3	36	0.34599	0.88	0.35	ns	0.3129	No	Wilcoxon	2.5492	2.44073
NR2F2	2	37	0.356275	0.71	0.356	ns	0.3204	No	Wilcoxon	2.78366	2.95762
CNBD2	2	53	0.35524	0.71	0.36	ns	0.3678	No	Wilcoxon	0.836584	0.601457
GTF2A1	2	45	0.362627	0.73	0.36	ns	0.3382	No	Wilcoxon	3.16227	3.03033
PHACTR1	10	1	0.363636	0.73	0.36	ns	0.1815	No	Wilcoxon	2.22591	2.52648
NSMCE2	5	17	0.3587	0.96	0.36	ns	0.3626	No	Wilcoxon	2.5461	2.48792
BOD1	1	61	0.37128	0.37	0.37	ns	0.4863	No	Wilcoxon	2.58262	2.63999
FOXA2	2	41	0.374308	1	0.37	ns	0.3442	No	Wilcoxon	2.50846	2.03442
TOP1	2	28	0.372414	0.98	0.372	ns	0.3349	No	Wilcoxon	3.46654	3.3894
NCAM1	1	46	0.382979	0.38	0.38	ns	0.3333	No	Wilcoxon	1.19101	2.02576
TBX5	1	11	0.376344	0.75	0.38	ns	0.4564	No	Wilcoxon	1.55259	0.199425
NTN4	10	24	0.380558	0.76	0.38	ns	0.3606	No	Wilcoxon	2.88994	2.99979
LPP	7	7	0.382867	0.77	0.38	ns	0.3243	No	Wilcoxon	4.12293	4.18031
NINJ2	1	41	0.380952	1	0.38	ns	0.3345	No	Wilcoxon	1.16075	1.60934
DYNC1I1	2	16	0.392157	0.47	0.39	ns	0.3279	No	Wilcoxon	1.95859	1.54899
CHML	4	47	0.386162	0.56	0.39	ns	0.363	No	Wilcoxon	3.02401	2.86202
EFNA5	1	9	0.4	0.51	0.4	ns	0.2028	No	Wilcoxon	3.03178	2.5821
MRPS23	3	58	0.395062	0.79	0.4	ns	0.3957	No	Wilcoxon	2.25182	2.40894
UBXN2B	4	55	0.407016	0.81	0.41	ns	0.4007	No	Wilcoxon	2.75391	2.84605
ZFAND5	1	56	0.41189	0.82	0.41	ns	0.4917	No	Wilcoxon	3.42829	3.48864
PARD6B	1	47	0.416667	1	0.42	ns	0.3768	No	Wilcoxon	3.16347	2.91044
ATP13A3	1	36	0.432432	1	0.43	ns	0.4328	No	Wilcoxon	3.88518	3.60025
SLC27A6	1	21	0.428012	1	0.43	ns	0.6036	No	Wilcoxon	0.240091	0.609937
USP9X	1	27	0.428571	1	0.43	ns	0.3534	No	Wilcoxon	3.95589	3.70853
NR3C1	1	26	0.444444	1	0.44	ns	0.366	No	Wilcoxon	3.32055	3.41993
TP63	3	19	0.443914	1	0.44	ns	0.4116	No	Wilcoxon	0.719536	1.66197
SPINK2	4	45	0.460879	0.46	0.46	ns	0.29963	No	Wilcoxon	0	0
PDLIM1	1	58	0.462933	1	0.46	ns	0.5411	No	Wilcoxon	2.78972	2.99617
HIF1A	2	35	0.468468	0.94	0.468	ns	0.4655	No	Wilcoxon	3.60278	3.69126
CHD2	2	42	0.475687	1	0.48	ns	0.4483	No	Wilcoxon	4.06938	3.95545
GHSR	3	59	0.486401	0.49	0.49	ns	0.3511	No	Wilcoxon	0	0
SLC34A2	3	58	0.494042	0.99	0.49	ns	0.4949	No	Wilcoxon	2.02247	1.64055
LMX1A	1	32	0.502688	1	0.5	ns	0.2796	No	Wilcoxon	0	0
USP44	10	35	0.503562	0.5	0.504	ns	0.5072	No	Wilcoxon	1.54865	1.23757
C15orf52	6	56	0.512621	0.51	0.51	ns	0.5073	No	Wilcoxon	3.17148	3.12149
TM2D1	2	39	0.512195	0.51	0.51	ns	0.4762	No	Wilcoxon	2.70326	2.62339
FAM110B	4	17	0.516959	0.52	0.517	ns	0.4597	No	Wilcoxon	2.18641	2.4623
GDF6	1	41	0.52381	0.76	0.52	ns	0.479	No	Wilcoxon	1.66805	1.44137
DISP2	6	52	0.531612	0.95	0.53	ns	0.5211	No	Wilcoxon	1.83859	1.48628
HDAC1	2	57	0.543627	0.8	0.54	ns	0.5344	No	Wilcoxon	3.07915	3.12226
SSPN	2	40	0.557491	1	0.56	ns	0.5192	No	Wilcoxon	2.08582	2.33036
STEAP1	4	46	0.568867	1	0.57	ns	0.5442	No	Wilcoxon	2.68903	2.56442
ARL4A	4	58	0.576338	0.58	0.58	ns	0.5671	No	Wilcoxon	2.59145	2.72924
PDK4	2	60	0.590679	0.59	0.59	ns	0.5841	No	Wilcoxon	3.33659	3.59151
TNIK	1	9	0.6	0.9	0.6	ns	0.3898	No	Wilcoxon	2.87026	3.02424
FRMD6	1	9	0.6	1	0.6	ns	0.3995	No	Wilcoxon	3.42427	3.05584
HORMAD2	5	39	0.599436	1	0.6	ns	0.605	No	Wilcoxon	0	0
CLDN24	4	58	0.622587	0.62	0.62	ns	0.7536	No	Wilcoxon	0	0
FLRT3	1	61	0.615021	0.62	0.62	ns	0.6766	No	Wilcoxon	2.07313	2.32437
LCOR	2	48	0.620408	0.7	0.62	ns	0.5868	No	Wilcoxon	3.38696	3.35435
ANKRD46	1	38	0.615385	1	0.62	ns	0.5641	No	Wilcoxon	2.47145	2.44253
CTGF	5	55	0.630212	0.63	0.63	ns	0.6273	No	Wilcoxon	3.2272	3.26444
UBE2U	4	54	0.63764	0.91	0.64	ns	0.6865	No	Wilcoxon	0	0
MOXD1	5	27	0.650286	0.65	0.65	ns	0.6138	No	Wilcoxon	2.14855	2.09785
CAPZA2	2	27	0.650246	1	0.65	ns	0.5927	No	Wilcoxon	3.19261	3.2677
EN2	3	55	0.647189	1	0.65	ns	0.6551	No	Wilcoxon	0.48303	0
RPH3AL	1	30	0.645161	1	0.65	ns	0.5863	No	Wilcoxon	2.11872	2.23125
NEURL1B	3	41	0.659317	1	0.66	ns	0.6271	No	Wilcoxon	2.78501	2.84152
BCAS1	2	1	0.666667	0.67	0.667	ns	0	Yes	Wilcoxon	3.36898	2.20667
HDAC9	2	1	0.666667	0.67	0.67	ns	0	Yes	Wilcoxon	3.00182	2.72031
FBN2	1	2	0.666667	0.7	0.67	ns	0	Yes	Wilcoxon	2.90051	2.1596
SORBS1	1	17	0.666667	1	0.67	ns	0.5542	No	Wilcoxon	3.2423	3.32594
UBASH3B	1	29	0.666667	1	0.67	ns	0.6023	No	Wilcoxon	2.6675	2.52468
TACSTD2	5	57	0.679141	0.68	0.68	ns	0.6737	No	Wilcoxon	3.2136	3.1235
BCL6	7	55	0.688883	0.69	0.69	ns	0.6742	No	Wilcoxon	3.29827	3.34625
PHB	11	49	0.692299	0.69	0.692	ns	0.6808	No	Wilcoxon	2.99773	2.97852
SCIN	4	26	0.702208	0.7	0.7	ns	0.6605	No	Wilcoxon	2.03662	1.85405
ARL4C	10	50	0.698912	1	0.7	ns	0.6902	No	Wilcoxon	3.09589	3.12093
RGMA	2	50	0.721187	0.72	0.72	ns	0.729	No	Wilcoxon	1.50249	1.88999
C10orf12	2	60	0.734875	0.73	0.73	ns	0.7125	No	Wilcoxon	2.93982	2.91883
TMED10	2	60	0.734875	0.73	0.73	ns	0.7158	No	Wilcoxon	3.6859	3.65725
KANSL1L	4	10	0.733267	1	0.733	ns	0.6387	No	Wilcoxon	3.14092	3.07349
TWISTNB	4	58	0.741767	0.74	0.74	ns	0.7253	No	Wilcoxon	2.49942	2.5005
MED14	1	37	0.736842	1	0.74	ns	0.6844	No	Wilcoxon	3.12352	3.21205
PAG1	5	22	0.739353	1	0.74	ns	0.6888	No	Wilcoxon	3.12107	3.22161
SRGAP1	1	26	0.740741	1	0.74	ns	0.6736	No	Wilcoxon	3.3257	3.26764
STEAP2	4	25	0.737485	1	0.74	ns	0.6854	No	Wilcoxon	3.19621	3.10964
TBX3	1	34	0.742857	1	0.74	ns	0.6952	No	Wilcoxon	2.56043	2.68028
HOXC10	4	58	0.763492	0.76	0.76	ns	0.7439	No	Wilcoxon	1.30685	1.18634
SOX4	4	57	0.759661	1	0.76	ns	0.7426	No	Wilcoxon	3.24373	3.21734
KCTD15	1	46	0.765957	1	0.77	ns	0.724	No	Wilcoxon	2.76806	2.68198
UBAC2	5	33	0.769475	1	0.77	ns	0.7336	No	Wilcoxon	2.95706	2.9393
CLIC6	2	55	0.778021	1	0.78	ns	0.7486	No	Wilcoxon	1.91353	1.83363
PRL	4	49	0.775633	1	0.78	ns	0.6994	No	Wilcoxon	0	0
GTF3A	2	57	0.785426	1	0.79	ns	0.7627	No	Wilcoxon	2.99095	2.916
TOP1MT	4	44	0.787347	1	0.79	ns	0.758	No	Wilcoxon	2.60226	2.58125
TPRG1	3	5	0.785714	1	0.79	ns	0.5784	No	Wilcoxon	2.1923	2.17516
HMGA2	11	40	0.795164	0.8	0.7952	ns	0.7737	No	Wilcoxon	3.20326	3.12991
HYI	9	53	0.810488	0.81	0.81	ns	0.8047	No	Wilcoxon	2.53769	2.51251
LTBP2	1	16	0.823529	1	0.82	ns	0.6978	No	Wilcoxon	3.66732	3.69867
DMAP1	2	60	0.826552	0.83	0.83	ns	0.797	No	Wilcoxon	2.74752	2.71309
FOXQ1	3	55	0.833156	1	0.83	ns	0.8202	No	Wilcoxon	2.4949	2.61248
ANAPC1	1	18	0.842105	1	0.84	ns	0.7375	No	Wilcoxon	3.05349	2.91523
C8orf37	1	44	0.844444	1	0.84	ns	0.7978	No	Wilcoxon	1.84102	1.81182
EDN1	10	49	0.850126	0.85	0.85	ns	0.8336	No	Wilcoxon	2.25205	2.33572
PLEKHA1	9	9	0.863307	0.86	0.86	ns	0.7975	No	Wilcoxon	3.18739	3.20328
ANKS1A	1	13	0.857143	1	0.86	ns	0.7109	No	Wilcoxon	3.14403	3.13632
HABP2	1	30	0.866802	0.87	0.87	ns	0.889	No	Wilcoxon	1.67126	1.77644
MYC	7	55	0.87627	0.88	0.88	ns	0.8557	No	Wilcoxon	2.94205	3.11088
CDKN2AIP	4	58	0.897405	0.9	0.9	ns	0.8751	No	Wilcoxon	2.51516	2.51279
ADRM1	9	47	0.895344	1	0.9	ns	0.8862	No	Wilcoxon	2.80971	2.89382
LAMC2	1	28	0.896552	1	0.9	ns	0.8327	No	Wilcoxon	3.87138	3.72655
BCL10	4	53	0.912933	0.91	0.91	ns	0.894	No	Wilcoxon	2.71686	2.69678
LSM14A	1	45	0.913043	0.91	0.91	ns	0.8718	No	Wilcoxon	3.23946	3.28956
RNF19A	12	44	0.913707	0.91	0.91	ns	0.9001	No	Wilcoxon	3.30549	3.29199
VEZF1	3	42	0.91487	1	0.915	ns	0.9143	No	Wilcoxon	3.05386	3.03964
EIF4E3	1	47	0.916667	1	0.92	ns	0.8717	No	Wilcoxon	2.63548	2.57852
MAP3K13	1	23	0.916667	1	0.92	ns	0.8353	No	Wilcoxon	2.85607	2.79788
ICAM2	9	42	0.932284	0.93	0.93	ns	0.9122	No	Wilcoxon	2.25268	2.2572
IRS2	5	57	0.938181	0.94	0.94	ns	0.9242	No	Wilcoxon	3.3313	3.27805
TRAF4	2	45	0.93617	0.94	0.94	ns	0.9359	No	Wilcoxon	2.91616	2.89763
MAP3K1	1	48	0.938776	1	0.94	ns	0.8986	No	Wilcoxon	3.18084	3.2181
TCF7L2	1	16	0.941176	1	0.94	ns	0.8841	No	Wilcoxon	3.22715	3.14689
VANGL1	11	35	0.959531	0.96	0.9595	ns	0.9385	No	Wilcoxon	2.75797	2.76461
ADSL	1	56	0.975755	1	0.98	ns	0.9801	No	Wilcoxon	2.67025	2.65597
FHL2	6	25	0.980588	1	0.98	ns	0.9403	No	Wilcoxon	3.05853	3.01981
JAG1	1	56	0.975755	1	0.98	ns	0.9816	No	Wilcoxon	3.51976	3.51068
DDAH1	4	43	0.985317	1	0.99	ns	0.9705	No	Wilcoxon	2.88124	2.90866
SLC2A12	4	51	0.987071	1	0.99	ns	0.96	No	Wilcoxon	1.93067	1.95845
SP3	7	32	0.98573	1	0.99	ns	0.9702	No	Wilcoxon	3.39851	3.421
GTF3C4	2	34	1	1	1	ns	0.9713	No	Wilcoxon	2.94176	2.93713
LPHN2	1	7	1	1	1	ns	0.7536	No	Wilcoxon	3.38473	3.35632
PDGFA	1	37	1	1	1	ns	0.9493	No	Wilcoxon	2.69221	2.69153
PLD1	1	13	1	1	1	ns	0.8559	No	Wilcoxon	3.00654	2.96471
RAI14	1	39	1	1	1	ns	0.9732	No	Wilcoxon	3.45983	3.42663
SVIL	13	1	1	1	1	ns	0.8543	No	Wilcoxon	3.49143	3.45896
TMC1	1	1	1	1	1	ns	0	Yes	Wilcoxon	0.305469	0
