# Supplementary material for: The Noncoding Mutational Landscape of Pancreatic Cancer Reveals Recurrent Somatic Mutations in Enhancer Regions
Source: Cancer Res Commun. 2025 Oct 17;5(10):1839–51. doi: 10.1158/2767-9764.CRC-24-0167 (PMC12531768; doi:10.1158/2767-9764.CRC-24-0167)
Supplement: Supplementary Table 13 — Association between Conserved Enhancer Muations and Gene Expression in the ICGC Cohort [file crc-24-0167_supplementary_table_13_suppst13.xlsx]

## Sheet: Supp_Table13
Supplementary Table 13. Association between Conserved Enhancer Muations and Gene Expression in the ICGC Cohort
														5 or more ICGC and/or 5 or more from the autopsy cohort	5 or more ICGC and 3 or more from the autopsy cohort
Gene	MUT_cnt	WT_cnt	p	p.adj	p.format	p.signif	reliability test (p.adj)	reliability test	method	MUT	WT	Dir	Up/Down in MUT			Including GO analysis
HMHB1	2	145	1.25177e-06	2.5e-06	1.3e-06	****	0.0149	Yes	Wilcoxon	0.411288	0	MUT	Up	No	No	No
RND3	4	131	0.00388616	0.012	0.0039	**	0.001	Yes	Wilcoxon	4.51567	5.56184	WT	Down	No	No	Yes
TP63	4	102	0.00423675	0.021	0.0042	**	0.0011	Yes	Wilcoxon	0.160342	1.64814	WT	Down	No	No	Yes
RUNX1	4	37	0.0085119	0.034	0.0085	**	0.0095	Yes	Wilcoxon	5.51683	6.51552	WT	Down	No	No	Yes
F3	3	141	0.0122888	0.025	0.012	*	0.0042	Yes	Wilcoxon	4.15995	6.11392	WT	Down	No	No	Yes
LYVE1	2	147	0.0150532	0.045	0.015	*	0	Yes	Wilcoxon	4.72007	0.236925	MUT	Up	No	No	Yes
ELF3	2	146	0.0171635	0.086	0.017	*	0.0007	Yes	Wilcoxon	3.31277	8.27641	WT	Down	No	No	Yes
ANO1	2	113	0.0226943	0.045	0.023	*	0.005	Yes	Wilcoxon	3.6621	7.00509	WT	Down	No	No	Yes
TAF4B	3	116	0.025805	0.1	0.026	*	0.0194	Yes	Wilcoxon	2.89103	1.81532	MUT	Up	Yes	No	Yes
CREB3L1	2	142	0.0270611	0.11	0.027	*	0.0096	Yes	Wilcoxon	3.34367	6.37179	WT	Down	No	No	Yes
MRPS28	2	132	0.0270288	0.081	0.027	*	0.0077	Yes	Wilcoxon	4.36735	3.14999	MUT	Up	No	No	Yes
GPR37L1	2	148	0.0310419	0.093	0.031	*	0.0111	Yes	Wilcoxon	0	0.057242	WT	Down	No	No	No
PTPN1	3	133	0.0305258	0.092	0.031	*	0.0256	Yes	Wilcoxon	3.66459	3.26722	MUT	Up	No	No	Yes
NSUN7	2	137	0.0330669	0.099	0.033	*	0.0157	Yes	Wilcoxon	0.871524	2.35495	WT	Down	No	No	Yes
SLC44A3	3	143	0.0348114	0.07	0.035	*	0.0291	Yes	Wilcoxon	2.69118	4.06752	WT	Down	Yes	No	Yes
MYO1E	2	112	0.0372702	0.11	0.037	*	0.023	Yes	Wilcoxon	8.83743	7.85123	MUT	Up	No	No	Yes
BOD1	2	150	0.0392503	0.079	0.039	*	0.0225	Yes	Wilcoxon	4.17303	3.20523	MUT	Up	No	No	Yes
DSC1	2	145	0.040625	0.081	0.041	*	0.0295	Yes	Wilcoxon	0.0543643	0	MUT	Up	No	No	No
KCNJ16	4	118	0.0428548	0.11	0.043	*	0.0373	Yes	Wilcoxon	0.00929366	0.463331	WT	Down	No	No	No
MAP2	2	77	0.044114	0.18	0.044	*	0.0333	Yes	Wilcoxon	1.15632	3.19018	WT	Down	No	No	Yes
ACVR1	2	130	0.045224	0.18	0.045	*	0.0333	Yes	Wilcoxon	4.49589	5.27854	WT	Down	Yes	No	Yes
SLC1A7	2	136	0.0462507	0.14	0.046	*	0.0396	Yes	Wilcoxon	0	0.113548	WT	Down	No	No	No
NFIB	2	104	0.0471075	0.22	0.047	*	0.0304	Yes	Wilcoxon	3.8868	5.27275	WT	Down	Yes	No	Yes
RREB1	2	123	0.0502574	0.2	0.05	ns	0.0359	Yes	Wilcoxon	5.09218	4.41068			Yes	Yes
BCAS1	4	117	0.0511893	0.2	0.051	ns	0.0475	Yes	Wilcoxon	4.79312	6.57919			Yes	No
MTX2	2	135	0.0537058	0.16	0.054	ns	0.0415	Yes	Wilcoxon	5.11283	4.49902			No	No
PPM1H	5	105	0.054494	0.22	0.054	ns	0.051	No	Wilcoxon	2.96676	3.82509			Yes	Yes
PRKCA	3	86	0.0547379	0.22	0.055	ns	0.0489	Yes	Wilcoxon	3.37984	5.09585			Yes	Yes
SOCS7	2	137	0.0549809	0.11	0.055	ns	0.0455	Yes	Wilcoxon	2.74223	1.99995			No	No
CPT2	2	149	0.0558137	0.17	0.056	ns	0.0448	Yes	Wilcoxon	2.6487	3.38774			No	No
RFTN2	2	112	0.0589538	0.12	0.059	ns	0.0472	Yes	Wilcoxon	0.328542	0.932064			Yes	No
UCHL3	3	137	0.0613871	0.12	0.061	ns	0.0536	No	Wilcoxon	3.38945	4.23715			No	No
NAIF1	2	145	0.0722561	0.22	0.072	ns	0.0695	No	Wilcoxon	2.74376	1.58617			No	No
HEY1	2	150	0.0739894	0.22	0.074	ns	0.0698	No	Wilcoxon	2.33275	1.45363			No	No
ZNHIT6	3	138	0.0752803	0.15	0.075	ns	0.0765	No	Wilcoxon	2.5291	2.09506			No	No
ARNTL2	2	131	0.0774639	0.31	0.077	ns	0.0745	No	Wilcoxon	6.07987	4.09648			No	No
APOH	2	136	0.0786546	0.24	0.079	ns	0.0641	No	Wilcoxon	0	0.265029			Yes	No
IKZF2	6	113	0.079276	0.24	0.079	ns	0.0765	No	Wilcoxon	3.22683	4.17222			No	No
LGR4	2	126	0.0787491	0.17	0.079	ns	0.0791	No	Wilcoxon	2.84983	3.83969			Yes	No
DPH6	2	104	0.0795798	0.16	0.08	ns	0.0739	No	Wilcoxon	2.80984	3.91244			No	No
TM4SF4	3	140	0.0819277	0.25	0.082	ns	0.0845	No	Wilcoxon	1.84004	6.1317			Yes	No
PLEKHM3	2	118	0.0832375	0.33	0.083	ns	0.0819	No	Wilcoxon	1.53334	2.09068			Yes	No
SRR	2	146	0.0826539	0.33	0.083	ns	0.0851	No	Wilcoxon	2.86567	1.92463			No	No
BEND6	2	129	0.0835917	0.25	0.084	ns	0.1003	No	Wilcoxon	1.12895	0.259166			No	No
PRTFDC1	3	131	0.0837163	0.25	0.084	ns	0.0816	No	Wilcoxon	1.99723	2.74818			No	No
AMBP	2	147	0.0847197	0.25	0.085	ns	0.0877	No	Wilcoxon	0.242604	1.30894			No	No
CDC42BPA	2	94	0.0929138	0.37	0.093	ns	0.0965	No	Wilcoxon	4.76298	5.74609			No	No
MYOF	2	121	0.0949634	0.42	0.095	ns	0.0972	No	Wilcoxon	5.28449	6.37615			No	No
XBP1	2	149	0.0952483	0.29	0.095	ns	0.0962	No	Wilcoxon	3.76121	4.78434			No	No
RAI14	5	120	0.0975712	0.2	0.098	ns	0.0952	No	Wilcoxon	5.66192	4.80339			No	No
TNFRSF21	2	133	0.0992968	0.3	0.099	ns	0.1009	No	Wilcoxon	6.3125	5.69196			No	No
KALRN	2	59	0.100954	0.4	0.1	ns	0.101	No	Wilcoxon	6.00919	5.05224			No	No
PI4K2A	2	140	0.1093	0.22	0.109	ns	0.1179	No	Wilcoxon	0.298408	0.569624			No	No
GLIS3	2	102	0.110118	0.44	0.11	ns	0.1195	No	Wilcoxon	4.16924	5.03297			No	No
NUBPL	2	91	0.109087	0.33	0.11	ns	0.1155	No	Wilcoxon	4.80511	4.18291			No	No
SUPT3H	2	59	0.109655	0.44	0.11	ns	0.1114	No	Wilcoxon	2.83704	2.37815			Yes	No
ADAM12	2	49	0.112941	0.48	0.113	ns	0.0993	No	Wilcoxon	3.28215	1.97744			Yes	No
ACOXL	2	72	0.120353	0.36	0.12	ns	0.125	No	Wilcoxon	0.93913	0.231151			No	No
CDYL	3	108	0.119993	0.24	0.12	ns	0.1211	No	Wilcoxon	6.15219	5.72567			No	No
CYP26B1	2	145	0.11788	0.35	0.12	ns	0.1254	No	Wilcoxon	2.63054	0.363793			No	No
DSG1	2	143	0.115163	0.35	0.12	ns	0.1805	No	Wilcoxon	0	0.0467517			No	No
EFNB1	3	146	0.118535	0.47	0.12	ns	0.1245	No	Wilcoxon	4.71775	4.40811			No	No
KIF18A	2	128	0.11862	0.36	0.12	ns	0.1148	No	Wilcoxon	2.75859	1.79764			Yes	No
NEUROD1	3	146	0.117521	0.35	0.12	ns	0.1183	No	Wilcoxon	0.0209432	0.295615			Yes	Yes
NFATC2	2	113	0.120873	0.48	0.12	ns	0.1276	No	Wilcoxon	2.00395	2.99335			Yes	No
SLC2A9	3	93	0.124249	0.3	0.12	ns	0.1211	No	Wilcoxon	1.99564	1.67325			No	No
BBOX1	3	127	0.127564	0.38	0.13	ns	0.1355	No	Wilcoxon	0.0163859	0.667426			No	No
LDHAL6B	2	152	0.131538	0.13	0.13	ns	0.144	No	Wilcoxon	2.60638	1.87625			No	No
PLB1	2	113	0.126084	0.5	0.13	ns	0.1313	No	Wilcoxon	1.41904	2.50309			No	No
TBC1D16	2	129	0.130766	0.52	0.13	ns	0.1442	No	Wilcoxon	3.27758	2.3568			No	No
TRIM2	2	119	0.140516	0.56	0.14	ns	0.1522	No	Wilcoxon	3.15503	4.31778			No	No
ARHGAP5	3	129	0.151207	0.3	0.15	ns	0.1555	No	Wilcoxon	4.24231	4.79379			No	No
TPRG1	6	92	0.152722	0.71	0.15	ns	0.1563	No	Wilcoxon	3.68677	4.06662			No	No
ZFP36L2	2	146	0.150845	0.45	0.15	ns	0.1608	No	Wilcoxon	5.23889	6.06205			Yes	Yes
KLC2	2	148	0.156385	0.63	0.16	ns	0.1754	No	Wilcoxon	3.65035	3.17322			No	No
LAPTM4A	2	144	0.164845	0.49	0.16	ns	0.187	No	Wilcoxon	8.33071	8.91224
MAPK10	2	53	0.156689	0.63	0.16	ns	0.1765	No	Wilcoxon	0.972487	2.35333			No	No
RPS24	3	140	0.156883	0.47	0.16	ns	0.1632	No	Wilcoxon	12.122	11.2599			Yes	No
DCBLD2	3	119	0.164948	0.19	0.165	ns	0.1712	No	Wilcoxon	2.3416	4.54215
AMOTL2	3	143	0.17205	0.69	0.17	ns	0.172	No	Wilcoxon	2.99907	3.97378
DST	2	92	0.168958	0.68	0.17	ns	0.1838	No	Wilcoxon	8.18403	6.83734
KCTD2	2	147	0.173546	0.4	0.17	ns	0.1895	No	Wilcoxon	3.02023	3.58982
SEMA3C	2	104	0.167093	0.67	0.17	ns	0.1865	No	Wilcoxon	3.78778	4.77406
SNN	2	150	0.166833	0.5	0.17	ns	0.192	No	Wilcoxon	0.663177	0.351368
THBS1	3	148	0.167549	0.2	0.17	ns	0.1753	No	Wilcoxon	3.53779	5.17136
C7orf69	2	144	0.176358	0.35	0.18	ns	0.1949	No	Wilcoxon	0.036142	0
CYP26A1	2	142	0.17764	0.36	0.18	ns	0.1441	No	Wilcoxon	0	0.0292012
PROC	3	147	0.175154	0.7	0.18	ns	0.1859	No	Wilcoxon	0.508643	2.26985
TM9SF3	2	141	0.177195	0.53	0.18	ns	0.1957	No	Wilcoxon	6.86169	6.20259
UBE2D2	2	135	0.181229	0.21	0.18	ns	0.2053	No	Wilcoxon	5.85158	6.22171
CCNL1	2	141	0.194331	0.78	0.19	ns	0.2163	No	Wilcoxon	6.43134	6.86724
CXXC5	2	142	0.191588	0.77	0.19	ns	0.2111	No	Wilcoxon	3.41222	4.06956
IGFBP3	3	145	0.186885	0.37	0.19	ns	0.1946	No	Wilcoxon	6.14045	4.89265
MAML2	2	93	0.190483	0.76	0.19	ns	0.2065	No	Wilcoxon	4.30159	4.8718
ST3GAL1	3	126	0.191945	0.49	0.19	ns	0.199	No	Wilcoxon	1.55001	2.74599
CCDC148	2	101	0.20102	0.8	0.2	ns	0.2138	No	Wilcoxon	0.616879	1.18119
KIRREL3	2	52	0.198954	0.99	0.2	ns	0.218	No	Wilcoxon	0.0689295	0.184235
NUP160	2	127	0.198169	0.79	0.2	ns	0.2178	No	Wilcoxon	3.29712	3.82371
OXR1	2	82	0.201854	0.49	0.2	ns	0.2192	No	Wilcoxon	5.01173	5.77272
STK38L	2	134	0.196144	0.78	0.2	ns	0.2182	No	Wilcoxon	6.06775	6.68347
SMAD6	7	120	0.206787	0.62	0.207	ns	0.2027	No	Wilcoxon	3.40119	2.89941
AHSG	2	141	0.211365	0.85	0.21	ns	0.3619	No	Wilcoxon	0.159359	0.0204624
SPRY4	3	146	0.206363	0.62	0.21	ns	0.209	No	Wilcoxon	1.49388	2.58642
WDR75	3	140	0.212543	0.64	0.21	ns	0.2305	No	Wilcoxon	5.09484	4.59703
AGR3	2	143	0.219053	0.66	0.22	ns	0.2407	No	Wilcoxon	3.71957	6.09314
MED30	3	136	0.220663	0.44	0.22	ns	0.227	No	Wilcoxon	2.42907	2.0788
PELI1	4	131	0.220096	0.66	0.22	ns	0.2219	No	Wilcoxon	3.27243	3.87398
EDAR	2	127	0.23347	0.28	0.23	ns	0.2518	No	Wilcoxon	2.42868	1.51731
FAM49B	2	111	0.226846	0.68	0.23	ns	0.2513	No	Wilcoxon	5.09297	4.79938
ZNF469	2	145	0.231873	0.93	0.23	ns	0.2647	No	Wilcoxon	2.04464	2.66208
ENC1	4	143	0.240904	0.72	0.24	ns	0.2421	No	Wilcoxon	4.44099	5.07696
FN1	2	133	0.240098	0.96	0.24	ns	0.2645	No	Wilcoxon	7.07884	8.45364
AKT3	2	65	0.245813	0.49	0.25	ns	0.2638	No	Wilcoxon	1.88119	2.61723
EXOC2	2	123	0.249712	0.8	0.25	ns	0.2694	No	Wilcoxon	2.98198	2.62283
TJP2	2	124	0.245481	1	0.25	ns	0.2788	No	Wilcoxon	7.02536	6.54244
MAF	5	140	0.252961	0.51	0.253	ns	0.2537	No	Wilcoxon	4.97193	4.16779
TGFB3	2	148	0.261693	0.79	0.26	ns	0.2893	No	Wilcoxon	3.70979	2.90428
ZNF608	2	119	0.259204	1	0.26	ns	0.276	No	Wilcoxon	3.15576	3.62315
ZNF618	2	118	0.263901	0.79	0.26	ns	0.2907	No	Wilcoxon	2.87179	3.33957
CTAGE1	3	147	0.265192	0.53	0.27	ns	0.2705	No	Wilcoxon	0.14414	0.183601
EGLN3	3	81	0.267536	0.8	0.27	ns	0.2685	No	Wilcoxon	2.59997	4.44675
FXN	2	135	0.269731	0.81	0.27	ns	0.2914	No	Wilcoxon	2.64639	3.02505
FZD5	2	149	0.271915	0.82	0.27	ns	0.2977	No	Wilcoxon	2.80514	1.53678
SYTL2	2	126	0.269269	0.54	0.27	ns	0.2997	No	Wilcoxon	6.28723	5.53029
FOXC1	2	149	0.279081	0.84	0.28	ns	0.3082	No	Wilcoxon	2.59943	3.88157
KCTD6	2	150	0.275092	0.83	0.28	ns	0.3012	No	Wilcoxon	0.708007	0.482177
LCP2	3	126	0.28442	1	0.28	ns	0.2999	No	Wilcoxon	3.68189	3.05303
LMO7	3	126	0.277448	0.83	0.28	ns	0.2835	No	Wilcoxon	7.16993	8.50378
AQP11	2	143	0.281712	0.56	0.282	ns	0.3037	No	Wilcoxon	0.122394	0.207346
BMP4	4	141	0.290836	0.87	0.29	ns	0.2996	No	Wilcoxon	2.92332	4.3104
CRISPLD1	2	115	0.288285	0.86	0.29	ns	0.3181	No	Wilcoxon	2.19432	1.40122
EED	2	143	0.289361	0.87	0.29	ns	0.3155	No	Wilcoxon	3.08469	2.8474
P2RY1	2	145	0.288334	1	0.29	ns	0.3304	No	Wilcoxon	0.426931	0.222315
COLEC10	3	124	0.304426	0.75	0.3	ns	0.3153	No	Wilcoxon	0.0762852	0.243095
LRFN2	2	102	0.303615	1	0.3	ns	0.2743	No	Wilcoxon	0	0
PITX1	2	145	0.295996	1	0.3	ns	0.321	No	Wilcoxon	4.02129	5.28468
SEPT11	2	135	0.30212	0.91	0.3	ns	0.3323	No	Wilcoxon	5.08587	5.74357
SPTSSA	2	143	0.297146	0.89	0.3	ns	0.3275	No	Wilcoxon	1.47319	1.72434
TMSB4X	2	150	0.296993	0.59	0.3	ns	0.3151	No	Wilcoxon	10.2157	10.5967
ZNF217	4	140	0.30431	0.61	0.3	ns	0.3181	No	Wilcoxon	3.34159	3.81202
FRY	3	104	0.31268	0.94	0.31	ns	0.312	No	Wilcoxon	3.66453	4.24193
LAMC1	3	117	0.305196	0.61	0.31	ns	0.3112	No	Wilcoxon	6.97657	7.1746
ST3GAL4	2	128	0.311529	1	0.31	ns	0.331	No	Wilcoxon	5.96827	4.76208
TBCCD1	2	144	0.316472	0.95	0.32	ns	0.3456	No	Wilcoxon	3.22942	2.42501
ADAMTS9	2	116	0.33232	1	0.33	ns	0.3578	No	Wilcoxon	3.33374	3.96199
AHR	2	133	0.329861	1	0.33	ns	0.3501	No	Wilcoxon	6.21772	6.77742
ARHGAP21	4	129	0.332905	1	0.33	ns	0.3398	No	Wilcoxon	4.90896	5.40117
FGFR2	2	127	0.326214	0.65	0.33	ns	0.3472	No	Wilcoxon	5.06749	4.34493
MYC	5	144	0.329543	0.99	0.33	ns	0.3357	No	Wilcoxon	3.80319	3.91486
SDCCAG8	2	97	0.325904	1	0.33	ns	0.3444	No	Wilcoxon	6.31727	5.91837
C9orf3	4	86	0.342325	1	0.34	ns	0.3484	No	Wilcoxon	6.73334	6.29376
CEBPB	2	148	0.337788	0.68	0.34	ns	0.3598	No	Wilcoxon	4.79076	4.18557
ICAM2	2	149	0.341008	0.4	0.34	ns	0.3634	No	Wilcoxon	1.84625	2.54472
TIPARP	2	137	0.335078	1	0.34	ns	0.3738	No	Wilcoxon	3.84768	4.3932
TMEM26	2	135	0.336874	1	0.34	ns	0.3563	No	Wilcoxon	1.17434	0.473634
TRAF3IP3	2	138	0.338555	1	0.34	ns	0.361	No	Wilcoxon	0.655354	0.949257
CPN2	3	138	0.354864	1	0.35	ns	0.3104	No	Wilcoxon	0	0
ETV1	2	120	0.348486	1	0.35	ns	0.3725	No	Wilcoxon	5.26326	4.49896
TENM2	2	12	0.351648	1	0.35	ns	0.2663	No	Wilcoxon	1.61815	0.800801
C1orf21	2	102	0.362159	1	0.36	ns	0.3854	No	Wilcoxon	2.15854	3.75762
FRMD6	3	113	0.356592	1	0.36	ns	0.3609	No	Wilcoxon	4.45074	3.59503
LYL1	2	149	0.357485	1	0.36	ns	0.3748	No	Wilcoxon	0.217926	0.135449
ASB7	3	140	0.371079	0.86	0.37	ns	0.3959	No	Wilcoxon	2.31187	2.40708
BTBD3	2	144	0.367738	0.74	0.37	ns	0.4001	No	Wilcoxon	5.58024	5.12027
MSX2	2	149	0.366341	0.73	0.37	ns	0.3895	No	Wilcoxon	1.44086	1.88601
NR3C1	2	119	0.365649	1	0.37	ns	0.3913	No	Wilcoxon	4.69931	5.09711
SLC22A4	2	137	0.371757	1	0.37	ns	0.3973	No	Wilcoxon	1.11073	1.40093
GMDS	2	69	0.375517	1	0.38	ns	0.3987	No	Wilcoxon	5.0966	5.6924
PDK4	3	144	0.384331	0.77	0.38	ns	0.3876	No	Wilcoxon	2.87394	3.33582
RBMS3	3	32	0.37861	1	0.38	ns	0.3419	No	Wilcoxon	2.37087	2.75691
TMCO5A	2	136	0.379755	1	0.38	ns	0.237	No	Wilcoxon	0	0
ERN1	2	132	0.393522	0.8	0.39	ns	0.4147	No	Wilcoxon	3.78927	4.09499
GLUL	2	149	0.392819	1	0.39	ns	0.4011	No	Wilcoxon	7.96587	8.41424
RBBP8	3	130	0.39191	1	0.39	ns	0.4061	No	Wilcoxon	5.61262	5.44008
GREM2	2	77	0.395804	1	0.4	ns	0.576	No	Wilcoxon	0	0
MAP2K6	5	120	0.402131	1	0.4	ns	0.4066	No	Wilcoxon	3.03008	2.58102
SUSD1	2	128	0.399915	1	0.4	ns	0.4311	No	Wilcoxon	3.0546	3.80601
TSC22D2	2	137	0.400837	1	0.4	ns	0.4258	No	Wilcoxon	4.85317	4.23461
HK1	2	121	0.406601	1	0.41	ns	0.4232	No	Wilcoxon	7.36996	7.10251
CITED2	2	150	0.423498	1	0.42	ns	0.4522	No	Wilcoxon	4.43659	3.7552
KLF3	3	132	0.424524	0.62	0.42	ns	0.4429	No	Wilcoxon	4.92737	4.46878
MAP3K13	2	107	0.422829	1	0.42	ns	0.4385	No	Wilcoxon	4.91382	4.72576
NDRG1	3	133	0.415127	1	0.42	ns	0.4197	No	Wilcoxon	9.45366	8.97143
SEMA3A	6	40	0.415195	1	0.42	ns	0.3915	No	Wilcoxon	1.54308	1.9648
ESRRG	2	35	0.432432	1	0.43	ns	0.4309	No	Wilcoxon	1.09838	0.636124
MON2	5	124	0.431273	1	0.43	ns	0.4392	No	Wilcoxon	4.84428	5.13704
MRPS6	2	144	0.433705	1	0.43	ns	0.4658	No	Wilcoxon	2.96865	2.60489
TMX1	4	144	0.431671	1	0.43	ns	0.4546	No	Wilcoxon	2.77831	3.08773
ASB4	2	140	0.443221	1	0.44	ns	0.4555	No	Wilcoxon	0.00985992	0.0275217
MAP3K2	3	131	0.443079	1	0.44	ns	0.4518	No	Wilcoxon	4.83538	4.90303
ZFP36L1	3	145	0.437996	1	0.44	ns	0.4501	No	Wilcoxon	7.16201	7.43508
ZNRF3	3	121	0.435043	1	0.44	ns	0.4544	No	Wilcoxon	0.978249	1.7617
ABCB5	3	90	0.448913	1	0.45	ns	0.4572	No	Wilcoxon	0	0.00522075
ATP1A1	2	148	0.446108	1	0.45	ns	0.4623	No	Wilcoxon	8.97256	8.67137
FOXI1	7	139	0.446573	1	0.45	ns	0.4537	No	Wilcoxon	0.1121	0
ITGB8	4	131	0.44778	0.95	0.45	ns	0.4549	No	Wilcoxon	5.02762	4.76854
KLF12	3	61	0.445888	1	0.45	ns	0.4733	No	Wilcoxon	3.05606	2.28006
LPP	4	52	0.454681	1	0.45	ns	0.4498	No	Wilcoxon	7.32269	7.44888
SAP25	2	151	0.445436	0.89	0.45	ns	0.4679	No	Wilcoxon	0.49273	0.315799
IFNE	2	152	0.457393	0.46	0.46	ns	0.4692	No	Wilcoxon	1.56344	0.913516
LITAF	2	120	0.461785	1	0.46	ns	0.4762	No	Wilcoxon	7.14261	6.43457
NFATC4	2	146	0.459885	0.86	0.46	ns	0.4809	No	Wilcoxon	3.26772	2.81045
NYNRIN	2	144	0.463949	1	0.46	ns	0.4843	No	Wilcoxon	2.06919	2.35432
SLC22A2	2	127	0.457262	0.46	0.46	ns	0.3334	No	Wilcoxon	0	0
FANK1	2	119	0.470485	1	0.47	ns	0.4888	No	Wilcoxon	2.23378	2.96932
HES1	4	146	0.473118	1	0.47	ns	0.4806	No	Wilcoxon	3.8819	4.27049
MYLK	2	95	0.469365	1	0.47	ns	0.4899	No	Wilcoxon	5.59389	4.18325
AIG1	2	109	0.484968	1	0.48	ns	0.5004	No	Wilcoxon	4.24563	3.86479
EFNA5	4	94	0.478193	1	0.48	ns	0.471	No	Wilcoxon	3.78043	4.30353
NFU1	2	141	0.475598	0.95	0.48	ns	0.4884	No	Wilcoxon	3.75917	4.111
ZNF678	2	119	0.483078	1	0.48	ns	0.5151	No	Wilcoxon	2.92123	2.70137
CLNS1A	2	132	0.491388	1	0.49	ns	0.4966	No	Wilcoxon	4.70432	4.90486
PPP3CA	2	100	0.491539	1	0.49	ns	0.5207	No	Wilcoxon	4.96698	5.3004
TLR8	2	147	0.493567	1	0.49	ns	0.5113	No	Wilcoxon	0.219764	0.154658
BANP	2	121	0.502915	1	0.5	ns	0.5133	No	Wilcoxon	4.2562	3.98693
BCL2L11	4	139	0.504632	1	0.5	ns	0.5158	No	Wilcoxon	3.00242	2.72717
FBLN1	4	121	0.496291	1	0.5	ns	0.4971	No	Wilcoxon	3.97328	4.47702
MYBL1	2	134	0.497807	1	0.5	ns	0.5289	No	Wilcoxon	0.666524	0.852757
BBX	3	99	0.513374	1	0.51	ns	0.5283	No	Wilcoxon	5.54546	5.72457
CYB5A	2	145	0.508948	1	0.51	ns	0.5216	No	Wilcoxon	5.81499	6.15645
KLF5	9	133	0.519113	1	0.52	ns	0.5174	No	Wilcoxon	8.9816	8.56036
MAL2	3	122	0.524008	1	0.52	ns	0.5367	No	Wilcoxon	7.48228	7.53698
RASGRP3	2	110	0.516901	1	0.52	ns	0.5348	No	Wilcoxon	2.48631	2.98781
SPRED1	2	130	0.532591	1	0.53	ns	0.5506	No	Wilcoxon	4.85602	4.61869
EDN1	2	151	0.536295	1	0.54	ns	0.5549	No	Wilcoxon	2.46423	2.88227
PFN2	2	134	0.54476	1	0.54	ns	0.5539	No	Wilcoxon	2.97922	2.37327
PHLDA3	2	149	0.541618	1	0.54	ns	0.5599	No	Wilcoxon	2.52849	2.09038
C11orf44	2	132	0.552165	0.55	0.55	ns	0.2545	No	Wilcoxon	0	0
FGF3	2	145	0.551833	0.55	0.55	ns	0.2782	No	Wilcoxon	0	0
HIC1	2	152	0.549548	0.55	0.55	ns	0.5563	No	Wilcoxon	1.42621	0.665657
SEMA3E	4	83	0.549929	1	0.55	ns	0.5625	No	Wilcoxon	2.10109	2.81269
SYNC	2	148	0.549796	1	0.55	ns	0.5587	No	Wilcoxon	1.81646	1.38437
EXD3	2	127	0.560947	1	0.56	ns	0.5675	No	Wilcoxon	2.20998	2.38867
KCNG1	2	149	0.560492	1	0.56	ns	0.5761	No	Wilcoxon	0.521267	0.13184
RANBP2	2	126	0.557878	1	0.56	ns	0.5596	No	Wilcoxon	7.62769	7.80385
SALL1	2	135	0.559711	1	0.56	ns	0.5662	No	Wilcoxon	1.9469	0.464196
SOAT1	2	131	0.560318	1	0.56	ns	0.5655	No	Wilcoxon	4.87781	4.67095
STAT5A	2	145	0.564026	1	0.56	ns	0.5641	No	Wilcoxon	4.18543	4.39851
UPP2	2	112	0.562557	1	0.56	ns	0.5258	No	Wilcoxon	0.185976	0
PREP	2	125	0.56782	1	0.57	ns	0.5779	No	Wilcoxon	4.19964	4.41152
WNT7B	6	133	0.565156	1	0.57	ns	0.5621	No	Wilcoxon	1.98491	1.88674
ABRA	2	146	0.594295	1	0.59	ns	0.5642	No	Wilcoxon	0.00597396	0.00396728
PALLD	2	86	0.585089	1	0.59	ns	0.5861	No	Wilcoxon	5.98775	6.47435
PTPRJ	2	115	0.591821	1	0.59	ns	0.5995	No	Wilcoxon	4.50242	4.69259
TNNI1	2	146	0.589681	1	0.59	ns	0.5692	No	Wilcoxon	0.690415	0.00531825
ARHGAP24	3	68	0.596953	1	0.6	ns	0.5967	No	Wilcoxon	3.68411	3.67153
CHIC2	2	136	0.599195	1	0.6	ns	0.608	No	Wilcoxon	3.3935	3.26935
HAS2	3	137	0.604431	1	0.6	ns	0.6231	No	Wilcoxon	1.0255	0.500709
MAP3K1	3	133	0.604057	1	0.6	ns	0.6196	No	Wilcoxon	4.59837	4.41774
ASAP1	2	78	0.61112	1	0.61	ns	0.6229	No	Wilcoxon	5.09442	4.96464
LDB2	2	53	0.605114	1	0.61	ns	0.5964	No	Wilcoxon	1.85455	2.16303
TNS3	3	90	0.609358	1	0.61	ns	0.6131	No	Wilcoxon	4.10315	4.64821
BDNF	2	135	0.621643	1	0.62	ns	0.6262	No	Wilcoxon	0.488711	0.363389
LNX1	2	119	0.618436	1	0.62	ns	0.6147	No	Wilcoxon	2.93825	2.80137
MOB4	2	139	0.631608	1	0.63	ns	0.6396	No	Wilcoxon	1.89029	1.71632
ADAT2	2	146	0.635988	1	0.64	ns	0.6407	No	Wilcoxon	1.92136	1.77135
ADHFE1	2	141	0.636402	1	0.64	ns	0.6402	No	Wilcoxon	2.20499	2.07037
STAT3	2	131	0.637326	1	0.64	ns	0.6436	No	Wilcoxon	7.61366	7.50686
OFCC1	2	39	0.648166	1	0.65	ns	0.639	No	Wilcoxon	1.26736	0.894036
PTTG2	3	151	0.647051	0.65	0.65	ns	0.6573	No	Wilcoxon	1.28993	0.923905
CYR61	3	146	0.660495	1	0.66	ns	0.6668	No	Wilcoxon	4.53764	4.92696
FOXQ1	3	144	0.656141	1	0.66	ns	0.667	No	Wilcoxon	2.75908	2.88378
GLIS2	2	150	0.656574	1	0.66	ns	0.654	No	Wilcoxon	2.71614	2.96949
IRS1	2	131	0.66395	1	0.66	ns	0.6658	No	Wilcoxon	3.03875	3.22971
MREG	2	130	0.661553	1	0.66	ns	0.6669	No	Wilcoxon	2.35674	2.45269
RAP2B	3	145	0.663262	1	0.66	ns	0.6686	No	Wilcoxon	1.56633	1.04205
SLC40A1	2	146	0.659864	1	0.66	ns	0.6642	No	Wilcoxon	6.64466	7.27304
TEX35	4	140	0.66038	1	0.66	ns	0.6864	No	Wilcoxon	0	0
TMX4	2	141	0.66113	1	0.66	ns	0.6674	No	Wilcoxon	3.62381	3.86151
NRARP	2	151	0.670349	1	0.67	ns	0.6734	No	Wilcoxon	0.683487	0.530587
AAK1	2	115	0.681781	1	0.68	ns	0.6889	No	Wilcoxon	4.03391	4.57859
ADORA2A	2	150	0.676905	1	0.68	ns	0.8524	No	Wilcoxon	0	0
MTAP	2	142	0.67578	1	0.68	ns	0.6755	No	Wilcoxon	3.40268	3.82617
ACVR1C	2	131	0.690999	1	0.69	ns	0.7014	No	Wilcoxon	0.633429	0.792529
RXFP2	3	124	0.688126	1	0.69	ns	0.7943	No	Wilcoxon	0	0
PIK3AP1	2	131	0.704686	1	0.7	ns	0.7043	No	Wilcoxon	4.8956	4.65647
DEPTOR	2	114	0.710514	1	0.71	ns	0.704	No	Wilcoxon	4.04146	4.18374
EEPD1	2	121	0.711419	1	0.71	ns	0.7044	No	Wilcoxon	5.13711	5.01868
GPR176	2	127	0.710088	1	0.71	ns	0.7081	No	Wilcoxon	1.438	0.896373
H2AFY	2	139	0.707769	1	0.71	ns	0.7043	No	Wilcoxon	7.0381	7.36955
PTPRM	2	27	0.70936	1	0.71	ns	0.6402	No	Wilcoxon	5.38171	5.67753
DOCK2	4	32	0.715898	1	0.72	ns	0.6901	No	Wilcoxon	2.75267	2.58102
GRHL2	2	113	0.724078	1	0.72	ns	0.7122	No	Wilcoxon	5.91914	5.99268
LAMC2	3	137	0.719034	1	0.72	ns	0.7221	No	Wilcoxon	6.92625	7.60896
RAD51B	3	62	0.719183	1	0.72	ns	0.7092	No	Wilcoxon	4.53475	4.56462
TACR2	2	150	0.715323	1	0.72	ns	0.7193	No	Wilcoxon	0.110685	0.0934904
TOMM20	2	145	0.719221	0.72	0.72	ns	0.717	No	Wilcoxon	5.43246	5.70354
ALDH1A3	3	138	0.726312	1	0.73	ns	0.7349	No	Wilcoxon	3.56537	3.54108
RBM47	3	109	0.745653	1	0.75	ns	0.7445	No	Wilcoxon	4.31099	4.76927
ANLN	2	140	0.761922	1	0.76	ns	0.7546	No	Wilcoxon	4.10922	4.30544
ARID5B	2	114	0.758434	1	0.76	ns	0.7508	No	Wilcoxon	2.93871	3.14702
BDH1	2	138	0.758614	1	0.76	ns	0.7585	No	Wilcoxon	3.03396	3.25273
IMMP2L	2	18	0.757895	1	0.76	ns	0.668	No	Wilcoxon	4.82193	4.96404
LMX1A	2	90	0.759098	1	0.76	ns	0.8611	No	Wilcoxon	0	0
PLCB1	2	42	0.763214	1	0.76	ns	0.724	No	Wilcoxon	2.91687	3.34087
TIAF1	2	150	0.764843	1	0.76	ns	0.754	No	Wilcoxon	0.216446	0.185887
HSD11B1	2	136	0.768786	1	0.77	ns	0.7614	No	Wilcoxon	1.65895	1.74693
JUP	2	131	0.774447	1	0.77	ns	0.7611	No	Wilcoxon	6.48247	7.77219
KLF4	3	146	0.771382	1	0.77	ns	0.7768	No	Wilcoxon	3.94336	3.77572
RAPGEF4	2	88	0.773798	1	0.77	ns	0.7569	No	Wilcoxon	2.14299	1.86894
SMAD3	7	120	0.771417	1	0.77	ns	0.7623	No	Wilcoxon	7.77961	7.6203
BCL6	2	140	0.77515	1	0.78	ns	0.7705	No	Wilcoxon	4.65127	4.57557
SDC1	3	143	0.782634	0.78	0.78	ns	0.7918	No	Wilcoxon	5.70196	5.93468
CBR4	2	136	0.796156	1	0.8	ns	0.7912	No	Wilcoxon	2.56393	2.68263
CLIC5	4	106	0.798348	1	0.8	ns	0.7956	No	Wilcoxon	2.112	1.57251
DYSF	2	81	0.800722	1	0.8	ns	0.7804	No	Wilcoxon	2.12494	2.22173
FAM102A	2	142	0.804504	1	0.8	ns	0.7887	No	Wilcoxon	5.77506	5.68332
REEP3	2	128	0.798438	1	0.8	ns	0.7953	No	Wilcoxon	5.36792	5.62041
CDK6	2	103	0.805569	1	0.81	ns	0.7888	No	Wilcoxon	4.82795	4.7028
CPEB4	2	134	0.821216	1	0.82	ns	0.8113	No	Wilcoxon	4.40789	4.12414
EHHADH	2	134	0.821216	1	0.82	ns	0.8115	No	Wilcoxon	2.38935	2.55044
NFIX	2	132	0.818583	1	0.82	ns	0.8055	No	Wilcoxon	6.02279	5.8161
PJA1	3	149	0.821835	0.82	0.82	ns	0.817	No	Wilcoxon	3.40682	3.17008
TM4SF1	3	148	0.815486	1	0.82	ns	0.8197	No	Wilcoxon	7.12218	7.16225
ABL2	2	118	0.829577	1	0.83	ns	0.8153	No	Wilcoxon	3.45559	3.51226
GAN	4	135	0.825498	1	0.83	ns	0.8167	No	Wilcoxon	2.23136	2.24045
PLEKHA1	2	139	0.827477	1	0.83	ns	0.8184	No	Wilcoxon	4.66608	4.53922
PPP1CB	2	141	0.829861	1	0.83	ns	0.8181	No	Wilcoxon	6.53157	6.65603
TTLL5	2	115	0.825258	1	0.83	ns	0.814	No	Wilcoxon	5.49133	5.43856
COL14A1	2	87	0.835531	1	0.84	ns	0.8064	No	Wilcoxon	2.46146	2.5248
FAM84B	2	149	0.838779	1	0.84	ns	0.8273	No	Wilcoxon	0.643381	0.593617
SLCO3A1	3	85	0.836048	1	0.84	ns	0.8309	No	Wilcoxon	3.54374	3.59298
BMP7	2	110	0.851851	1	0.85	ns	0.8467	No	Wilcoxon	2.94783	1.90345
CORO7	2	138	0.853715	1	0.85	ns	0.8432	No	Wilcoxon	4.46334	4.4946
ECI2	3	150	0.859	1	0.86	ns	0.8641	No	Wilcoxon	4.02385	4.0068
PDLIM1	2	136	0.865602	1	0.87	ns	0.8538	No	Wilcoxon	5.81467	5.94762
TRIB1	2	145	0.873788	1	0.87	ns	0.8597	No	Wilcoxon	5.11063	5.20082
KIAA1217	2	38	0.876923	1	0.88	ns	0.8222	No	Wilcoxon	5.4881	5.49936
PDHB	2	149	0.877116	1	0.88	ns	0.8637	No	Wilcoxon	4.04283	4.11392
HIBADH	2	118	0.893999	1	0.89	ns	0.8799	No	Wilcoxon	4.4215	4.35788
KIF2A	2	129	0.88804	1	0.89	ns	0.868	No	Wilcoxon	4.57404	4.54356
MYO18A	2	127	0.886309	1	0.89	ns	0.8697	No	Wilcoxon	5.33179	5.3861
NSMCE2	2	116	0.892205	1	0.89	ns	0.8768	No	Wilcoxon	4.00269	4.06975
PIK3R1	3	133	0.893918	1	0.89	ns	0.8865	No	Wilcoxon	5.28709	5.18197
TGFB2	4	127	0.888294	1	0.89	ns	0.8821	No	Wilcoxon	1.95204	1.98933
ACTG1	2	145	0.900201	1	0.9	ns	0.883	No	Wilcoxon	12.3014	12.1583
SH3PXD2A	2	106	0.900258	1	0.9	ns	0.88	No	Wilcoxon	3.39559	3.74556
TGIF1	3	141	0.899822	1	0.9	ns	0.9	No	Wilcoxon	7.99825	7.82302
AVPI1	2	147	0.914613	1	0.91	ns	0.8977	No	Wilcoxon	1.3752	1.26155
SLC16A5	2	145	0.913451	1	0.91	ns	0.8997	No	Wilcoxon	2.74316	3.81253
ARHGAP23	3	131	0.916158	1	0.92	ns	0.9202	No	Wilcoxon	3.21815	3.31932
BTBD16	2	138	0.92305	1	0.92	ns	0.9208	No	Wilcoxon	0.589606	0.479666
HGF	2	109	0.920532	1	0.92	ns	0.9002	No	Wilcoxon	1.39241	1.21173
HNF4G	4	111	0.920966	1	0.92	ns	0.9142	No	Wilcoxon	4.00366	4.0491
KCTD1	3	113	0.916881	1	0.92	ns	0.9127	No	Wilcoxon	2.33581	2.33631
POU5F1B	7	145	0.91599	1	0.92	ns	0.9106	No	Wilcoxon	0.328925	0.278848
UGCG	2	140	0.924144	1	0.92	ns	0.908	No	Wilcoxon	4.96853	4.95452
DRD5	3	148	0.927745	1	0.93	ns	0.8817	No	Wilcoxon	0	0
ERBB4	6	5	0.930736	1	0.93	ns	0.8708	No	Wilcoxon	0.216106	0.289921
PICALM	4	122	0.927932	1	0.93	ns	0.9226	No	Wilcoxon	8.0739	7.99739
SHROOM3	2	98	0.931329	1	0.93	ns	0.9168	No	Wilcoxon	5.82929	6.55614
FGF1	3	133	0.940897	1	0.94	ns	0.938	No	Wilcoxon	0.433958	0.681341
TSEN15	2	141	0.93834	1	0.94	ns	0.9415	No	Wilcoxon	2.80669	2.80086
CBX4	2	145	0.953332	1	0.95	ns	0.9392	No	Wilcoxon	3.97387	4.01952
CD47	3	136	0.947995	1	0.95	ns	0.9405	No	Wilcoxon	5.73191	5.70008
HDAC9	2	18	0.947368	1	0.95	ns	0.8513	No	Wilcoxon	3.27638	4.1137
LY86	2	123	0.945039	1	0.95	ns	0.9392	No	Wilcoxon	0.495882	0.439094
PDLIM4	2	141	0.952023	1	0.95	ns	0.9528	No	Wilcoxon	3.43346	3.3524
PTPRO	2	88	0.945438	1	0.95	ns	0.9206	No	Wilcoxon	1.25268	1.2046
SEC16A	2	145	0.953332	1	0.95	ns	0.9364	No	Wilcoxon	4.51035	4.46462
ANAPC13	3	147	0.957177	1	0.96	ns	0.9489	No	Wilcoxon	3.35302	3.31877
ARFIP1	2	127	0.961988	1	0.96	ns	0.9625	No	Wilcoxon	4.77363	4.79084
DGKI	2	25	0.962963	1	0.96	ns	0.9232	No	Wilcoxon	0.553482	0.648675
PACS1	2	121	0.960128	1	0.96	ns	0.9425	No	Wilcoxon	5.69178	5.70394
SEMA3D	2	76	0.962127	1	0.96	ns	0.9412	No	Wilcoxon	0.370662	0.364932
VASN	2	152	0.955458	0.96	0.96	ns	0.9412	No	Wilcoxon	1.7647	1.70324
EVX1	2	145	0.972367	1	0.97	ns	0.9623	No	Wilcoxon	0.143814	0.0353879
NOTCH1	3	136	0.971094	1	0.97	ns	0.9605	No	Wilcoxon	3.29216	3.67725
GDA	2	126	0.977009	1	0.98	ns	0.9612	No	Wilcoxon	3.83266	4.02795
QDPR	2	137	0.978834	1	0.98	ns	0.9635	No	Wilcoxon	4.20285	4.26828
RASAL2	4	87	0.976833	1	0.98	ns	0.965	No	Wilcoxon	4.80212	4.68019
ST8SIA2	3	116	0.979566	1	0.98	ns	0.9774	No	Wilcoxon	0.167611	0.153021
UNC5CL	2	148	0.980392	1	0.98	ns	0.9793	No	Wilcoxon	3.56025	3.77399
AGFG2	2	141	0.993142	1	0.99	ns	0.9808	No	Wilcoxon	4.27574	4.24169
ATXN10	8	125	0.988675	1	0.99	ns	0.9878	No	Wilcoxon	6.64276	6.61428
PTN	2	76	0.987379	1	0.99	ns	0.9747	No	Wilcoxon	0.495361	0.343943
UMPS	2	145	0.993329	1	0.99	ns	0.9816	No	Wilcoxon	3.67545	3.66694
CDH13	2	3	1	1	1	ns	0.7958	No	Wilcoxon	2.4664	1.57808
EXT1	3	97	1	1	1	ns	0.9861	No	Wilcoxon	5.24588	5.0174
LGALSL	4	145	0.995315	1	1	ns	0.9846	No	Wilcoxon	3.58006	3.53245
PDZRN4	2	46	1	1	1	ns	0.9734	No	Wilcoxon	0.144556	0.0311664
PHACTR1	2	60	1	1	1	ns	0.9834	No	Wilcoxon	1.35979	1.37558
