# Supplementary material for: The Noncoding Mutational Landscape of Pancreatic Cancer Reveals Recurrent Somatic Mutations in Enhancer Regions
Source: Cancer Res Commun. 2025 Oct 17;5(10):1839–51. doi: 10.1158/2767-9764.CRC-24-0167 (PMC12531768; doi:10.1158/2767-9764.CRC-24-0167)
Supplement: Supplementary Table 14 — Gene Ontology Analysis with Down-Regualted Genes by Conserved Enhancer Mations [file crc-24-0167_supplementary_table_14_suppst14.xlsx]

## Sheet: Supp_Table14
Supplementary Table 14. Gene Ontology Analysis with Down-Regualted Genes by Conserved Enhancer Mations
Index	Name	P-value	Adjusted p-value
1	positive regulation of transcription, DNA-templated (GO:0045893)	2.319e-08	7.654e-06
2	regulation of transcription, DNA-templated (GO:0006355)	2.207e-08	7.654e-06
3	regulation of transcription by RNA polymerase II (GO:0006357)	8.422e-08	1.853e-05
4	positive regulation of transcription by RNA polymerase II (GO:0045944)	2.244e-07	3.703e-05
5	positive regulation of nucleic acid-templated transcription (GO:1903508)	1.885e-06	0.0002488
6	regulation of pri-miRNA transcription by RNA polymerase II (GO:1902893)	8.68e-06	0.0009548
7	regulation of gene expression (GO:0010468)	5.085e-05	0.004794
8	negative regulation of CD4-positive, alpha-beta T cell differentiation (GO:0043371)	8.219e-05	0.005424
9	positive regulation of CD8-positive, alpha-beta T cell differentiation (GO:0043378)	8.219e-05	0.005424
10	peripheral nervous system neuron differentiation (GO:0048934)	8.219e-05	0.005424
