# Supplementary material for: The Noncoding Mutational Landscape of Pancreatic Cancer Reveals Recurrent Somatic Mutations in Enhancer Regions
Source: Cancer Res Commun. 2025 Oct 17;5(10):1839–51. doi: 10.1158/2767-9764.CRC-24-0167 (PMC12531768; doi:10.1158/2767-9764.CRC-24-0167)
Supplement: Supplementary Table 15 — Gene Ontology Analysis with Up-Regualted Genes by Conserved Enhancer Mations [file crc-24-0167_supplementary_table_15_suppst15.xlsx]

## Sheet: Supp_Table15
Supplementary Table 15. Gene Ontology Analysis with Up-Regualted Genes by Conserved Enhancer Mations
Index	Name	P-value	Adjusted p-value
1	negative regulation of cell communication (GO:0010648)	0.0005436	0.1178
2	negative regulation of signaling (GO:0023057)	0.0007734	0.1178
3	actin cytoskeleton reorganization (GO:0031532)	0.004842	0.1178
4	negative regulation of developmental process (GO:0051093)	0.00715	0.1178
5	5-phosphoribose 1-diphosphate biosynthetic process (GO:0006015)	0.008224	0.1178
6	5-phosphoribose 1-diphosphate metabolic process (GO:0046391)	0.008224	0.1178
7	regulation of receptor catabolic process (GO:2000644)	0.008224	0.1178
8	protein sialylation (GO:1990743)	0.008224	0.1178
9	negative regulation of keratinocyte differentiation (GO:0045617)	0.008224	0.1178
10	response to salt stress (GO:0009651)	0.008224	0.1178
