# Supplementary material for: The Noncoding Mutational Landscape of Pancreatic Cancer Reveals Recurrent Somatic Mutations in Enhancer Regions
Source: Cancer Res Commun. 2025 Oct 17;5(10):1839–51. doi: 10.1158/2767-9764.CRC-24-0167 (PMC12531768; doi:10.1158/2767-9764.CRC-24-0167)
Supplement: Supplementary Table 16 — Homer Motif Enrichment Analysis of Enhancers with Mutation (Known Motifs) [file crc-24-0167_supplementary_table_16_suppst16.xlsx]

## Sheet: Supp_Table16
Supplementary Table 16. Homer Motif Enrichment Analysis of Enhancers with Mutation (Known Motifs)
Cohort	Mutation	Expression	Rank	Motif Name	Consensus	P-value	Log P-value	q-value (Benjamini)	# of Target Sequences with Motif(of 3)	% of Target Sequences with Motif	# of Background Sequences with Motif(of 83831)	% of Background Sequences with Motif
Autopsy	High	Up	1	ERG(ETS)/VCaP-ERG-ChIP-Seq(GSE14097)/Homer	ACAGGAAGTG	0.01	-6.56	1	18	0.72	19836.7	0.4047
			2	ELF5(ETS)/T47D-ELF5-ChIP-Seq(GSE30407)/Homer	ACVAGGAAGT	0.01	-6.386	1	12	0.48	9900.6	0.202
			3	Ets1-distal(ETS)/CD4+-PolII-ChIP-Seq(Barski_et_al.)/Homer	MACAGGAAGT	0.01	-6.156	1	7	0.28	3742.4	0.0764
			4	GABPA(ETS)/Jurkat-GABPa-ChIP-Seq(GSE17954)/Homer	RACCGGAAGT	0.01	-6.031	1	12	0.48	10298	0.2101
			5	Etv2(ETS)/ES-ER71-ChIP-Seq(GSE59402)/Homer(0.967)	NNAYTTCCTGHN	0.01	-5.92	1	13	0.52	11965.6	0.2441
	High	Down	1	ELF5(ETS)/T47D-ELF5-ChIP-Seq(GSE30407)/Homer	ACVAGGAAGT	1e-05	-12.31	0.0042	19	0.5	8305.6	0.1745
			2	Isl1(Homeobox)/Neuron-Isl1-ChIP-Seq(GSE31456)/Homer	CTAATKGV	0.0001	-10.85	0.009	28	0.7368	18773.7	0.3944
			3	NAC2(NAC)/colamp-NAC2-DAP-Seq(GSE60143)/Homer	TDCTTGNNNNNCAAG	0.0001	-10.34	0.01	15	0.3947	6071	0.1275
			4	ANAC083(NAC)/col-ANAC083-DAP-Seq(GSE60143)/Homer	CKTRWNNNWYAMGTA	0.0001	-10.05	0.01	15	0.3947	6218.3	0.1306
			5	ANAC016(NAC)/col-ANAC016-DAP-Seq(GSE60143)/Homer	WNCTTGNNNNNCAMG	0.001	-8.889	0.0254	15	0.3947	6870.7	0.1443
	Low	Up	1	IRF2(IRF)/Erythroblas-IRF2-ChIP-Seq(GSE36985)/Homer	GAAASYGAAASY	0.01	-5.807	1	2	0.5	9551.2	0.0227
			2	IRF4(IRF)/GM12878-IRF4-ChIP-Seq(GSE32465)/Homer	ACTGAAACCA	0.01	-5.382	1	3	0.75	45277	0.1077
			3	TRP2(MYBrelated)/colamp-TRP2-DAP-Seq(GSE60143)/Homer	TAAACCCT	0.01	-4.671	1	2	0.5	17060.1	0.0406
			4	Oct4:Sox17(POU,Homeobox,HMG)/F9-Sox17-ChIP-Seq(GSE44553)/Homer	CCATTGTATGCAAAT	0.1	-4.311	1	2	0.5	20542.2	0.0489
			5	RBPJ:Ebox(?,bHLH)/Panc1-Rbpj1-ChIP-Seq(GSE47459)/Homer	GGGRAARRGRMCAGMTG	0.1	-3.963	1	2	0.5	24617.1	0.0586
	Low	Down	1	ETV1(ETS)/GIST48-ETV1-ChIP-Seq(GSE22441)/Homer	AACCGGAAGT	0.01	-5.028	1	6	0.8571	31330	0.3306
			2	Etv2(ETS)/ES-ER71-ChIP-Seq(GSE59402)/Homer(0.967)	NNAYTTCCTGHN	0.1	-4.533	1	5	0.7143	22757.8	0.2402
			3	ETS1(ETS)/Jurkat-ETS1-ChIP-Seq(GSE17954)/Homer	ACAGGAAGTG	0.1	-4.175	1	5	0.7143	24648.7	0.2601
			4	CTCF(Zf)/CD4+-CTCF-ChIP-Seq(Barski_et_al.)/Homer	AYAGTGCCMYCTRGTGGCCA	0.1	-4.156	1	2	0.2857	2716.5	0.0287
			5	RAR:RXR(NR),DR5/ES-RAR-ChIP-Seq(GSE56893)/Homer	AGGTCAAGGTCA	0.1	-4.046	1	2	0.2857	2879	0.0304
ICGC	High	Up	1	Stat3+il21(Stat)/CD4-Stat3-ChIP-Seq(GSE19198)/Homer	SVYTTCCNGGAARB	0.01	-4.626	1	3	1	17939.9	0.214
			2	At3g04030(G2like)/col-At3g04030-DAP-Seq(GSE60143)/Homer	DRGAATCT	0.1	-4.581	1	3	1	18210.5	0.2172
			3	Oct6(POU,Homeobox)/NPC-Pou3f1-ChIP-Seq(GSE35496)/Homer	WATGCAAATGAG	0.1	-4.313	1	2	0.6667	5733.4	0.0684
			4	STAT4(Stat)/CD4-Stat4-ChIP-Seq(GSE22104)/Homer	NYTTCCWGGAAR	0.1	-4.247	1	3	1	20350.2	0.2427
			5	CTCF-SatelliteElement(Zf?)/CD4+-CTCF-ChIP-Seq(Barski_et_al.)/Homer	TGCAGTTCCMVNWRTGGCCA	0.1	-4.166	1	1	0.3333	436.8	0.0052
	High	Down	1	At4g18890(BZR)/col-At4g18890-DAP-Seq(GSE60143)/Homer	NDBRCACGTGYR	0.01	-6.881	0.9468	3	0.1765	628.1	0.012
			2	bHLH74(bHLH)/col-bHLH74-DAP-Seq(GSE60143)/Homer	DRATCACGTGAB	0.01	-6.261	0.9468	3	0.1765	780.4	0.0149
			3	GATA14(C2C2gata)/col-GATA14-DAP-Seq(GSE60143)/Homer	AYCAGATCTG	0.01	-6.222	0.9468	7	0.4118	6133.4	0.1168
			4	Unknown5/Drosophila-Promoters/Homer	GCTGATAASV	0.01	-5.892	0.9468	7	0.4118	6489.4	0.1236
			5	PLT3(AP2EREBP)/col-PLT3-DAP-Seq(GSE60143)/Homer	GCACGNWTHYCGAGG	0.01	-5.708	0.9468	2	0.1176	266.5	0.0051
	Low	Up	1	JunD(bZIP)/K562-JunD-ChIP-Seq/Homer	ATGACGTCATCN	0.001	-8.941	0.1207	3	0.3333	1093.9	0.0118
			2	Atf7(bZIP)/3T3L1-Atf7-ChIP-Seq(GSE56872)/Homer	NGRTGACGTCAY	0.001	-8.095	0.1406	5	0.5556	7366.5	0.0795
			3	TGA3(bZIP)/colamp-TGA3-DAP-Seq(GSE60143)/Homer	WTGATGACGTCATCW	0.01	-6.626	0.4072	2	0.2222	570	0.0062
			4	Nrf2(bZIP)/Lymphoblast-Nrf2-ChIP-Seq(GSE37589)/Homer	HTGCTGAGTCAT	0.01	-6.464	0.4072	2	0.2222	619.3	0.0067
			5	Bach1(bZIP)/K562-Bach1-ChIP-Seq(GSE31477)/Homer	AWWNTGCTGAGTCAT	0.01	-6.265	0.4072	2	0.2222	685.8	0.0074
	Low	Down	1	CCA(Myb)/Arabidopsis-CCA.GFP-ChIP-Seq(GSE70533)/Homer	AGATATYTTT	0.01	-6.716	1	6	0.75	19694.1	0.1994
			2	PRDM14(Zf)/H1-PRDM14-ChIP-Seq(GSE22767)/Homer	RGGTCTCTAACY	0.01	-5.903	1	4	0.5	8369.8	0.0848
			3	MYB17(MYB)/colamp-MYB17-DAP-Seq(GSE60143)/Homer	GGTAGGTGRG	0.01	-5.769	1	5	0.625	15111	0.153
			4	MYB96(MYB)/colamp-MYB96-DAP-Seq(GSE60143)/Homer	WGGTRGTTGG	0.01	-5.685	1	6	0.75	23720.5	0.2402
			5	MYB61(MYB)/colamp-MYB61-DAP-Seq(GSE60143)/Homer	HCYACCTACC	0.01	-5.482	1	7	0.875	35381.6	0.3583
