# Supplementary material for: The Noncoding Mutational Landscape of Pancreatic Cancer Reveals Recurrent Somatic Mutations in Enhancer Regions
Source: Cancer Res Commun. 2025 Oct 17;5(10):1839–51. doi: 10.1158/2767-9764.CRC-24-0167 (PMC12531768; doi:10.1158/2767-9764.CRC-24-0167)
Supplement: Supplementary Table 17 — Allele-specific expression analysis with Cis-X [file crc-24-0167_supplementary_table_17_suppst17.xlsx]

## Sheet: Supp_Table17
Supplementary Table 17. Allele-specific expression analysis with Cis-X
gene	gsym	chrom	strand	start	end	cdsStartStat	cdsEndStat	markers	ase_markers	average_ai_all	average_ai_ase	pval_all_markers	pval_ase_markers	ai_all_markers	ai_ase_markers	tag_all_markers	maf_rna_all_markers	comb.pval	mean.delta	rawp	Bonferroni	ABH	FPKM	loo.source	loo.cohort.size	loo.tstatistic	loo.qval	loo.rank	imprinting.status	candidate.group	description
NM_001083612	HYKK	chr15	+	78799905	78829715	cmpl	cmpl	1	1	0.5	0.5	3.26949e-05	3.26949e-05	0.5	0.5diploid	0	3.26949e-05	0.5	3.26949e-05	0.0312236	0.0312236	1.52502	bi_cohort	183	3.01285	0.0112574	2		ase_outlier
NM_001130714	LEF1	chr4	-	108968700	109090112	cmpl	cmpl	1	1	0.5	0.5	0.0193765	0.0193765	0.5	0.5diploid	0	0.0193765	0.5	0.0193765	1	0.557168	19.6749	bi_cohort	183	4.79226	0.000350181	1		ase_outlier	oncogene, TSG, rescued-ase
NM_001143676	SGK1	chr6	-	134490383	134639196	cmpl	cmpl	1	1	0.5	0.5	0.0015139	0.0015139	0.5	0.5diploid	0	0.0015139	0.5	0.0015139	1	0.481925	7.37514	bi_cohort	183	2.86066	0.0155296	1		ase_outlier	oncogene, rescued-ase
NM_001166693	AFF1	chr4	+	87856153	88062206	cmpl	cmpl	1	1	0.5	0.5	0.00646981	0.00646981	0.5	0.5diploid	0	0.00646981	0.5	0.00646981	1	0.390629	18.3186	bi_cohort	183	9.54231	3.68612e-06	1		ase_outlier	fusion, rescued-ase
NM_001242317	MAP3K13	chr3	+	185000728	185206882	cmpl	cmpl	1	1	0.3	0.3	0.0474918	0.0474918	0.3	0.3diploid	0.2	0.0474918	0.3	0.0474918	1	NA	3.86522	bi_cohort	183	3.60651	0.00346864		ase_outlier	oncogene, TSG
NM_001289101	PXK	chr3	+	58318616	58411854	cmpl	cmpl	1	1	0.5	0.5	9.41288e-05	9.41288e-05	0.5	0.5diploid	0	9.41288e-05	0.5	9.41288e-05	0.00414167	0.000533397	9.36542	bi_cohort	183	6.06076	4.42334e-05	1		ase_outlier
NM_001306089	ZNF236	chr18	+	74534562	74682682	cmpl	cmpl	1	1	0.409	0.409	0.0198547	0.0198547	0.409091	0.409091	diploid	0.091	0.0198547	0.409091	0.0198547	1	NA	11.1103	bi_cohort	1837.99	3.68612e-06	1		ase_outlier
NM_002730	PRKACA	chr19	-	14202506	14228559	cmpl	cmpl	1	1	0.5	0.5	9.41288e-05	9.41288e-05	0.5	0.5diploid	0	9.41288e-05	0.5	9.41288e-05	0.0911167	0.0911167	5.77451	bi_cohort	183	4.83884	0.000320692	1		ase_outlier	oncogene, rescued-ase
NM_003383	VLDLR	chr9	+	2621792	2654485	cmpl	cmpl	1	1	0.45	0.45	0.0015712	0.0015712	0.45	0.45	diploid	0.05	0.0015712	0.45	0.0015712	0.237252	0.0404585	5.31894	bi_cohort	183	3.8373	0.00230382	1		ase_outlier
NM_004333	BRAF	chr7	-	140433812	140624564	cmpl	cmpl	1	1	0.458	0.458	0.000634908	0.000634908	0.458333	0.458333	diploid	0.042	0.000634908	0.458333	0.000634908	0.0958711	0.0326978	6.7286	bi_cohort	183	8.7991	3.68612e-06	1		ase_outlier	oncogene, fusion
NM_005358	LMO7	chr13	+	76194569	76434006	cmpl	cmpl	1	1	0.393	0.393	0.000105409	0.000105409	0.392857	0.392857	diploid	0.107	0.000105409	0.392857	0.000105409	0.048699	0.0161276	7.76243	bi_cohort	183	2.89743	0.014457	1		ase_outlier
NM_012110	CHIC2	chr4	-	54875957	54930815	cmpl	cmpl	1	1	0.5	0.5	0.002596	0.002596	0.5	0.5diploid	0	0.002596	0.5	0.002596	1	0.558521	9.89892	bi_cohort	183	8.39822	3.68612e-06	1		ase_outlier	fusion, rescued-ase
NM_014629	ARHGEF10	chr8	+	1772141	1906807	cmpl	cmpl	1	1	0.405	0.405	0.00365756	0.00365756	0.404762	0.404762	diploid	0.095	0.00365756	0.404762	0.00365756	0.160933	0.0155446	15.809	bi_cohort	183	14.0401	3.68612e-06	1		ase_outlier
NM_015055	SWAP70	chr11	+	9685623	9774538	cmpl	cmpl	1	1	0.5	0.5	0.00046336	0.00046336	0.5	0.5	diploid	0	0.00046336	0.5	0.00046336	0.0328986	0.0125107	12.9493	bi_cohort	183	6.42066	2.9489e-05	1		ase_outlier
NM_015260	SIN3B	chr19	+	16940197	16991164	cmpl	cmpl	1	0	0.235	na	0.0980101	na	0.234571	nacnvloh	0.071	0.0980101	0.234571	0.0980101	1	NA	30.9945	bi_cohort	183	14.9369	3.68612e-06	1		ase_outlier
NM_015547	ACOT11	chr1	+	55013806	55100417	cmpl	cmpl	1	1	0.5	0.5	6.55285e-05	6.55285e-05	0.5	0.5diploid	0	6.55285e-05	0.5	6.55285e-05	0.078241	0.0193801	3.99704	bi_cohort	183	3.65537	0.00319955	1		ase_outlier
NM_024086	METTL16	chr17	-	2319347	2415200	cmpl	cmpl	1	1	0.488	0.488	1.69934e-07	1.69934e-07	0.487507	0.487507	cnvloh	0.068	1.69934e-07	0.487507	1.69934e-07	0.000462392	0.000462392	4.05527	bi_cohort	183	3.58434	0.00364189	1		ase_outlier
NM_024086	METTL16	chr17	-	2319347	2415200	cmpl	cmpl	1	1	0.541	0.541	9.23257e-09	9.23257e-09	0.54058	0.54058	cnvloh	0.159	9.23257e-09	0.54058	9.23257e-09	2.75131e-05	2.74946e-05	3.4844	bi_cohort	183	2.77735	0.0184011	3		ase_outlier
NM_032359	CMSS1	chr3	+	99536677	99897476	cmpl	cmpl	1	1	0.5	0.5	1.68048e-05	1.68048e-05	0.5	0.5diploid	0	1.68048e-05	0.5	1.68048e-05	0.020065	0.00994006	3.34664	bi_cohort	183	3.9278	0.00190941	2		ase_outlier
NM_182925	FLT4	chr5	-	180028505	180076624	cmpl	cmpl	1	1	0.441	0.441	0.0033341	0.0033341	0.441176	0.441176	diploid	0.059	0.0033341	0.441176	0.0033341	1	0.390629	4.79161	bi_cohort	183	3.38313	0.00547389	1		ase_outlier	oncogene, rescued-ase
