# Supplementary material for: The Noncoding Mutational Landscape of Pancreatic Cancer Reveals Recurrent Somatic Mutations in Enhancer Regions
Source: Cancer Res Commun. 2025 Oct 17;5(10):1839–51. doi: 10.1158/2767-9764.CRC-24-0167 (PMC12531768; doi:10.1158/2767-9764.CRC-24-0167)
Supplement: Supplementary Data — Enhancer List [file crc-24-0167_supplementary_data_suppsd.txt]

Supplementary Data: Enhancer List
Chromosome	From	To	ID	Gene1	Distance1	Gene2	Distance2
chr1	9905	10448	Enh1	OR4F5	-58914
chr1	28648	29317	Enh2	OR4F5	-40108
chr1	29609	29844	Enh3	OR4F5	-39364
chr1	79154	79285	Enh4	OR4F29	-288420	OR4F5	10129
chr1	235624	235971	Enh5	OR4F29	-131842	OR4F5	166707
chr1	523670	523815	Enh6	OR4F16	98310	OR4F29	156103
chr1	566178	566311	Enh7	OR4F16	55808	OR4F29	198605
chr1	714289	715238	Enh8	SAMD11	-146354	OR4F16	-92711
chr1	726786	727134	Enh9	SAMD11	-134158	OR4F16	-104907
chr1	839633	840021	Enh10	OR4F16	-217774	SAMD11	-21291
chr1	840155	840836	Enh11	OR4F16	-218443	SAMD11	-20622
chr1	875924	876120	Enh12	SAMD11	14904	NOC2L	18648
chr1	911714	911877	Enh13	C1orf170	5701	PLEKHN1	9919
chr1	941001	941186	Enh14	ISG15	-7709	HES4	-5542
chr1	941258	941839	Enh15	ISG15	-7254	HES4	-5997
chr1	960321	960788	Enh16	AGRN	5052	RNF223	49132
chr1	968128	968376	Enh17	AGRN	12749	RNF223	41435
chr1	968750	968927	Enh18	AGRN	13336	RNF223	40848
chr1	994413	994953	Enh19	RNF223	15004	AGRN	39180
chr1	998960	999161	Enh20	RNF223	10626	AGRN	43558
chr1	999368	999625	Enh21	RNF223	10190	AGRN	43994
chr1	1003422	1004046	Enh22	RNF223	5953	AGRN	48231
chr1	1014636	1014849	Enh23	RNF223	-5056	C1orf159	36735
chr1	1014855	1015978	Enh24	RNF223	-5730	C1orf159	36061
chr1	1044705	1045225	Enh25	RNF223	-35278	C1orf159	6513
chr1	1045287	1045976	Enh26	RNF223	-35945	C1orf159	5846
chr1	1057694	1058058	Enh27	TTLL10	-51407	C1orf159	-6398
chr1	1060351	1060917	Enh28	TTLL10	-48649	C1orf159	-9156
chr1	1064098	1064343	Enh29	TTLL10	-45062	C1orf159	-12743
chr1	1071562	1071893	Enh30	TTLL10	-37555	C1orf159	-20250
chr1	1073110	1073401	Enh31	TTLL10	-36027	C1orf159	-21778
chr1	1079573	1080512	Enh32	TTLL10	-29240	C1orf159	-28565
chr1	1085199	1085556	Enh33	C1orf159	-33900	TTLL10	-23905
chr1	1085803	1086189	Enh34	C1orf159	-34518	TTLL10	-23287
chr1	1092982	1094444	Enh35	C1orf159	-42235	TTLL10	-15570
chr1	1098520	1098722	Enh36	C1orf159	-47143	TTLL10	-10662
chr1	1099446	1099904	Enh37	C1orf159	-48197	TTLL10	-9608
chr1	1111860	1112237	Enh38	TTLL10	2766	TNFRSF18	29902
chr1	1172888	1173452	Enh39	B3GALT6	5541	FAM132A	8932
chr1	1173704	1174184	Enh40	B3GALT6	6315	FAM132A	8158
chr1	1185446	1185712	Enh41	FAM132A	-3477
chr1	1217736	1218118	Enh42	SCNN1D	2111	ACAP3	25471
chr1	1240903	1241063	Enh43	PUSL1	-2964	ACAP3	2415
chr1	1253392	1253642	Enh44	CPSF3L	6472	PUSL1	9570
chr1	1279751	1280164	Enh45	DVL1	4534	TAS1R3	13264
chr1	1280639	1280898	Enh46	DVL1	3723	TAS1R3	14075
chr1	1296315	1296571	Enh47	MXRA8	-2528
chr1	1397467	1397897	Enh48	ATAD3B	-9467	ATAD3C	12613
chr1	1440672	1440964	Enh49	ATAD3A	-6737	ATAD3B	33669
chr1	1441264	1441507	Enh50	ATAD3A	-6169	ATAD3B	34237
chr1	1489914	1490244	Enh51	TMEM240	-14342	SSU72	20170
chr1	1580009	1580284	Enh52	CDK11B	8788	MMP23B	12673
chr1	1583078	1583393	Enh53	CDK11B	5699	MMP23B	15762
chr1	1583400	1583614	Enh54	CDK11B	5428	MMP23B	16033
chr1	1583933	1584369	Enh55	CDK11B	4784	MMP23B	16677
chr1	1590809	1591322	Enh56	CDK11B	-2131
chr1	1609796	1610175	Enh57	CDK11B	-21051	SLC35E2B	14097
chr1	1617992	1618423	Enh58	CDK11B	-29273	SLC35E2B	5875
chr1	1646350	1646922	Enh59	SLC35E2B	-22553	CDK11A	9127
chr1	1647206	1647535	Enh60	SLC35E2B	-23288	CDK11A	8392
chr1	1689637	1689769	Enh61	SLC35E2	-12272	NADK	20206
chr1	1690099	1690399	Enh62	SLC35E2	-12818	NADK	19660
chr1	1690830	1690998	Enh63	SLC35E2	-13483	NADK	18995
chr1	1713727	1714007	Enh64	NADK	-3958
chr1	1714175	1714503	Enh65	NADK	-4430
chr1	1790495	1791262	Enh66	NADK	-80970	GNB1	31616
chr1	1839858	1840548	Enh67	GNB1	-17708	CALML6	-6063
chr1	1840834	1841379	Enh68	GNB1	-18612	CALML6	-5159
chr1	1946419	1946550	Enh69	GABRD	-4295
chr1	1946808	1947255	Enh70	GABRD	-3748
chr1	2064202	2064434	Enh71	C1orf86	61895	PRKCZ	82409
chr1	2121258	2121873	Enh72	C1orf86	4647	PRKCZ	139657
chr1	2136883	2137220	Enh73	SKI	-23082	C1orf86	-10839
chr1	2144171	2145024	Enh74	C1orf86	-18385	SKI	-15536
chr1	2145088	2145262	Enh75	C1orf86	-18962	SKI	-14959
chr1	2210420	2210697	Enh76	RER1	-112713	SKI	50425
chr1	2215905	2216328	Enh77	RER1	-107155	SKI	55983
chr1	2221728	2222068	Enh78	RER1	-101374	SKI	61764
chr1	2222525	2223048	Enh79	RER1	-100485	SKI	62653
chr1	2245578	2246707	Enh80	RER1	-77129	SKI	86009
chr1	2266370	2266902	Enh81	RER1	-56636	SKI	106502
chr1	2347417	2347719	Enh82	PEX10	-3599
chr1	2383591	2383976	Enh83	PEX10	-39815	PLCH2	-15114
chr1	2466732	2467088	Enh84	TNFRSF14	-20895	HES5	-5226
chr1	2477881	2478371	Enh85	HES5	-16442	TNFRSF14	-9679
chr1	2478780	2479258	Enh86	HES5	-17335	TNFRSF14	-8786
chr1	2479720	2480203	Enh87	HES5	-18278	TNFRSF14	-7843
chr1	2480411	2480730	Enh88	HES5	-18887	TNFRSF14	-7234
chr1	2507218	2507418	Enh89	FAM213B	-10896	TNFRSF14	19513
chr1	2507559	2508120	Enh90	FAM213B	-10374	TNFRSF14	20035
chr1	2508517	2510052	Enh91	FAM213B	-8929	TNFRSF14	21480
chr1	2510082	2510478	Enh92	FAM213B	-7934	TNFRSF14	22475
chr1	2524482	2524761	Enh93	FAM213B	6408	MMEL1	39807
chr1	2573807	2574669	Enh94	ACTRT2	-363808	MMEL1	-9809
chr1	2629087	2629292	Enh95	ACTRT2	-308856	MMEL1	-64761
chr1	2884999	2885140	Enh96	MMEL1	-320641	ACTRT2	-52976
chr1	2885331	2886118	Enh97	MMEL1	-321296	ACTRT2	-52321
chr1	3050612	3051071	Enh98	ARHGEF16	-320148	PRDM16	65067
chr1	3087363	3087712	Enh99	ARHGEF16	-283452	PRDM16	101763
chr1	3090429	3090663	Enh100	ARHGEF16	-280444	PRDM16	104771
chr1	3091145	3091417	Enh101	ARHGEF16	-279709	PRDM16	105506
chr1	3138890	3139022	Enh102	ARHGEF16	-232034	PRDM16	153181
chr1	3209427	3209818	Enh103	ARHGEF16	-161367	PRDM16	223848
chr1	3229396	3229755	Enh104	ARHGEF16	-141414	PRDM16	243801
chr1	3229974	3230514	Enh105	ARHGEF16	-140746	PRDM16	244469
chr1	3230643	3230926	Enh106	ARHGEF16	-140205	PRDM16	245010
chr1	3236120	3236536	Enh107	ARHGEF16	-134662	PRDM16	250553
chr1	3236734	3237113	Enh108	ARHGEF16	-134066	PRDM16	251149
chr1	3237500	3237712	Enh109	ARHGEF16	-133384	PRDM16	251831
chr1	3239513	3239713	Enh110	ARHGEF16	-131377	PRDM16	253838
chr1	3339656	3339913	Enh111	ARHGEF16	-31205	PRDM16	354010
chr1	3376441	3376593	Enh112	ARHGEF16	5527	MEGF6	151542
chr1	3376942	3377524	Enh113	ARHGEF16	6243	MEGF6	150826
chr1	3387144	3387808	Enh114	ARHGEF16	16486	MEGF6	140583
chr1	3388237	3388489	Enh115	ARHGEF16	17373	MEGF6	139696
chr1	3398253	3398544	Enh116	ARHGEF16	27409	MEGF6	129660
chr1	3399289	3399491	Enh117	ARHGEF16	28400	MEGF6	128669
chr1	3420472	3420676	Enh118	ARHGEF16	49584	MEGF6	107485
chr1	3421128	3421488	Enh119	ARHGEF16	50318	MEGF6	106751
chr1	3426620	3426795	Enh120	ARHGEF16	55718	MEGF6	101351
chr1	3446833	3447033	Enh121	ARHGEF16	75943	MEGF6	81126
chr1	3447140	3447920	Enh122	ARHGEF16	76540	MEGF6	80529
chr1	3507135	3507386	Enh123	MEGF6	20798	ARHGEF16	136271
chr1	3530313	3530634	Enh124	MEGF6	-2415
chr1	3530729	3530912	Enh125	MEGF6	-2762
chr1	3614998	3615238	Enh126	SMIM1	-74234	TP73	46034
chr1	3786357	3786474	Enh127	DFFB	12571	C1orf174	30433
chr1	3807655	3807827	Enh128	C1orf174	9108	DFFB	33896
chr1	3807939	3808376	Enh129	C1orf174	8691	DFFB	34313
chr1	3838496	3838694	Enh130	C1orf174	-21746
chr1	4003201	4003461	Enh131	C1orf174	-186482
chr1	4363071	4363368	Enh132	AJAP1	-351885
chr1	5175842	5176099	Enh133	AJAP1	460866
chr1	5671804	5671928	Enh134	NPHP4	380665
chr1	5672375	5672622	Enh135	NPHP4	380032
chr1	5916101	5916909	Enh136	NPHP4	136026
chr1	5994113	5994474	Enh137	NPHP4	58237
chr1	6009773	6009946	Enh138	NPHP4	42671
chr1	6014761	6015025	Enh139	NPHP4	37638
chr1	6015079	6015397	Enh140	NPHP4	37293
chr1	6085108	6086202	Enh141	NPHP4	-33124	KCNAB2	-20326
chr1	6086505	6086785	Enh142	NPHP4	-34114	KCNAB2	-19336
chr1	6086809	6087187	Enh143	NPHP4	-34467	KCNAB2	-18983
chr1	6217206	6217815	Enh144	CHD5	22672	KCNAB2	111530
chr1	6218245	6218437	Enh145	CHD5	21842	KCNAB2	112360
chr1	6329850	6330173	Enh146	GPR153	-8977	ACOT7	115861
chr1	6330395	6330716	Enh147	GPR153	-9521	ACOT7	115317
chr1	6330964	6331130	Enh148	GPR153	-10012	ACOT7	114826
chr1	6341611	6341861	Enh149	GPR153	-20701	ACOT7	104137
chr1	6342213	6342736	Enh150	GPR153	-21440	ACOT7	103398
chr1	6359889	6360394	Enh151	GPR153	-39107	ACOT7	85731
chr1	6360957	6361195	Enh152	GPR153	-40041	ACOT7	84797
chr1	6382585	6382779	Enh153	GPR153	-61647	ACOT7	63191
chr1	6385950	6386134	Enh154	GPR153	-65007	ACOT7	59831
chr1	6404080	6404287	Enh155	GPR153	-83149	ACOT7	41689
chr1	6408274	6408583	Enh156	GPR153	-87394	ACOT7	37444
chr1	6408924	6409132	Enh157	GPR153	-87993	ACOT7	36845
chr1	6418533	6418794	Enh158	GPR153	-97629	ACOT7	27209
chr1	6419343	6419521	Enh159	GPR153	-98397	ACOT7	26441
chr1	6420201	6420602	Enh160	GPR153	-99367	ACOT7	25471
chr1	6422555	6422709	Enh161	GPR153	-101597	ACOT7	23241
chr1	6452727	6453165	Enh162	ACOT7	-7073	HES2	27033
chr1	6453906	6454627	Enh163	ACOT7	-8394	HES2	25712
chr1	6507069	6507500	Enh164	TNFRSF25	18950	ESPN	22437
chr1	6531168	6531497	Enh165	TNFRSF25	-5098	PLEKHG5	25823
chr1	6531872	6532230	Enh166	TNFRSF25	-5816	PLEKHG5	25105
chr1	6532385	6532580	Enh167	TNFRSF25	-6248	PLEKHG5	24673
chr1	6536888	6537100	Enh168	TNFRSF25	-10759	PLEKHG5	20162
chr1	6550184	6550485	Enh169	TNFRSF25	-24100	PLEKHG5	6821
chr1	6550676	6551607	Enh170	TNFRSF25	-24907	PLEKHG5	6014
chr1	6660649	6661142	Enh171	KLHL21	2033	ZBTB48	20788
chr1	6803329	6803995	Enh172	CAMTA1	-41722	DNAJC11	-41678
chr1	6860762	6860894	Enh173	CAMTA1	15444
chr1	6868135	6868281	Enh174	CAMTA1	22824
chr1	6868314	6868698	Enh175	CAMTA1	23122
chr1	6882843	6883162	Enh176	CAMTA1	37619
chr1	6886223	6886431	Enh177	CAMTA1	40943
chr1	6919555	6919911	Enh178	CAMTA1	74349
chr1	7177839	7178034	Enh179	CAMTA1	332553
chr1	7209587	7209741	Enh180	CAMTA1	364280
chr1	7315596	7315820	Enh181	CAMTA1	470324
chr1	7325065	7325676	Enh182	CAMTA1	479987
chr1	7325992	7326231	Enh183	CAMTA1	480728
chr1	7326418	7327132	Enh184	CAMTA1	481391
chr1	7338678	7339259	Enh185	VAMP3	-492360	CAMTA1	493585
chr1	7359709	7360100	Enh186	VAMP3	-471424
chr1	7361410	7361980	Enh187	VAMP3	-469634
chr1	7372768	7373109	Enh188	VAMP3	-458390
chr1	7373269	7373581	Enh189	VAMP3	-457904
chr1	7401125	7401394	Enh190	VAMP3	-430069
chr1	7426743	7426917	Enh191	VAMP3	-404499
chr1	7461533	7461844	Enh192	VAMP3	-369640
chr1	7462247	7462877	Enh193	VAMP3	-368767
chr1	7531243	7531410	Enh194	VAMP3	-300002
chr1	7551353	7552282	Enh195	VAMP3	-279511
chr1	7609145	7609440	Enh196	VAMP3	-222036
chr1	7609593	7610640	Enh197	VAMP3	-221212
chr1	7610936	7611096	Enh198	VAMP3	-220313
chr1	7740333	7740612	Enh199	VAMP3	-90856
chr1	7764091	7764601	Enh200	VAMP3	-66983
chr1	7765275	7765468	Enh201	VAMP3	-65957
chr1	7842488	7842915	Enh202	PER3	-2061
chr1	7946081	7946999	Enh203	UTS2	-33049	TNFRSF9	54386
chr1	7948565	7948893	Enh204	UTS2	-35238	TNFRSF9	52197
chr1	7972747	7973610	Enh205	UTS2	-59688	TNFRSF9	27747
chr1	8013743	8014906	Enh206	TNFRSF9	-13399	PARK7	-7427
chr1	8064226	8064775	Enh207	ERRFI1	21867	PARK7	42749
chr1	8065115	8065301	Enh208	ERRFI1	21160	PARK7	43456
chr1	8065535	8065878	Enh209	ERRFI1	20661	PARK7	43955
chr1	8079795	8080165	Enh210	ERRFI1	6388	PARK7	58228
chr1	8099928	8100260	Enh211	SLC45A1	-277792	ERRFI1	-13726
chr1	8100423	8100765	Enh212	SLC45A1	-277292	ERRFI1	-14226
chr1	8101047	8101539	Enh213	SLC45A1	-276593	ERRFI1	-14925
chr1	8106656	8106908	Enh214	SLC45A1	-271104	ERRFI1	-20414
chr1	8107271	8107892	Enh215	SLC45A1	-270304	ERRFI1	-21214
chr1	8108171	8108327	Enh216	SLC45A1	-269637	ERRFI1	-21881
chr1	8121636	8122720	Enh217	SLC45A1	-255708	ERRFI1	-35810
chr1	8130513	8131107	Enh218	SLC45A1	-247076	ERRFI1	-44442
chr1	8135927	8136117	Enh219	SLC45A1	-241864	ERRFI1	-49654
chr1	8137702	8138268	Enh220	SLC45A1	-239901	ERRFI1	-51617
chr1	8138523	8138836	Enh221	SLC45A1	-239206	ERRFI1	-52312
chr1	8143455	8144699	Enh222	SLC45A1	-233809	ERRFI1	-57709
chr1	8154927	8155397	Enh223	SLC45A1	-222724	ERRFI1	-68794
chr1	8155783	8156130	Enh224	SLC45A1	-221929	ERRFI1	-69589
chr1	8156430	8156788	Enh225	SLC45A1	-221277	ERRFI1	-70241
chr1	8156988	8157510	Enh226	SLC45A1	-220637	ERRFI1	-70881
chr1	8157869	8158292	Enh227	SLC45A1	-219805	ERRFI1	-71713
chr1	8180424	8182277	Enh228	SLC45A1	-196535	ERRFI1	-94983
chr1	8182547	8182729	Enh229	SLC45A1	-195248	ERRFI1	-96270
chr1	8198019	8198339	Enh230	SLC45A1	-179707	ERRFI1	-111811
chr1	8207832	8208450	Enh231	SLC45A1	-169745	ERRFI1	-121773
chr1	8214394	8214722	Enh232	SLC45A1	-163328	ERRFI1	-128190
chr1	8215004	8216164	Enh233	SLC45A1	-162302	ERRFI1	-129216
chr1	8229513	8229892	Enh234	SLC45A1	-148183	ERRFI1	-143335
chr1	8230163	8230763	Enh235	SLC45A1	-147423	ERRFI1	-144095
chr1	8234203	8234447	Enh236	ERRFI1	-147957	SLC45A1	-143561
chr1	8241632	8242605	Enh237	ERRFI1	-155751	SLC45A1	-135767
chr1	8242777	8243380	Enh238	ERRFI1	-156711	SLC45A1	-134807
chr1	8243461	8243582	Enh239	ERRFI1	-157154	SLC45A1	-134364
chr1	8254066	8254653	Enh240	ERRFI1	-167992	SLC45A1	-123526
chr1	8254938	8255470	Enh241	ERRFI1	-168836	SLC45A1	-122682
chr1	8258068	8258288	Enh242	ERRFI1	-171810	SLC45A1	-119708
chr1	8262588	8263003	Enh243	ERRFI1	-176428	SLC45A1	-115090
chr1	8271511	8272098	Enh244	ERRFI1	-185437	SLC45A1	-106081
chr1	8272357	8272686	Enh245	ERRFI1	-186154	SLC45A1	-105364
chr1	8276992	8277920	Enh246	ERRFI1	-191088	SLC45A1	-100430
chr1	8285073	8285574	Enh247	ERRFI1	-198956	SLC45A1	-92562
chr1	8292338	8292547	Enh248	ERRFI1	-206075	SLC45A1	-85443
chr1	8298357	8298581	Enh249	ERRFI1	-212101	SLC45A1	-79417
chr1	8298750	8299064	Enh250	ERRFI1	-212539	SLC45A1	-78979
chr1	8299275	8299761	Enh251	ERRFI1	-213150	SLC45A1	-78368
chr1	8307699	8308046	Enh252	ERRFI1	-221505	SLC45A1	-70013
chr1	8317852	8318011	Enh253	ERRFI1	-231564	SLC45A1	-59954
chr1	8318353	8319011	Enh254	ERRFI1	-232314	SLC45A1	-59204
chr1	8319351	8320343	Enh255	ERRFI1	-233479	SLC45A1	-58039
chr1	8353014	8353286	Enh256	ERRFI1	-266782	SLC45A1	-24736
chr1	8374287	8374408	Enh257	SLC45A1	-3538
chr1	8403167	8403533	Enh258	SLC45A1	25464	RERE	474174
chr1	8468505	8468754	Enh259	SLC45A1	90744	RERE	408894
chr1	8471853	8472201	Enh260	SLC45A1	94141	RERE	405497
chr1	8472761	8473159	Enh261	SLC45A1	95074	RERE	404564
chr1	8482874	8483620	Enh262	SLC45A1	105361	RERE	394277
chr1	8483893	8484670	Enh263	SLC45A1	106396	RERE	393242
chr1	8485023	8485189	Enh264	SLC45A1	107220	RERE	392418
chr1	8498789	8499015	Enh265	SLC45A1	121016	RERE	378622
chr1	8499259	8499501	Enh266	SLC45A1	121494	RERE	378144
chr1	8508957	8509468	Enh267	SLC45A1	131327	RERE	368311
chr1	8523526	8524009	Enh268	SLC45A1	145882	RERE	353756
chr1	8585344	8586130	Enh269	SLC45A1	207851	RERE	291787
chr1	8631372	8631614	Enh270	RERE	246031	SLC45A1	253607
chr1	8631869	8632477	Enh271	RERE	245351	SLC45A1	254287
chr1	8658406	8658657	Enh272	RERE	218992	SLC45A1	280646
chr1	8740400	8741242	Enh273	RERE	136703	SLC45A1	362935
chr1	8761845	8762328	Enh274	RERE	115437	SLC45A1	384201
chr1	8762519	8763424	Enh275	RERE	114552	SLC45A1	385086
chr1	8772071	8773311	Enh276	RERE	104833	SLC45A1	394805
chr1	8857591	8857760	Enh277	RERE	19848	SLC45A1	479790
chr1	8883172	8883294	Enh278	RERE	-5709	ENO1	55516
chr1	8889426	8889823	Enh279	RERE	-12101	ENO1	49124
chr1	8933451	8933664	Enh280	RERE	-56034	ENO1	5191
chr1	8950134	8950353	Enh281	CA6	-55702	ENO1	-11495
chr1	8963688	8963914	Enh282	CA6	-42145	ENO1	-25052
chr1	8964427	8964648	Enh283	CA6	-41408	ENO1	-25789
chr1	9046812	9047013	Enh284	SLC2A7	39491	CA6	40967
chr1	9061821	9061957	Enh285	SLC2A7	24515	CA6	55943
chr1	9172228	9172460	Enh286	SLC2A5	-42569	GPR157	16885
chr1	9172812	9172971	Enh287	SLC2A5	-43117	GPR157	16337
chr1	9173399	9173732	Enh288	SLC2A5	-43791	GPR157	15663
chr1	9222719	9222927	Enh289	H6PD	-72011	GPR157	-33594
chr1	9223175	9223565	Enh290	H6PD	-71464	GPR157	-34141
chr1	9223742	9224052	Enh291	H6PD	-70937	GPR157	-34668
chr1	9241586	9241969	Enh292	H6PD	-53056	GPR157	-52549
chr1	9242499	9243236	Enh293	GPR157	-53639	H6PD	-51966
chr1	9304335	9304721	Enh294	SPSB1	-48411	H6PD	9694
chr1	9310797	9310927	Enh295	SPSB1	-42077	H6PD	16028
chr1	9335262	9335499	Enh296	SPSB1	-17558	H6PD	40547
chr1	9339101	9339276	Enh297	SPSB1	-13750	H6PD	44355
chr1	9339463	9340176	Enh298	SPSB1	-13119	H6PD	44986
chr1	9340715	9341051	Enh299	SPSB1	-12056	H6PD	46049
chr1	9359905	9360292	Enh300	SLC25A33	-239442	SPSB1	7160
chr1	9360432	9361146	Enh301	SLC25A33	-238752	SPSB1	7850
chr1	9375994	9376532	Enh302	SLC25A33	-223278	SPSB1	23324
chr1	9377877	9378360	Enh303	SLC25A33	-221422	SPSB1	25180
chr1	9446139	9446341	Enh304	SLC25A33	-153301	SPSB1	93301
chr1	9459933	9460782	Enh305	SLC25A33	-139183	SPSB1	107419
chr1	9460893	9461203	Enh306	SLC25A33	-138493	SPSB1	108109
chr1	9472869	9473278	Enh307	SLC25A33	-126467	SPSB1	120135
chr1	9473437	9474128	Enh308	SLC25A33	-125758	SPSB1	120844
chr1	9488487	9488893	Enh309	SLC25A33	-110851	SPSB1	135751
chr1	9489218	9489792	Enh310	SLC25A33	-110036	SPSB1	136566
chr1	9495779	9495940	Enh311	SLC25A33	-103681	SPSB1	142921
chr1	9498688	9498963	Enh312	SLC25A33	-100715	SPSB1	145887
chr1	9555206	9555397	Enh313	SLC25A33	-44239	SPSB1	202363
chr1	9555498	9555747	Enh314	SLC25A33	-43918	SPSB1	202684
chr1	9615715	9616217	Enh315	TMEM201	-33014	SLC25A33	16425
chr1	9779777	9779927	Enh316	PIK3CD	68049	CLSTN1	104732
chr1	9829048	9830469	Enh317	CLSTN1	54825	PIK3CD	117956
chr1	9875027	9875318	Enh318	CLSTN1	9411	PIK3CD	163370
chr1	9895390	9895852	Enh319	CLSTN1	-11037	CTNNBIP1	74700
chr1	9896034	9896606	Enh320	CLSTN1	-11736	CTNNBIP1	74001
chr1	9896685	9896881	Enh321	CLSTN1	-12199	CTNNBIP1	73538
chr1	9903470	9903641	Enh322	CLSTN1	-18972	CTNNBIP1	66765
chr1	9952874	9953463	Enh323	CLSTN1	-68585	CTNNBIP1	17152
chr1	9953600	9953740	Enh324	CLSTN1	-69086	CTNNBIP1	16651
chr1	9953947	9954104	Enh325	CLSTN1	-69442	CTNNBIP1	16295
chr1	9960211	9961125	Enh326	CLSTN1	-76084	CTNNBIP1	9653
chr1	9993836	9994224	Enh327	CTNNBIP1	-23709	LZIC	9357
chr1	10220661	10221116	Enh328	KIF1B	-49974	UBE4B	127235
chr1	10317544	10317861	Enh329	PGD	-141434	KIF1B	46840
chr1	10447691	10448176	Enh330	PGD	-11203	KIF1B	177071
chr1	10448425	10448621	Enh331	PGD	-10614	KIF1B	177660
chr1	10448692	10449001	Enh332	PGD	-10290	KIF1B	177984
chr1	10475149	10476528	Enh333	APITD1-CORT	-14320	PGD	16702
chr1	10554993	10555232	Enh334	PEX14	20169	CASZ1	301592
chr1	10555394	10555646	Enh335	PEX14	20576	CASZ1	301185
chr1	10570661	10570891	Enh336	PEX14	35832	CASZ1	285929
chr1	10587994	10588449	Enh337	PEX14	53278	CASZ1	268483
chr1	10588733	10589499	Enh338	PEX14	54172	CASZ1	267589
chr1	10659613	10659777	Enh339	PEX14	124751	CASZ1	197010
chr1	10659974	10660297	Enh340	PEX14	125192	CASZ1	196569
chr1	10694996	10695276	Enh341	PEX14	160192	CASZ1	161569
chr1	10695649	10696348	Enh342	CASZ1	160706	PEX14	161055
chr1	10696452	10696609	Enh343	CASZ1	160174	PEX14	161587
chr1	10726214	10726423	Enh344	CASZ1	130386	PEX14	191375
chr1	10735223	10735508	Enh345	CASZ1	121339	PEX14	200422
chr1	10745816	10746234	Enh346	CASZ1	110680	PEX14	211081
chr1	10746236	10746612	Enh347	CASZ1	110281	PEX14	211480
chr1	10747169	10747473	Enh348	CASZ1	109384	PEX14	212377
chr1	10753349	10753756	Enh349	CASZ1	103152	PEX14	218609
chr1	10753974	10754424	Enh350	CASZ1	102506	PEX14	219255
chr1	10755047	10755299	Enh351	CASZ1	101532	PEX14	220229
chr1	10759819	10760093	Enh352	CASZ1	96749	PEX14	225012
chr1	10784548	10784694	Enh353	CASZ1	72084	PEX14	249677
chr1	10798097	10798334	Enh354	CASZ1	58489	PEX14	263272
chr1	10798530	10798819	Enh355	CASZ1	58030	PEX14	263731
chr1	10820137	10820711	Enh356	CASZ1	36281	PEX14	285480
chr1	10820918	10821166	Enh357	CASZ1	35663	PEX14	286098
chr1	10821265	10821556	Enh358	CASZ1	35294	PEX14	286467
chr1	10821756	10821904	Enh359	CASZ1	34875	PEX14	286886
chr1	10838233	10839295	Enh360	CASZ1	17941	PEX14	303820
chr1	10839610	10840572	Enh361	CASZ1	16614	PEX14	305147
chr1	10852911	10853139	Enh362	CASZ1	3680	PEX14	318081
chr1	10853852	10853974	Enh363	CASZ1	2792	PEX14	318969
chr1	10854237	10854787	Enh364	CASZ1	2193	PEX14	319568
chr1	10863216	10863782	Enh365	TARDBP	-209200	CASZ1	-6794
chr1	10864257	10865053	Enh366	TARDBP	-208044	CASZ1	-7950
chr1	10875326	10875692	Enh367	TARDBP	-197190	CASZ1	-18804
chr1	10875778	10876095	Enh368	TARDBP	-196762	CASZ1	-19232
chr1	10926988	10927242	Enh369	TARDBP	-145584	CASZ1	-70410
chr1	10927458	10927684	Enh370	TARDBP	-145128	CASZ1	-70866
chr1	10960871	10961471	Enh371	TARDBP	-111528	CASZ1	-104466
chr1	11018437	11018627	Enh372	CASZ1	-161827	TARDBP	-54167
chr1	11029078	11029325	Enh373	CASZ1	-172497	TARDBP	-43497
chr1	11039875	11040191	Enh374	CASZ1	-183328	TARDBP	-32666
chr1	11040673	11040933	Enh375	CASZ1	-184098	TARDBP	-31896
chr1	11740706	11740995	Enh376	MAD2L2	10856	FBXO6	16670
chr1	11741326	11741630	Enh377	MAD2L2	10229	FBXO6	17297
chr1	11851383	11851711	Enh378	MTHFR	11755	AGTRAP	55335
chr1	11943307	11943587	Enh379	NPPB	-24459	KIAA2013	43033
chr1	11967951	11968199	Enh380	NPPB	-49087	KIAA2013	18405
chr1	11968715	11969091	Enh381	NPPB	-49915	KIAA2013	17577
chr1	11969157	11969501	Enh382	NPPB	-50341	KIAA2013	17151
chr1	11969604	11969921	Enh383	NPPB	-50775	KIAA2013	16717
chr1	11969937	11970253	Enh384	NPPB	-51107	KIAA2013	16385
chr1	12004724	12005057	Enh385	MFN2	-35478	PLOD1	10081
chr1	12050008	12050411	Enh386	MIIP	-29313	MFN2	9841
chr1	12050664	12050790	Enh387	MIIP	-28796	MFN2	10358
chr1	12051034	12051589	Enh388	MIIP	-28211	MFN2	10943
chr1	12185501	12185766	Enh389	TNFRSF1B	-41426	TNFRSF8	62200
chr1	12213116	12213361	Enh390	TNFRSF1B	-13821	TNFRSF8	89805
chr1	12213552	12213802	Enh391	TNFRSF1B	-13383	TNFRSF8	90243
chr1	12221280	12221962	Enh392	TNFRSF1B	-5439	TNFRSF8	98187
chr1	12234179	12234324	Enh393	VPS13D	-55872	TNFRSF1B	7192
chr1	12244557	12245116	Enh394	VPS13D	-45287	TNFRSF1B	17777
chr1	12407144	12407745	Enh395	VPS13D	117321	DHRS3	270292
chr1	12440480	12441153	Enh396	VPS13D	150693	DHRS3	236920
chr1	12441507	12441976	Enh397	VPS13D	151618	DHRS3	235995
chr1	12445482	12446142	Enh398	VPS13D	155688	DHRS3	231925
chr1	12446636	12447036	Enh399	VPS13D	156712	DHRS3	230901
chr1	12466497	12466943	Enh400	VPS13D	176596	DHRS3	211017
chr1	12494207	12494530	Enh401	DHRS3	183368	VPS13D	204245
chr1	12537888	12538064	Enh402	DHRS3	139761	VPS13D	247852
chr1	12538626	12539227	Enh403	DHRS3	138810	VPS13D	248803
chr1	12587910	12588377	Enh404	DHRS3	89593	VPS13D	298020
chr1	12588738	12589067	Enh405	DHRS3	88834	VPS13D	298779
chr1	12609216	12609898	Enh406	DHRS3	68180	VPS13D	319433
chr1	12610203	12610752	Enh407	DHRS3	67259	VPS13D	320354
chr1	12633129	12633612	Enh408	DHRS3	44366	VPS13D	343247
chr1	12634269	12634601	Enh409	DHRS3	43302	VPS13D	344311
chr1	12654941	12655279	Enh410	DHRS3	22627	VPS13D	364986
chr1	12655575	12655884	Enh411	DHRS3	22007	VPS13D	365606
chr1	14026154	14026678	Enh412	PRDM2	-4934
chr1	14034769	14035214	Enh413	PRDM2	3642
chr1	14075151	14075753	Enh414	PRDM2	44102
chr1	14076002	14076967	Enh415	PRDM2	45135
chr1	14085008	14085247	Enh416	PRDM2	53778
chr1	14085462	14085653	Enh417	PRDM2	54208
chr1	14085871	14086380	Enh418	PRDM2	54776
chr1	14125110	14125264	Enh419	PRDM2	93837
chr1	14125661	14126125	Enh420	PRDM2	94543
chr1	14126340	14126581	Enh421	PRDM2	95111
chr1	14155624	14156014	Enh422	PRDM2	124469
chr1	14366835	14366981	Enh423	PRDM2	335558
chr1	14687823	14688081	Enh424	KAZN	-237248
chr1	15069109	15069397	Enh425	TMEM51	-409775	KAZN	144053
chr1	15091859	15092305	Enh426	TMEM51	-386946	KAZN	166882
chr1	15251283	15251454	Enh427	TMEM51	-227659	KAZN	326169
chr1	15272252	15272408	Enh428	TMEM51	-206698	KAZN	347130
chr1	15273124	15273467	Enh429	TMEM51	-205732	KAZN	348096
chr1	15415395	15416197	Enh430	TMEM51	-63232	KAZN	490596
chr1	15416461	15416999	Enh431	TMEM51	-62298	KAZN	491530
chr1	15417186	15417569	Enh432	TMEM51	-61650	KAZN	492178
chr1	15466471	15466630	Enh433	TMEM51	-12477
chr1	15466744	15467117	Enh434	TMEM51	-12097
chr1	15468240	15468362	Enh435	TMEM51	-10727
chr1	15468426	15468578	Enh436	TMEM51	-10526
chr1	15499403	15499622	Enh437	EFHD2	-236878	TMEM51	20485
chr1	15500595	15500892	Enh438	EFHD2	-235647	TMEM51	21716
chr1	15516516	15516735	Enh439	EFHD2	-219765	TMEM51	37598
chr1	15517007	15517284	Enh440	EFHD2	-219245	TMEM51	38118
chr1	15527371	15527755	Enh441	EFHD2	-208828	TMEM51	48535
chr1	15527949	15528435	Enh442	EFHD2	-208199	TMEM51	49164
chr1	15556644	15557110	Enh443	EFHD2	-179514	TMEM51	77849
chr1	15574041	15574364	Enh444	EFHD2	-162188	TMEM51	95175
chr1	15587401	15588617	Enh445	EFHD2	-148382	TMEM51	108981
chr1	15611069	15611563	Enh446	EFHD2	-125075	TMEM51	132288
chr1	15634859	15635078	Enh447	EFHD2	-101422	TMEM51	155941
chr1	15649198	15649518	Enh448	EFHD2	-87033	TMEM51	170330
chr1	15649653	15649801	Enh449	EFHD2	-86664	TMEM51	170699
chr1	15649825	15650099	Enh450	EFHD2	-86429	TMEM51	170934
chr1	15663611	15664119	Enh451	EFHD2	-72526	TMEM51	184837
chr1	15672134	15672482	Enh452	EFHD2	-64083	TMEM51	193280
chr1	15672660	15672945	Enh453	EFHD2	-63588	TMEM51	193775
chr1	15678515	15678986	Enh454	EFHD2	-57640	TMEM51	199723
chr1	15742799	15743071	Enh455	CTRC	-22000	EFHD2	6544
chr1	15743525	15744121	Enh456	CTRC	-21112	EFHD2	7432
chr1	15750912	15751761	Enh457	CTRC	-13598	EFHD2	14946
chr1	15752917	15753167	Enh458	CTRC	-11893	EFHD2	16651
chr1	15753782	15754055	Enh459	CTRC	-11016	EFHD2	17528
chr1	15929362	15930056	Enh460	AGMAT	-18104	DDI2	-14286
chr1	15930231	15930733	Enh461	AGMAT	-18877	DDI2	-13513
chr1	16029880	16030011	Enh462	SLC25A34	-32954	PLEKHM2	19119
chr1	16030088	16030204	Enh463	SLC25A34	-32754	PLEKHM2	19319
chr1	16030309	16030461	Enh464	SLC25A34	-32515	PLEKHM2	19558
chr1	16082757	16083053	Enh465	FBLIM1	-8089	TMEM82	13988
chr1	16083239	16084353	Enh466	FBLIM1	-7198	TMEM82	14879
chr1	16085427	16086132	Enh467	FBLIM1	-5214	TMEM82	16863
chr1	16106574	16107118	Enh468	SPEN	-67513	FBLIM1	15852
chr1	16107491	16108187	Enh469	SPEN	-66520	FBLIM1	16845
chr1	16114838	16115260	Enh470	SPEN	-59310	FBLIM1	24055
chr1	16120538	16120794	Enh471	SPEN	-53693	FBLIM1	29672
chr1	16122271	16123083	Enh472	SPEN	-51682	FBLIM1	31683
chr1	16125856	16126492	Enh473	SPEN	-48185	FBLIM1	35180
chr1	16127128	16127515	Enh474	SPEN	-47037	FBLIM1	36328
chr1	16212336	16212859	Enh475	SPEN	38239	ZBTB17	90023
chr1	16243347	16243540	Enh476	ZBTB17	59177	SPEN	69085
chr1	16275781	16276194	Enh477	ZBTB17	26633	SPEN	101629
chr1	16339515	16339761	Enh478	ZBTB17	-37017	HSPB7	5647
chr1	16340038	16340288	Enh479	ZBTB17	-37542	HSPB7	5122
chr1	16393411	16393598	Enh480	FAM131C	6616	CLCNKB	23233
chr1	16393849	16394284	Enh481	FAM131C	6054	CLCNKB	23795
chr1	16415014	16415591	Enh482	FAM131C	-15182	EPHA2	67279
chr1	16465674	16466114	Enh483	FAM131C	-65773	EPHA2	16688
chr1	16470217	16470355	Enh484	FAM131C	-70165	EPHA2	12296
chr1	16470823	16471652	Enh485	FAM131C	-71117	EPHA2	11344
chr1	16472011	16472214	Enh486	FAM131C	-71992	EPHA2	10469
chr1	16491201	16491606	Enh487	EPHA2	-8822	ARHGEF19	47700
chr1	16493825	16494030	Enh488	EPHA2	-11346	ARHGEF19	45176
chr1	16494110	16494495	Enh489	EPHA2	-11721	ARHGEF19	44801
chr1	16499041	16499188	Enh490	EPHA2	-16533	ARHGEF19	39989
chr1	16499332	16499716	Enh491	EPHA2	-16942	ARHGEF19	39580
chr1	16499876	16500116	Enh492	EPHA2	-17414	ARHGEF19	39108
chr1	16500415	16500678	Enh493	EPHA2	-17965	ARHGEF19	38557
chr1	16502126	16502434	Enh494	EPHA2	-19698	ARHGEF19	36824
chr1	16508096	16508452	Enh495	EPHA2	-25692	ARHGEF19	30830
chr1	16508736	16509376	Enh496	EPHA2	-26474	ARHGEF19	30048
chr1	16514044	16514224	Enh497	EPHA2	-31552	ARHGEF19	24970
chr1	16514908	16515527	Enh498	EPHA2	-32636	ARHGEF19	23886
chr1	16515789	16516099	Enh499	EPHA2	-33362	ARHGEF19	23160
chr1	16543159	16543382	Enh500	ARHGEF19	-4167
chr1	16543503	16543860	Enh501	ARHGEF19	-4578
chr1	16544263	16544418	Enh502	ARHGEF19	-5237	C1orf134	11697
chr1	16661013	16661155	Enh503	RSG1	-97427	FBXO42	17865
chr1	16661288	16662026	Enh504	RSG1	-98000	FBXO42	17292
chr1	16693804	16694921	Enh505	FBXO42	-15414	SPATA21	69556
chr1	16713859	16714190	Enh506	FBXO42	-35076	SPATA21	49894
chr1	16825091	16825756	Enh507	NECAP2	58193	NBPF1	114558
chr1	16825838	16826364	Enh508	NECAP2	58870	NBPF1	113881
chr1	16839513	16840509	Enh509	NECAP2	72780	NBPF1	99971
chr1	16840780	16841007	Enh510	NECAP2	73663	NBPF1	99088
chr1	16841230	16841515	Enh511	NECAP2	74142	NBPF1	98609
chr1	16857974	16858150	Enh512	NBPF1	81920	NECAP2	90831
chr1	16928214	16928520	Enh513	NBPF1	11615	NECAP2	161136
chr1	16928552	16928887	Enh514	NBPF1	11262	NECAP2	161489
chr1	16929009	16929241	Enh515	NBPF1	10857	NECAP2	161894
chr1	16947344	16947508	Enh516	CROCC	-301019	NBPF1	-7444
chr1	16950013	16950129	Enh517	CROCC	-298374	NBPF1	-10089
chr1	16950172	16950491	Enh518	CROCC	-298113	NBPF1	-10350
chr1	16950760	16951067	Enh519	CROCC	-297531	NBPF1	-10932
chr1	16970474	16971688	Enh520	CROCC	-277364	NBPF1	-31099
chr1	16983520	16983744	Enh521	CROCC	-264813	NBPF1	-43650
chr1	16992442	16993119	Enh522	CROCC	-255664	NBPF1	-52799
chr1	16993450	16993649	Enh523	CROCC	-254895	NBPF1	-53568
chr1	16993830	16994134	Enh524	CROCC	-254463	NBPF1	-54000
chr1	17001335	17001558	Enh525	CROCC	-246998	NBPF1	-61465
chr1	17005070	17005326	Enh526	CROCC	-243247	NBPF1	-65216
chr1	17012559	17012701	Enh527	CROCC	-235815	NBPF1	-72648
chr1	17027275	17028592	Enh528	CROCC	-220511	NBPF1	-87952
chr1	17034700	17034904	Enh529	CROCC	-213643	NBPF1	-94820
chr1	17054099	17054456	Enh530	CROCC	-194167	NBPF1	-114296
chr1	17059173	17059502	Enh531	CROCC	-189107	NBPF1	-119356
chr1	17066326	17066614	Enh532	CROCC	-181975	NBPF1	-126488
chr1	17066797	17067009	Enh533	CROCC	-181542	NBPF1	-126921
chr1	17067345	17067996	Enh534	CROCC	-180774	NBPF1	-127689
chr1	17076568	17077141	Enh535	CROCC	-171590	NBPF1	-136873
chr1	17090411	17090648	Enh536	CROCC	-157915	NBPF1	-150548
chr1	17091003	17091205	Enh537	CROCC	-157341	NBPF1	-151122
chr1	17091625	17092327	Enh538	CROCC	-156469	NBPF1	-151994
chr1	17092446	17092895	Enh539	CROCC	-155774	NBPF1	-152689
chr1	17107787	17108322	Enh540	NBPF1	-168073	CROCC	-140390
chr1	17116994	17117128	Enh541	NBPF1	-177079	CROCC	-131384
chr1	17117129	17117265	Enh542	NBPF1	-177215	CROCC	-131248
chr1	17117394	17117715	Enh543	NBPF1	-177573	CROCC	-130890
chr1	17199767	17199914	Enh544	NBPF1	-259859	CROCC	-48604
chr1	17200064	17200197	Enh545	NBPF1	-260149	CROCC	-48314
chr1	17215330	17215701	Enh546	NBPF1	-275534	CROCC	-32929
chr1	17216250	17216440	Enh547	NBPF1	-276363	CROCC	-32100
chr1	17221731	17222032	Enh548	NBPF1	-281900	CROCC	-26563
chr1	17222281	17222449	Enh549	NBPF1	-282383	CROCC	-26080
chr1	17222694	17223507	Enh550	NBPF1	-283119	CROCC	-25344
chr1	17230316	17231755	Enh551	NBPF1	-291054	CROCC	-17409
chr1	17239950	17240412	Enh552	NBPF1	-300199	CROCC	-8264
chr1	17240615	17241421	Enh553	NBPF1	-301036	CROCC	-7427
chr1	17286931	17287243	Enh554	MFAP2	20243	CROCC	38642
chr1	17390284	17390434	Enh555	SDHB	-9694	PADI2	55571
chr1	17424010	17424161	Enh556	SDHB	-43421	PADI2	21844
chr1	17452533	17453085	Enh557	PADI1	-78812	PADI2	-6879
chr1	17454125	17454313	Enh558	PADI1	-77402	PADI2	-8289
chr1	17454432	17454744	Enh559	PADI1	-77033	PADI2	-8658
chr1	17455169	17455726	Enh560	PADI1	-76173	PADI2	-9518
chr1	17494139	17494334	Enh561	PADI2	-48307	PADI1	-37384
chr1	17503244	17503474	Enh562	PADI2	-57429	PADI1	-28262
chr1	17516825	17517279	Enh563	PADI2	-71122	PADI1	-14569
chr1	17527264	17527426	Enh564	PADI1	-4276
chr1	17527457	17528390	Enh565	PADI1	-3697
chr1	17553254	17553585	Enh566	PADI3	-22173	PADI1	21799
chr1	17559754	17560338	Enh567	PADI3	-15547	PADI1	28425
chr1	17577434	17577875	Enh568	PADI4	-57037	PADI3	2062
chr1	17614990	17615340	Enh569	PADI4	-19527	PADI3	39572
chr1	17824385	17824625	Enh570	RCC2	-58285	ARHGEF10L	-41825
chr1	17836145	17836434	Enh571	RCC2	-70070	ARHGEF10L	-30040
chr1	17839985	17840196	Enh572	RCC2	-73871	ARHGEF10L	-26239
chr1	17846855	17847380	Enh573	RCC2	-80898	ARHGEF10L	-19212
chr1	17858605	17858921	Enh574	RCC2	-92543	ARHGEF10L	-7567
chr1	17871513	17871920	Enh575	ACTL8	-210091	ARHGEF10L	5387
chr1	17872151	17872375	Enh576	ACTL8	-209545	ARHGEF10L	5933
chr1	17878062	17878229	Enh577	ACTL8	-203662	ARHGEF10L	11816
chr1	17879964	17880143	Enh578	ACTL8	-201754	ARHGEF10L	13724
chr1	17886075	17886206	Enh579	ACTL8	-195667	ARHGEF10L	19811
chr1	17886712	17887155	Enh580	ACTL8	-194874	ARHGEF10L	20604
chr1	17887908	17888159	Enh581	ACTL8	-193774	ARHGEF10L	21704
chr1	17895814	17896294	Enh582	ACTL8	-185754	ARHGEF10L	29724
chr1	17906331	17906811	Enh583	ACTL8	-175237	ARHGEF10L	40241
chr1	17914623	17914897	Enh584	ACTL8	-167048	ARHGEF10L	48430
chr1	17915118	17915274	Enh585	ACTL8	-166612	ARHGEF10L	48866
chr1	17923050	17923296	Enh586	ACTL8	-158635	ARHGEF10L	56843
chr1	17923893	17924306	Enh587	ACTL8	-157708	ARHGEF10L	57770
chr1	17924639	17924993	Enh588	ACTL8	-156992	ARHGEF10L	58486
chr1	17945046	17945273	Enh589	ACTL8	-136648	ARHGEF10L	78830
chr1	18192942	18193092	Enh590	IGSF21	-241223	ACTL8	111209
chr1	18201563	18201713	Enh591	IGSF21	-232602	ACTL8	119830
chr1	18643876	18644114	Enh592	KLHDC7A	-163429	IGSF21	209755
chr1	18645327	18645599	Enh593	KLHDC7A	-161961	IGSF21	211223
chr1	18665907	18666248	Enh594	KLHDC7A	-141346	IGSF21	231838
chr1	18740711	18741050	Enh595	KLHDC7A	-66543	IGSF21	306641
chr1	18741162	18741415	Enh596	KLHDC7A	-66135	IGSF21	307049
chr1	18945493	18945864	Enh597	PAX7	-11821	KLHDC7A	138255
chr1	18995621	18996121	Enh598	PAX7	38371	TAS1R2	190305
chr1	19252757	19253042	Enh599	ALDH4A1	-23625	IFFO2	30280
chr1	19253383	19254208	Enh600	ALDH4A1	-24521	IFFO2	29384
chr1	19254893	19255094	Enh601	ALDH4A1	-25719	IFFO2	28186
chr1	19268209	19268823	Enh602	ALDH4A1	-39241	IFFO2	14664
chr1	19276089	19276401	Enh603	ALDH4A1	-46970	IFFO2	6935
chr1	19276432	19277091	Enh604	ALDH4A1	-47487	IFFO2	6418
chr1	19333559	19333877	Enh605	IFFO2	-50538	UBR4	203052
chr1	19336044	19336271	Enh606	IFFO2	-52978	UBR4	200612
chr1	19336818	19337591	Enh607	IFFO2	-54025	UBR4	199565
chr1	19338129	19338673	Enh608	IFFO2	-55221	UBR4	198369
chr1	19393122	19393611	Enh609	IFFO2	-110187	UBR4	143403
chr1	19394111	19394355	Enh610	IFFO2	-111053	UBR4	142537
chr1	19406148	19406410	Enh611	IFFO2	-123099	UBR4	130491
chr1	19406976	19407419	Enh612	IFFO2	-124018	UBR4	129572
chr1	19408344	19408542	Enh613	IFFO2	-125263	UBR4	128327
chr1	19447939	19448326	Enh614	IFFO2	-164953	UBR4	88637
chr1	19449566	19449723	Enh615	IFFO2	-166465	UBR4	87125
chr1	19449798	19449970	Enh616	IFFO2	-166704	UBR4	86886
chr1	19586941	19587122	Enh617	EMC1	-8986	AKR7A3	28712
chr1	19703864	19704261	Enh618	PQLC2	65241	CAPZB	107916
chr1	19710984	19711291	Enh619	PQLC2	72316	CAPZB	100841
chr1	19711692	19711868	Enh620	PQLC2	72958	CAPZB	100199
chr1	19739737	19739970	Enh621	CAPZB	72125	PQLC2	101032
chr1	19756284	19756674	Enh622	CAPZB	55500	PQLC2	117657
chr1	19777660	19777850	Enh623	CAPZB	34224	PQLC2	138933
chr1	19795154	19796021	Enh624	CAPZB	16391	PQLC2	156766
chr1	19796275	19796493	Enh625	CAPZB	15595	PQLC2	157562
chr1	19852083	19852366	Enh626	MINOS1-NBL1	-71248	CAPZB	-40246
chr1	19853032	19853280	Enh627	MINOS1-NBL1	-70317	CAPZB	-41177
chr1	19890322	19890721	Enh628	CAPZB	-78543	MINOS1-NBL1	-32951
chr1	19890939	19891068	Enh629	CAPZB	-79025	MINOS1-NBL1	-32469
chr1	19939378	19939529	Enh630	NBL1	-30272	MINOS1	15970
chr1	19940019	19940188	Enh631	NBL1	-29622	MINOS1	16620
chr1	19980513	19980987	Enh632	HTR6	-11030	NBL1	11024
chr1	20078919	20079233	Enh633	TMCO4	47334	HTR6	87296
chr1	20084443	20084754	Enh634	TMCO4	41811	HTR6	92819
chr1	20085170	20085396	Enh635	TMCO4	41127	HTR6	93503
chr1	20090950	20091142	Enh636	TMCO4	35364	HTR6	99266
chr1	20091494	20092175	Enh637	TMCO4	34575	HTR6	100055
chr1	20092479	20092759	Enh638	TMCO4	33791	HTR6	100839
chr1	20173711	20174062	Enh639	OTUD3	-35119	RNF186	-32116
chr1	20174147	20174271	Enh640	OTUD3	-34797	RNF186	-32438
chr1	20186692	20186860	Enh641	RNF186	-45005	OTUD3	-22230
chr1	20187138	20187563	Enh642	RNF186	-45580	OTUD3	-21655
chr1	20187950	20188633	Enh643	RNF186	-46521	OTUD3	-20714
chr1	20199210	20199496	Enh644	RNF186	-57582	OTUD3	-9653
chr1	20204512	20204765	Enh645	OTUD3	-4367
chr1	20205038	20205390	Enh646	OTUD3	-3792
chr1	20247383	20247593	Enh647	PLA2G2E	2622	OTUD3	38482
chr1	20252175	20252840	Enh648	PLA2G2E	-2398
chr1	20253439	20253772	Enh649	PLA2G2E	-3496
chr1	20437076	20437294	Enh650	PLA2G2D	8865	PLA2G5	40484
chr1	20437669	20438020	Enh651	PLA2G2D	8205	PLA2G5	41144
chr1	20450756	20451075	Enh652	PLA2G2D	-4866
chr1	20463396	20463528	Enh653	PLA2G2F	-2357
chr1	20478650	20478790	Enh654	PLA2G2F	12901	PLA2G2C	25197
chr1	20479577	20479699	Enh655	PLA2G2F	13819	PLA2G2C	24279
chr1	20480261	20481214	Enh656	PLA2G2F	14919	PLA2G2C	23179
chr1	20497930	20498086	Enh657	PLA2G2C	5909	PLA2G2F	32189
chr1	20498559	20498705	Enh658	PLA2G2C	5285	PLA2G2F	32813
chr1	20537213	20538093	Enh659	VWA5B1	-79759	UBXN10	25075
chr1	20538373	20539139	Enh660	VWA5B1	-78656	UBXN10	26178
chr1	20539664	20539852	Enh661	VWA5B1	-77654	UBXN10	27180
chr1	20558555	20559160	Enh662	VWA5B1	-58554	UBXN10	46280
chr1	20559427	20559988	Enh663	VWA5B1	-57704	UBXN10	47130
chr1	20575457	20577245	Enh664	VWA5B1	-41061	UBXN10	63773
chr1	20577512	20577657	Enh665	VWA5B1	-39827	UBXN10	65007
chr1	20802570	20802964	Enh666	CAMK2N1	9946	VWA5B1	185355
chr1	20803516	20803710	Enh667	CAMK2N1	9100	VWA5B1	186201
chr1	20807265	20807436	Enh668	CAMK2N1	5362	VWA5B1	189939
chr1	20820512	20820979	Enh669	CAMK2N1	-8033	MUL1	13908
chr1	20821219	20821404	Enh670	CAMK2N1	-8599	MUL1	13342
chr1	20821771	20822707	Enh671	CAMK2N1	-9526	MUL1	12415
chr1	20823186	20823572	Enh672	CAMK2N1	-10666	MUL1	11275
chr1	20849089	20849216	Enh673	CDA	-66288	MUL1	-14499
chr1	20930388	20930589	Enh674	PINK1	-29459	CDA	15048
chr1	20931009	20931330	Enh675	PINK1	-28778	CDA	15729
chr1	20938678	20938860	Enh676	PINK1	-21179	CDA	23328
chr1	20939455	20940330	Enh677	PINK1	-20055	CDA	24452
chr1	20940967	20941282	Enh678	PINK1	-18823	CDA	25684
chr1	21002007	21002372	Enh679	DDOST	-14190	KIF17	42320
chr1	21023112	21023496	Enh680	DDOST	-35304	KIF17	21206
chr1	21023578	21023802	Enh681	DDOST	-35690	KIF17	20820
chr1	21223109	21223260	Enh682	HP1BP3	-110004	EIF4G3	280158
chr1	21224055	21224219	Enh683	HP1BP3	-110956	EIF4G3	279206
chr1	21290947	21291540	Enh684	HP1BP3	-178063	EIF4G3	212099
chr1	21291798	21292009	Enh685	HP1BP3	-178723	EIF4G3	211439
chr1	21348300	21348808	Enh686	HP1BP3	-235373	EIF4G3	154789
chr1	21348977	21349694	Enh687	HP1BP3	-236155	EIF4G3	154007
chr1	21349855	21350105	Enh688	HP1BP3	-236799	EIF4G3	153363
chr1	21350384	21350510	Enh689	HP1BP3	-237266	EIF4G3	152896
chr1	21417330	21417630	Enh690	HP1BP3	-304299	EIF4G3	85863
chr1	21476887	21477059	Enh691	HP1BP3	-363792	EIF4G3	26370
chr1	21578022	21578445	Enh692	EIF4G3	-74891	ECE1	38748
chr1	21578604	21578755	Enh693	EIF4G3	-75337	ECE1	38302
chr1	21578940	21579523	Enh694	EIF4G3	-75889	ECE1	37750
chr1	21587737	21588421	Enh695	EIF4G3	-84736	ECE1	28903
chr1	21588518	21589335	Enh696	EIF4G3	-85584	ECE1	28055
chr1	21606643	21607281	Enh697	EIF4G3	-103619	ECE1	10020
chr1	21621326	21621599	Enh698	ECE1	-4481
chr1	21650927	21651217	Enh699	NBPF3	-115559	ECE1	-34090
chr1	21651437	21652212	Enh700	NBPF3	-114806	ECE1	-34843
chr1	21656214	21656578	Enh701	NBPF3	-110235	ECE1	-39414
chr1	21660914	21661206	Enh702	NBPF3	-105571	ECE1	-44078
chr1	21661451	21661981	Enh703	NBPF3	-104915	ECE1	-44734
chr1	21664533	21664837	Enh704	NBPF3	-101946	ECE1	-47703
chr1	21671188	21671846	Enh705	NBPF3	-95114	ECE1	-54535
chr1	21672112	21672365	Enh706	NBPF3	-94392	ECE1	-55257
chr1	21672503	21672695	Enh707	NBPF3	-94032	ECE1	-55617
chr1	21704949	21705675	Enh708	ECE1	-88330	NBPF3	-61319
chr1	21705909	21706338	Enh709	ECE1	-89142	NBPF3	-60507
chr1	21763491	21763609	Enh710	NBPF3	-3081
chr1	21780773	21781051	Enh711	ALPL	-54953	NBPF3	14281
chr1	21781130	21781407	Enh712	ALPL	-54596	NBPF3	14638
chr1	21843331	21843677	Enh713	ALPL	7639	RAP1GAP	134844
chr1	21844072	21844409	Enh714	ALPL	8376	RAP1GAP	134107
chr1	21913131	21913329	Enh715	RAP1GAP	65118	ALPL	77365
chr1	21948733	21948969	Enh716	RAP1GAP	29497	ALPL	112986
chr1	21949271	21950133	Enh717	RAP1GAP	28646	ALPL	113837
chr1	21950552	21950776	Enh718	RAP1GAP	27684	ALPL	114799
chr1	21958327	21958529	Enh719	RAP1GAP	19920	ALPL	122563
chr1	21960336	21960576	Enh720	RAP1GAP	17892	ALPL	124591
chr1	21960669	21961031	Enh721	RAP1GAP	17498	ALPL	124985
chr1	21964935	21965184	Enh722	RAP1GAP	13288	ALPL	129195
chr1	21965465	21966145	Enh723	RAP1GAP	12543	ALPL	129940
chr1	21986236	21986387	Enh724	RAP1GAP	-7964	USP48	123787
chr1	21995413	21995716	Enh725	RAP1GAP	-17217	USP48	114534
chr1	21995972	21996324	Enh726	RAP1GAP	-17800	USP48	113951
chr1	22100384	22100646	Enh727	RAP1GAP	-122167	USP48	9584
chr1	22195818	22196187	Enh728	LDLRAD2	57245	HSPG2	67787
chr1	22196677	22196859	Enh729	LDLRAD2	58010	HSPG2	67022
chr1	22223616	22223840	Enh730	HSPG2	40062	LDLRAD2	84970
chr1	22230441	22231469	Enh731	HSPG2	32835	LDLRAD2	92197
chr1	22231909	22232112	Enh732	HSPG2	31779	LDLRAD2	93253
chr1	22283566	22284364	Enh733	HSPG2	-20175	CELA3B	-19549
chr1	22298960	22299443	Enh734	CELA3B	-4312
chr1	22299676	22300876	Enh735	CELA3B	-3238
chr1	22323755	22324364	Enh736	CELA3A	-4089
chr1	22324523	22325507	Enh737	CELA3A	-3134
chr1	22334531	22335256	Enh738	CDC42	-44267	CELA3A	6745
chr1	22335710	22335895	Enh739	CDC42	-43358	CELA3A	7654
chr1	22352593	22353106	Enh740	CDC42	-26311	CELA3A	24701
chr1	22489430	22489652	Enh741	ZBTB40	-288803	WNT4	-20082
chr1	22489891	22490846	Enh742	ZBTB40	-287975	WNT4	-20910
chr1	22555433	22555928	Enh743	ZBTB40	-222663	WNT4	-86222
chr1	22556359	22556733	Enh744	ZBTB40	-221798	WNT4	-87087
chr1	22661834	22662150	Enh745	WNT4	-192533	ZBTB40	-116352
chr1	22669201	22669366	Enh746	WNT4	-199825	ZBTB40	-109060
chr1	22674618	22674950	Enh747	WNT4	-205325	ZBTB40	-103560
chr1	22739328	22739459	Enh748	WNT4	-269935	ZBTB40	-38950
chr1	22740995	22741286	Enh749	WNT4	-271682	ZBTB40	-37203
chr1	22755376	22755711	Enh750	WNT4	-286085	ZBTB40	-22800
chr1	23016410	23016598	Enh751	EPHB2	-20959	C1QB	36822
chr1	23029205	23029811	Enh752	EPHB2	-7955	C1QB	49826
chr1	23043836	23044076	Enh753	KDM1A	-302030	EPHB2	6493
chr1	23066459	23066774	Enh754	KDM1A	-279369	EPHB2	29154
chr1	23076501	23076897	Enh755	KDM1A	-269287	EPHB2	39236
chr1	23076970	23077727	Enh756	KDM1A	-268637	EPHB2	39886
chr1	23153030	23153363	Enh757	KDM1A	-192789	EPHB2	115734
chr1	23158082	23158593	Enh758	KDM1A	-187648	EPHB2	120875
chr1	23158833	23159372	Enh759	KDM1A	-186883	EPHB2	121640
chr1	23200160	23200348	Enh760	KDM1A	-145732	EPHB2	162791
chr1	23302784	23303017	Enh761	KDM1A	-43085	EPHB2	265438
chr1	23336765	23337298	Enh762	KDM1A	-8954	EPHB2	299569
chr1	23337926	23338068	Enh763	KDM1A	-7989	EPHB2	300534
chr1	23429478	23429930	Enh764	LUZP1	74597	KDM1A	83718
chr1	23446169	23446307	Enh765	LUZP1	58063	KDM1A	100252
chr1	23449081	23449213	Enh766	LUZP1	55154	KDM1A	103161
chr1	23449787	23450062	Enh767	LUZP1	54376	KDM1A	103939
chr1	23475236	23475544	Enh768	LUZP1	28911	KDM1A	129404
chr1	23493929	23495239	Enh769	LUZP1	9717	KDM1A	148598
chr1	23514644	23514874	Enh770	LUZP1	-10458	HTR1D	6463
chr1	23515214	23515500	Enh771	LUZP1	-11056	HTR1D	5865
chr1	23515774	23515964	Enh772	LUZP1	-11568	HTR1D	5353
chr1	23523192	23523483	Enh773	HTR1D	-2116
chr1	23523687	23523931	Enh774	HTR1D	-2587
chr1	23543436	23544169	Enh775	HTR1D	-22581	HNRNPR	127000
chr1	23551041	23551570	Enh776	HTR1D	-30084	HNRNPR	119497
chr1	23551852	23552188	Enh777	HTR1D	-30798	HNRNPR	118783
chr1	23703554	23703949	Enh778	ZNF436	-7817	TCEA3	47481
chr1	23728876	23729175	Enh779	ZNF436	-33091	TCEA3	22207
chr1	23729275	23729591	Enh780	ZNF436	-33498	TCEA3	21800
chr1	23729879	23730317	Enh781	ZNF436	-34163	TCEA3	21135
chr1	23730713	23730835	Enh782	ZNF436	-34839	TCEA3	20459
chr1	23749173	23749289	Enh783	ZNF436	-53296	TCEA3	2002
chr1	23778086	23778529	Enh784	TCEA3	-27075	ASAP3	32363
chr1	23855128	23855367	Enh785	ASAP3	-44577	E2F2	2464
chr1	23873573	23873826	Enh786	E2F2	-15988	ID3	12585
chr1	23880756	23881393	Enh787	E2F2	-23363	ID3	5210
chr1	23882063	23882247	Enh788	E2F2	-24443	ID3	4130
chr1	23882867	23883133	Enh789	E2F2	-25288	ID3	3285
chr1	23888546	23888837	Enh790	ID3	-2407
chr1	23903287	23903630	Enh791	MDS2	-50365	ID3	-17174
chr1	23903857	23904413	Enh792	MDS2	-49689	ID3	-17850
chr1	23907922	23908104	Enh793	MDS2	-45811	ID3	-21728
chr1	23918308	23918548	Enh794	MDS2	-35396	ID3	-32143
chr1	23945746	23946231	Enh795	ID3	-59704	MDS2	-7835
chr1	23947120	23947314	Enh796	ID3	-60932	MDS2	-6607
chr1	23961223	23961524	Enh797	RPL11	-56895	MDS2	7550
chr1	23961695	23962067	Enh798	RPL11	-56388	MDS2	8057
chr1	24053763	24054052	Enh799	TCEB3	-15737	RPL11	35639
chr1	24246235	24246555	Enh800	FUCA1	-51611	CNR2	39154
chr1	24246739	24247402	Enh801	FUCA1	-52287	CNR2	38478
chr1	24278594	24278897	Enh802	FUCA1	-83962	CNR2	6803
chr1	24335589	24335795	Enh803	SRSF10	-28883	MYOM3	102973
chr1	24345103	24345313	Enh804	SRSF10	-38399	MYOM3	93457
chr1	24345700	24346121	Enh805	SRSF10	-39102	MYOM3	92754
chr1	24348582	24348743	Enh806	SRSF10	-41854	MYOM3	90002
chr1	24434281	24434424	Enh807	SRSF10	-127544	MYOM3	4312
chr1	24434607	24434909	Enh808	SRSF10	-127949	MYOM3	3907
chr1	24435179	24435535	Enh809	SRSF10	-128548	MYOM3	3308
chr1	24435536	24435825	Enh810	SRSF10	-128872	MYOM3	2984
chr1	24444585	24444942	Enh811	MYOM3	-6099	IL22RA1	24847
chr1	24445628	24445878	Enh812	MYOM3	-7088	IL22RA1	23858
chr1	24445940	24446184	Enh813	MYOM3	-7397	IL22RA1	23549
chr1	24476597	24477107	Enh814	IL22RA1	-7241	IFNLR1	36899
chr1	24477244	24477681	Enh815	IL22RA1	-7852	IFNLR1	36288
chr1	24478099	24478406	Enh816	IL22RA1	-8642	IFNLR1	35498
chr1	24501235	24501962	Enh817	IL22RA1	-31988	IFNLR1	12152
chr1	24518671	24518850	Enh818	GRHL3	-127154	IFNLR1	-5010
chr1	24519137	24519295	Enh819	GRHL3	-126699	IFNLR1	-5465
chr1	24528654	24528878	Enh820	GRHL3	-117149	IFNLR1	-15015
chr1	24529423	24529704	Enh821	GRHL3	-116351	IFNLR1	-15813
chr1	24530533	24530749	Enh822	GRHL3	-115274	IFNLR1	-16890
chr1	24562552	24562703	Enh823	GRHL3	-83287	IFNLR1	-48877
chr1	24562931	24563284	Enh824	GRHL3	-82807	IFNLR1	-49357
chr1	24593430	24593687	Enh825	IFNLR1	-79808	GRHL3	-52356
chr1	24600701	24600832	Enh826	IFNLR1	-87016	GRHL3	-45148
chr1	24601074	24601459	Enh827	IFNLR1	-87516	GRHL3	-44648
chr1	24609740	24610338	Enh828	IFNLR1	-96288	GRHL3	-35876
chr1	24610677	24611185	Enh829	IFNLR1	-97180	GRHL3	-34984
chr1	24620657	24621308	Enh830	IFNLR1	-107232	GRHL3	-24932
chr1	24621872	24622178	Enh831	IFNLR1	-108274	GRHL3	-23890
chr1	24648038	24648193	Enh832	GRHL3	2201	STPG1	93471
chr1	24648249	24648835	Enh833	GRHL3	2627	STPG1	93045
chr1	24649056	24649473	Enh834	GRHL3	3350	STPG1	92322
chr1	24691385	24691736	Enh835	GRHL3	45646	STPG1	50026
chr1	24692057	24692421	Enh836	GRHL3	46324	STPG1	49348
chr1	24701179	24701348	Enh837	STPG1	40323	GRHL3	55349
chr1	24701494	24701678	Enh838	STPG1	40001	GRHL3	55671
chr1	24702216	24702374	Enh839	STPG1	39292	GRHL3	56380
chr1	24855095	24855250	Enh840	NCMAP	-27429	RCAN3	25786
chr1	24867753	24868577	Enh841	NCMAP	-14437	RCAN3	38778
chr1	24894049	24894661	Enh842	SRRM1	-75148	NCMAP	11753
chr1	24894727	24895206	Enh843	SRRM1	-74536	NCMAP	12365
chr1	25009723	25010208	Enh844	CLIC4	-61882	SRRM1	40463
chr1	25010531	25010875	Enh845	CLIC4	-61145	SRRM1	41200
chr1	25031555	25031830	Enh846	CLIC4	-40155	SRRM1	62190
chr1	25032016	25032742	Enh847	CLIC4	-39469	SRRM1	62876
chr1	25048959	25049199	Enh848	CLIC4	-22769	SRRM1	79576
chr1	25050566	25052096	Enh849	CLIC4	-20517	SRRM1	81828
chr1	25057006	25057239	Enh850	CLIC4	-14725	SRRM1	87620
chr1	25097098	25097252	Enh851	CLIC4	25327	RUNX3	194326
chr1	25174708	25175343	Enh852	CLIC4	103178	RUNX3	116475
chr1	25237456	25237719	Enh853	RUNX3	53913	CLIC4	165740
chr1	25240633	25241373	Enh854	RUNX3	50498	CLIC4	169155
chr1	25253056	25253200	Enh855	RUNX3	38373	CLIC4	181280
chr1	25255419	25255556	Enh856	RUNX3	36013	CLIC4	183640
chr1	25255567	25255920	Enh857	RUNX3	35757	CLIC4	183896
chr1	25493614	25494192	Enh858	RUNX3	-202402	SYF2	65081
chr1	25494356	25494908	Enh859	RUNX3	-203131	SYF2	64352
chr1	25495274	25495584	Enh860	RUNX3	-203928	SYF2	63555
chr1	25524102	25524494	Enh861	RUNX3	-232797	SYF2	34686
chr1	25524787	25525300	Enh862	RUNX3	-233543	SYF2	33940
chr1	25565891	25567016	Enh863	SYF2	-7470	C1orf63	7556
chr1	25593617	25593938	Enh864	C1orf63	-19768	RHD	-5106
chr1	25611660	25612441	Enh865	TMEM50A	-52357	RHD	13167
chr1	25832899	25833512	Enh866	LDLRAP1	-36865	TMEM57	75795
chr1	25875765	25876060	Enh867	MAN1C1	-68046	LDLRAP1	5842
chr1	25876409	25876716	Enh868	MAN1C1	-67396	LDLRAP1	6492
chr1	25882931	25883273	Enh869	MAN1C1	-60857	LDLRAP1	13031
chr1	25888819	25889071	Enh870	MAN1C1	-55014	LDLRAP1	18874
chr1	25895764	25895935	Enh871	MAN1C1	-48109	LDLRAP1	25779
chr1	25899824	25900095	Enh872	MAN1C1	-43999	LDLRAP1	29889
chr1	25987820	25988183	Enh873	SEPN1	-138665	MAN1C1	44043
chr1	26057016	26057267	Enh874	SEPN1	-69525	MAN1C1	113183
chr1	26100475	26100699	Enh875	SEPN1	-26080	MAN1C1	156628
chr1	26164079	26164208	Enh876	MTFR1L	17460	AUNIP	21759
chr1	26194452	26194675	Enh877	AUNIP	-8661	PAQR7	3180
chr1	26201364	26202484	Enh878	PAQR7	-4180
chr1	26216287	26217096	Enh879	PAQR7	-18948	STMN1	16265
chr1	26217350	26217619	Enh880	PAQR7	-19741	STMN1	15472
chr1	26219202	26219386	Enh881	PAQR7	-21550	STMN1	13663
chr1	26249219	26249916	Enh882	STMN1	-16611	PAFAH2	75080
chr1	26404812	26404987	Enh883	PDIK1L	-33428	TRIM63	-10776
chr1	26405358	26406000	Enh884	PDIK1L	-32649	TRIM63	-11555
chr1	26452466	26452933	Enh885	ZNF593	-43662	PDIK1L	14372
chr1	26453295	26453973	Enh886	ZNF593	-42728	PDIK1L	15306
chr1	26454048	26454658	Enh887	ZNF593	-42009	PDIK1L	16025
chr1	26468522	26468779	Enh888	ZNF593	-27711	PDIK1L	30323
chr1	26602382	26602687	Enh889	SH3BGRL3	-3132
chr1	26632772	26633080	Enh890	CD52	-11522	SH3BGRL3	27259
chr1	26633358	26633907	Enh891	CD52	-10815	SH3BGRL3	27966
chr1	26677571	26678070	Enh892	AIM1L	-7245	ZNF683	21445
chr1	26678324	26678500	Enh893	AIM1L	-7836	ZNF683	20854
chr1	26678719	26679170	Enh894	AIM1L	-8369	ZNF683	20321
chr1	26679448	26679639	Enh895	AIM1L	-8968	ZNF683	19722
chr1	26680155	26680445	Enh896	AIM1L	-9724	ZNF683	18966
chr1	26683292	26683575	Enh897	AIM1L	-12858	ZNF683	15832
chr1	26684128	26684307	Enh898	AIM1L	-13642	ZNF683	15048
chr1	26684550	26684731	Enh899	AIM1L	-14065	ZNF683	14625
chr1	26684872	26685361	Enh900	AIM1L	-14541	ZNF683	14149
chr1	26685842	26686201	Enh901	AIM1L	-15446	ZNF683	13244
chr1	26704798	26705031	Enh902	LIN28A	-32354	ZNF683	-5649
chr1	26730364	26730621	Enh903	ZNF683	-31227	LIN28A	-6776
chr1	26826872	26828305	Enh904	RPS6KA1	-44754	HMGN2	28579
chr1	26856542	26857638	Enh905	RPS6KA1	-15253	HMGN2	58080
chr1	26858006	26858549	Enh906	RPS6KA1	-14065	HMGN2	59268
chr1	26863771	26863984	Enh907	RPS6KA1	-8465	HMGN2	64868
chr1	26946363	26948817	Enh908	ARID1A	-74934	RPS6KA1	75247
chr1	26963061	26963874	Enh909	ARID1A	-59056	RPS6KA1	91125
chr1	27003760	27004078	Enh910	ARID1A	-18605	RPS6KA1	131576
chr1	27024991	27025207	Enh911	PIGV	-89587	ARID1A	2575
chr1	27032673	27033303	Enh912	PIGV	-81698	ARID1A	10464
chr1	27049748	27049926	Enh913	PIGV	-64849	ARID1A	27313
chr1	27070875	27071377	Enh914	PIGV	-43560	ARID1A	48602
chr1	27097882	27098080	Enh915	PIGV	-16705	ARID1A	75457
chr1	27098565	27098929	Enh916	PIGV	-15939	ARID1A	76223
chr1	27175367	27175822	Enh917	SFN	-14038	ZDHHC18	22394
chr1	27176298	27176703	Enh918	SFN	-13132	ZDHHC18	23300
chr1	27191903	27192362	Enh919	SFN	2500	GPN2	24655
chr1	27317421	27317944	Enh920	TRNP1	-2515
chr1	27327587	27327997	Enh921	TRNP1	7594	FAM46B	11535
chr1	27328604	27328828	Enh922	TRNP1	8518	FAM46B	10611
chr1	27353673	27354167	Enh923	FAM46B	-14593	SLC9A1	127481
chr1	27357863	27358722	Enh924	FAM46B	-18966	SLC9A1	123108
chr1	27438371	27438594	Enh925	FAM46B	-99156	SLC9A1	42918
chr1	27448908	27449167	Enh926	FAM46B	-109711	SLC9A1	32363
chr1	27457063	27457386	Enh927	FAM46B	-117898	SLC9A1	24176
chr1	27468478	27469013	Enh928	FAM46B	-129419	SLC9A1	12655
chr1	27487796	27488162	Enh929	WDTC1	-73180	SLC9A1	-6578
chr1	27488434	27488983	Enh930	WDTC1	-72450	SLC9A1	-7308
chr1	27518084	27518571	Enh931	WDTC1	-42831	SLC9A1	-36927
chr1	27518745	27519325	Enh932	WDTC1	-42124	SLC9A1	-37634
chr1	27519553	27519852	Enh933	WDTC1	-41456	SLC9A1	-38302
chr1	27668646	27669405	Enh934	SYTL1	-2338
chr1	27675698	27675864	Enh935	SYTL1	4417	MAP3K6	17602
chr1	27683648	27683848	Enh936	MAP3K6	9635	SYTL1	12384
chr1	27744997	27745437	Enh937	GPR3	26069	WASF2	71452
chr1	27762143	27763128	Enh938	GPR3	43488	WASF2	54033
chr1	27763283	27763835	Enh939	GPR3	44411	WASF2	53110
chr1	27782269	27782421	Enh940	WASF2	34324	GPR3	63197
chr1	27844054	27845065	Enh941	WASF2	-27891	AHDC1	85583
chr1	27854111	27854693	Enh942	WASF2	-37733	AHDC1	75741
chr1	27854829	27855374	Enh943	WASF2	-38433	AHDC1	75041
chr1	27866391	27866851	Enh944	WASF2	-49952	AHDC1	63522
chr1	27867182	27867505	Enh945	WASF2	-50675	AHDC1	62799
chr1	27869294	27869924	Enh946	WASF2	-52940	AHDC1	60534
chr1	27884046	27884452	Enh947	WASF2	-67580	AHDC1	45894
chr1	27890190	27890644	Enh948	WASF2	-73748	AHDC1	39726
chr1	27890827	27891169	Enh949	WASF2	-74329	AHDC1	39145
chr1	27902162	27902433	Enh950	WASF2	-85629	AHDC1	27845
chr1	27985978	27986587	Enh951	FGR	-24495	IFI6	12406
chr1	28008503	28008860	Enh952	FAM76A	-43886	IFI6	-9993
chr1	28009114	28009861	Enh953	FAM76A	-43080	IFI6	-10799
chr1	28112639	28112927	Enh954	PPP1R8	-44506	STX12	13089
chr1	28143483	28143800	Enh955	PPP1R8	-13647	STX12	43948
chr1	28144167	28144331	Enh956	PPP1R8	-13040	STX12	44555
chr1	28201368	28201767	Enh957	THEMIS2	2489	RPA2	39686
chr1	28294895	28295142	Enh958	XKR8	9046	EYA3	120188
chr1	28392228	28392481	Enh959	EYA3	22852	XKR8	106382
chr1	28430828	28431736	Enh960	EYA3	-16075	PTAFR	72417
chr1	28455492	28455673	Enh961	EYA3	-40376	PTAFR	48116
chr1	28461824	28462259	Enh962	EYA3	-46835	PTAFR	41657
chr1	28462567	28462809	Enh963	EYA3	-47481	PTAFR	41011
chr1	28487191	28487516	Enh964	EYA3	-72147	PTAFR	16345
chr1	28570995	28571234	Enh965	SESN2	-14923	ATPIF1	8471
chr1	28573072	28573637	Enh966	SESN2	-12683	ATPIF1	10711
chr1	28575743	28576013	Enh967	SESN2	-10160	ATPIF1	13234
chr1	28623289	28623586	Enh968	MED18	-32111	SESN2	37400
chr1	28640349	28640593	Enh969	MED18	-15078	SESN2	54433
chr1	28650043	28650454	Enh970	MED18	-5300	SESN2	64211
chr1	28673196	28673602	Enh971	PHACTR4	-91283	MED18	17850
chr1	28677799	28678158	Enh972	PHACTR4	-86703	MED18	22430
chr1	28678255	28679034	Enh973	PHACTR4	-86037	MED18	23096
chr1	28695884	28696082	Enh974	PHACTR4	-68699	MED18	40434
chr1	28696614	28696813	Enh975	PHACTR4	-67968	MED18	41165
chr1	28696830	28697032	Enh976	PHACTR4	-67751	MED18	41382
chr1	28721455	28722536	Enh977	PHACTR4	-42686	MED18	66447
chr1	28743459	28743887	Enh978	PHACTR4	-21009	MED18	88124
chr1	28744215	28744738	Enh979	PHACTR4	-20205	MED18	88928
chr1	28784584	28784952	Enh980	RCC1	-60001	PHACTR4	20086
chr1	28827367	28827561	Enh981	RCC1	-17305	PHACTR4	62782
chr1	28831915	28832267	Enh982	RCC1	-12678	PHACTR4	67409
chr1	28833004	28833362	Enh983	RCC1	-11586	PHACTR4	68501
chr1	28833631	28833871	Enh984	RCC1	-11018	PHACTR4	69069
chr1	28852680	28853406	Enh985	TRNAU1AP	-26554	RCC1	8274
chr1	28853766	28854102	Enh986	TRNAU1AP	-25663	RCC1	9165
chr1	28907858	28908086	Enh987	RAB42	-10740	TRNAU1AP	28375
chr1	28909692	28909881	Enh988	RAB42	-8925	TRNAU1AP	30190
chr1	28925371	28925558	Enh989	RAB42	6753	TAF12	44052
chr1	28928722	28928876	Enh990	RAB42	10087	TAF12	40718
chr1	28974539	28974703	Enh991	GMEB1	-20671	TAF12	-5104
chr1	28975364	28975490	Enh992	GMEB1	-19865	TAF12	-5910
chr1	29048319	29048628	Enh993	YTHDF2	-14797	GMEB1	53182
chr1	29101784	29102577	Enh994	OPRD1	-36473	YTHDF2	38910
chr1	29186399	29186829	Enh995	EPB41	-26989	OPRD1	47960
chr1	29187541	29187860	Enh996	EPB41	-25902	OPRD1	49047
chr1	29198333	29198497	Enh997	EPB41	-15188	OPRD1	59761
chr1	29198762	29198959	Enh998	EPB41	-14742	OPRD1	60207
chr1	29211231	29211393	Enh999	EPB41	-2291
chr1	29240394	29240819	Enh1000	EPB41	27004	TMEM200B	208406
chr1	29253920	29254140	Enh1001	EPB41	40427	TMEM200B	194983
chr1	29254257	29254601	Enh1002	EPB41	40826	TMEM200B	194584
chr1	29293132	29293414	Enh1003	EPB41	79670	TMEM200B	155740
chr1	29451245	29451477	Enh1004	TMEM200B	-2348
chr1	29460425	29460857	Enh1005	TMEM200B	-11628	SRSF4	47858
chr1	29472799	29473094	Enh1006	TMEM200B	-23934	SRSF4	35552
chr1	29528762	29529356	Enh1007	SRSF4	-20560	MECR	28385
chr1	29564577	29565709	Enh1008	PTPRU	2115
chr1	29597968	29598231	Enh1009	PTPRU	35072
chr1	29735762	29736051	Enh1010	PTPRU	172879
chr1	29876496	29876648	Enh1011	PTPRU	313544
chr1	29877008	29877357	Enh1012	PTPRU	314155
chr1	30042301	30042524	Enh1013	PTPRU	479385
chr1	30043528	30044132	Enh1014	PTPRU	480802
chr1	31121882	31122462	Enh1015	MATN1	74262
chr1	31122939	31123238	Enh1016	MATN1	73345
chr1	31135984	31136346	Enh1017	MATN1	60269
chr1	31141132	31141371	Enh1018	MATN1	55182
chr1	31150167	31150403	Enh1019	MATN1	46149
chr1	31150492	31150912	Enh1020	MATN1	45732
chr1	31157897	31158023	Enh1021	MATN1	38474
chr1	31158493	31158908	Enh1022	MATN1	37733
chr1	31259510	31259819	Enh1023	LAPTM5	-28998	SDC3	121943
chr1	31296389	31297381	Enh1024	LAPTM5	-66218	SDC3	84723
chr1	31319835	31320436	Enh1025	LAPTM5	-89469	SDC3	61472
chr1	31320825	31321042	Enh1026	LAPTM5	-90267	SDC3	60674
chr1	31352346	31352694	Enh1027	LAPTM5	-121853	SDC3	29088
chr1	31361003	31361303	Enh1028	LAPTM5	-130486	SDC3	20455
chr1	31374890	31375200	Enh1029	LAPTM5	-144378	SDC3	6563
chr1	31448659	31449060	Enh1030	SDC3	-67252	PUM1	89682
chr1	31512585	31512836	Enh1031	SDC3	-131103	PUM1	25831
chr1	31572508	31572641	Enh1032	PUM1	-34033	NKAIN1	139826
chr1	31627183	31627779	Enh1033	PUM1	-88939	NKAIN1	84920
chr1	31627903	31628808	Enh1034	PUM1	-89814	NKAIN1	84045
chr1	31635497	31635628	Enh1035	PUM1	-97021	NKAIN1	76838
chr1	31643357	31643688	Enh1036	PUM1	-104981	NKAIN1	68878
chr1	31643838	31644194	Enh1037	PUM1	-105474	NKAIN1	68385
chr1	31654790	31655364	Enh1038	PUM1	-116535	NKAIN1	57324
chr1	31862478	31862931	Enh1039	SERINC2	-19707	FABP3	-16782
chr1	31863201	31863738	Enh1040	SERINC2	-18942	FABP3	-17547
chr1	31867856	31868043	Enh1041	FABP3	-22027	SERINC2	-14462
chr1	31885610	31885839	Enh1042	TINAGL1	-156411	SERINC2	3313
chr1	31886156	31886536	Enh1043	TINAGL1	-155790	SERINC2	3934
chr1	31895012	31895661	Enh1044	TINAGL1	-146799	SERINC2	12925
chr1	31904646	31905087	Enh1045	TINAGL1	-137269	SERINC2	22455
chr1	31916931	31917619	Enh1046	TINAGL1	-124861	SERINC2	34863
chr1	31917891	31918625	Enh1047	TINAGL1	-123878	SERINC2	35846
chr1	31943767	31944376	Enh1048	TINAGL1	-98064	SERINC2	61660
chr1	31944701	31945637	Enh1049	TINAGL1	-96967	SERINC2	62757
chr1	31955303	31956330	Enh1050	TINAGL1	-86319	SERINC2	73405
chr1	31976488	31976742	Enh1051	TINAGL1	-65521	SERINC2	94203
chr1	31977046	31977430	Enh1052	TINAGL1	-64898	SERINC2	94826
chr1	31977908	31978105	Enh1053	TINAGL1	-64129	SERINC2	95595
chr1	32002918	32003183	Enh1054	TINAGL1	-39085	SERINC2	120639
chr1	32004440	32004619	Enh1055	TINAGL1	-37606	SERINC2	122118
chr1	32014174	32014616	Enh1056	TINAGL1	-27741	SERINC2	131983
chr1	32014762	32015548	Enh1057	TINAGL1	-26981	SERINC2	132743
chr1	32015903	32016107	Enh1058	TINAGL1	-26131	SERINC2	133593
chr1	32028017	32028614	Enh1059	TINAGL1	-13820	SERINC2	145904
chr1	32028833	32029269	Enh1060	TINAGL1	-13085	SERINC2	146639
chr1	32029432	32029603	Enh1061	TINAGL1	-12618	SERINC2	147106
chr1	32039833	32040150	Enh1062	TINAGL1	-2144
chr1	32053655	32055160	Enh1063	HCRTR1	-28893	TINAGL1	12272
chr1	32131954	32132084	Enh1064	PEF1	-21531	COL16A1	37901
chr1	32132447	32132627	Enh1065	PEF1	-22049	COL16A1	37383
chr1	32134944	32135295	Enh1066	PEF1	-24632	COL16A1	34800
chr1	32135625	32136125	Enh1067	PEF1	-25387	COL16A1	34045
chr1	32167361	32167560	Enh1068	PEF1	-56973	COL16A1	2459
chr1	32180274	32180712	Enh1069	COL16A1	-10573	BAI2	49143
chr1	32180915	32181306	Enh1070	COL16A1	-11191	BAI2	48525
chr1	32226269	32226636	Enh1071	COL16A1	-56533	BAI2	3183
chr1	32253838	32254275	Enh1072	BAI2	-24421	SPOCD1	27595
chr1	32254455	32254812	Enh1073	BAI2	-24998	SPOCD1	27018
chr1	32321361	32321693	Enh1074	SPOCD1	-39875	PTP4A2	82461
chr1	32341171	32341512	Enh1075	SPOCD1	-59690	PTP4A2	62646
chr1	32354909	32355317	Enh1076	SPOCD1	-73461	PTP4A2	48875
chr1	32386411	32386634	Enh1077	SPOCD1	-104871	PTP4A2	17465
chr1	32396861	32397127	Enh1078	SPOCD1	-115342	PTP4A2	6994
chr1	32400569	32400882	Enh1079	SPOCD1	-119074	PTP4A2	3262
chr1	32409551	32409889	Enh1080	KHDRBS1	-69710	PTP4A2	-5732
chr1	32410161	32410806	Enh1081	KHDRBS1	-68946	PTP4A2	-6496
chr1	32420008	32421508	Enh1082	KHDRBS1	-58672	PTP4A2	-16770
chr1	32421861	32422297	Enh1083	KHDRBS1	-57351	PTP4A2	-18091
chr1	32429443	32429770	Enh1084	KHDRBS1	-49823	PTP4A2	-25619
chr1	32560009	32560384	Enh1085	KPNA6	-13442	TMEM39B	21694
chr1	32561050	32561694	Enh1086	KPNA6	-12267	TMEM39B	22869
chr1	32604359	32604635	Enh1087	TXLNA	-41169	KPNA6	30858
chr1	32604841	32605074	Enh1088	TXLNA	-40708	KPNA6	31319
chr1	32706266	32706717	Enh1089	LCK	-10348	EIF3I	18521
chr1	32755184	32755340	Enh1090	HDAC1	-2425
chr1	32781444	32781659	Enh1091	MARCKSL1	20428	HDAC1	23865
chr1	32781859	32782171	Enh1092	MARCKSL1	19965	HDAC1	24328
chr1	32786886	32787416	Enh1093	MARCKSL1	14829	HDAC1	29464
chr1	32787646	32788807	Enh1094	MARCKSL1	13753	HDAC1	30540
chr1	32816786	32817077	Enh1095	MARCKSL1	-14952	TSSK3	-10866
chr1	32817227	32818031	Enh1096	MARCKSL1	-15649	TSSK3	-10169
chr1	32860297	32860988	Enh1097	ZBTB8B	-70027	TSSK3	32845
chr1	32965662	32966837	Enh1098	ZBTB8A	-38778	ZBTB8B	35580
chr1	32986330	32986734	Enh1099	ZBTB8A	-18496	ZBTB8B	55862
chr1	33077526	33077838	Enh1100	ZBTB8OS	38503	ZBTB8A	72654
chr1	33078010	33078452	Enh1101	ZBTB8OS	37954	ZBTB8A	73203
chr1	33181966	33182255	Enh1102	KIAA1522	-25375	SYNC	-13391
chr1	33182594	33182802	Enh1103	KIAA1522	-24788	SYNC	-13978
chr1	33190471	33190881	Enh1104	SYNC	-21956	KIAA1522	-16810
chr1	33191000	33191477	Enh1105	SYNC	-22519	KIAA1522	-16247
chr1	33195828	33195956	Enh1106	SYNC	-27172	KIAA1522	-11594
chr1	33202637	33203008	Enh1107	KIAA1522	-4663
chr1	33219914	33220398	Enh1108	S100PBP	-63000	KIAA1522	12670
chr1	33220651	33220884	Enh1109	S100PBP	-62388	KIAA1522	13282
chr1	33224836	33224969	Enh1110	S100PBP	-58253	KIAA1522	17417
chr1	33225189	33225752	Enh1111	S100PBP	-57685	KIAA1522	17985
chr1	33226034	33226934	Enh1112	S100PBP	-56672	KIAA1522	18998
chr1	33390106	33390308	Enh1113	TMEM54	-23248	RNF19B	40079
chr1	33390496	33390975	Enh1114	TMEM54	-23777	RNF19B	39550
chr1	33399311	33399618	Enh1115	TMEM54	-32506	RNF19B	30821
chr1	33399920	33400184	Enh1116	TMEM54	-33093	RNF19B	30234
chr1	33414086	33414550	Enh1117	TMEM54	-47359	RNF19B	15968
chr1	33438316	33439047	Enh1118	RNF19B	-8396	AK2	63911
chr1	33446365	33446889	Enh1119	RNF19B	-16341	AK2	55966
chr1	33446951	33447538	Enh1120	RNF19B	-16959	AK2	55348
chr1	33458326	33458791	Enh1121	RNF19B	-28273	AK2	44034
chr1	33458807	33459061	Enh1122	RNF19B	-28648	AK2	43659
chr1	33511126	33511380	Enh1123	ADC	-35461	AK2	-8660
chr1	33516512	33516853	Enh1124	ADC	-30031	AK2	-14090
chr1	33521077	33521329	Enh1125	ADC	-25511	AK2	-18610
chr1	33564629	33565036	Enh1126	ADC	18119	TRIM62	82434
chr1	33592393	33592909	Enh1127	ADC	45937	TRIM62	54616
chr1	33593129	33593645	Enh1128	ADC	46673	TRIM62	53880
chr1	33686221	33686516	Enh1129	TRIM62	-39102	ZNF362	-35805
chr1	33807482	33807844	Enh1130	A3GALT2	-20964	PHC2	33531
chr1	33813335	33813540	Enh1131	A3GALT2	-26739	PHC2	27756
chr1	33813725	33813972	Enh1132	A3GALT2	-27150	PHC2	27345
chr1	33814265	33815192	Enh1133	A3GALT2	-28030	PHC2	26465
chr1	33895879	33896575	Enh1134	PHC2	-55033	ZSCAN20	-42019
chr1	34043198	34043399	Enh1135	HMGB4	-282802	ZSCAN20	105053
chr1	34652273	34652397	Enh1136	C1orf94	9064
chr1	34665075	34665310	Enh1137	C1orf94	21922
chr1	34665429	34665553	Enh1138	C1orf94	22220
chr1	34872263	34872406	Enh1139	GJB5	-348313	C1orf94	229064
chr1	35155505	35155926	Enh1140	GJB5	-64932
chr1	35228693	35229216	Enh1141	GJB3	-17835	GJB4	3613
chr1	35229415	35229710	Enh1142	GJB3	-17227	GJB4	4221
chr1	35229790	35229921	Enh1143	GJB3	-16934	GJB4	4514
chr1	35267885	35268004	Enh1144	GJA4	9346	SMIM12	57472
chr1	35290711	35291279	Enh1145	GJA4	32396	SMIM12	34422
chr1	35512848	35513188	Enh1146	ZMYM1	-31974	ZMYM6	-15449
chr1	35523581	35524064	Enh1147	ZMYM6	-26254	ZMYM1	-21169
chr1	35524380	35524712	Enh1148	ZMYM6	-26977	ZMYM1	-20446
chr1	35528781	35529032	Enh1149	ZMYM6	-31338	ZMYM1	-16085
chr1	35586420	35586860	Enh1150	ZMYM1	41648	SFPQ	72109
chr1	35730472	35730661	Enh1151	ZMYM4	-4001
chr1	36041037	36041193	Enh1152	TFAP2E	2144	PSMB2	66330
chr1	36103189	36103555	Enh1153	PSMB2	4073	TFAP2E	64401
chr1	36165145	36165385	Enh1154	PSMB2	-57820	C1orf216	19808
chr1	36165776	36165907	Enh1155	PSMB2	-58397	C1orf216	19231
chr1	36173482	36174053	Enh1156	PSMB2	-66323	C1orf216	11305
chr1	36334906	36335189	Enh1157	AGO1	-13762	AGO4	61275
chr1	36351814	36352115	Enh1158	AGO3	-44714	AGO1	3155
chr1	36473817	36474191	Enh1159	TEKT2	-75672	AGO3	77325
chr1	36598862	36599145	Enh1160	COL8A2	-8183	TRAPPC3	16066
chr1	36599424	36599664	Enh1161	COL8A2	-8723	TRAPPC3	15526
chr1	36601957	36602090	Enh1162	COL8A2	-11203	TRAPPC3	13046
chr1	36626319	36626584	Enh1163	THRAP3	-63565	MAP7D1	4649
chr1	36626716	36627171	Enh1164	THRAP3	-63073	MAP7D1	5141
chr1	36627247	36627664	Enh1165	THRAP3	-62561	MAP7D1	5653
chr1	36627726	36627857	Enh1166	THRAP3	-62225	MAP7D1	5989
chr1	36653316	36653883	Enh1167	THRAP3	-36417	MAP7D1	31797
chr1	36665741	36666121	Enh1168	THRAP3	-24086	MAP7D1	44128
chr1	36666299	36666567	Enh1169	THRAP3	-23584	MAP7D1	44630
chr1	36678662	36678915	Enh1170	THRAP3	-11228	MAP7D1	56986
chr1	36723552	36724404	Enh1171	SH3D21	-48016	THRAP3	33961
chr1	36756206	36756396	Enh1172	SH3D21	-15693	THRAP3	66284
chr1	36766061	36766433	Enh1173	SH3D21	-5747	THRAP3	76230
chr1	36809053	36809273	Enh1174	EVA1B	-19408	STK40	42322
chr1	36816776	36817051	Enh1175	EVA1B	-27159	STK40	34571
chr1	36817589	36817819	Enh1176	EVA1B	-27949	STK40	33781
chr1	36838935	36839424	Enh1177	EVA1B	-49425	STK40	12305
chr1	36839661	36840912	Enh1178	EVA1B	-50532	STK40	11198
chr1	36866880	36867134	Enh1179	LSM10	-3514
chr1	36886333	36886522	Enh1180	LSM10	-22935	OSCP1	29624
chr1	36902049	36902554	Enh1181	LSM10	-38809	OSCP1	13750
chr1	36951922	36952629	Enh1182	CSF3R	-3397
chr1	37217506	37217653	Enh1183	CSF3R	-268701	GRIK3	282146
chr1	37248283	37248444	Enh1184	CSF3R	-299485	GRIK3	251362
chr1	37433529	37433718	Enh1185	CSF3R	-484745	GRIK3	66102
chr1	37433940	37434381	Enh1186	CSF3R	-485282	GRIK3	65565
chr1	37917967	37918210	Enh1187	GRIK3	-418363	ZC3H12A	-22064
chr1	37936903	37937419	Enh1188	ZC3H12A	-2992
chr1	37937553	37938029	Enh1189	ZC3H12A	-2362
chr1	37942474	37942897	Enh1190	ZC3H12A	2533	MEAF6	37678
chr1	37943315	37943490	Enh1191	ZC3H12A	3250	MEAF6	36961
chr1	37945039	37945314	Enh1192	ZC3H12A	5024	MEAF6	35187
chr1	37952615	37952980	Enh1193	ZC3H12A	12645	MEAF6	27566
chr1	38042571	38042751	Enh1194	GNL2	18861	DNALI1	20141
chr1	38162420	38162891	Enh1195	CDCA8	4566	EPHA10	68082
chr1	38163086	38163996	Enh1196	CDCA8	5451	EPHA10	67197
chr1	38198299	38198552	Enh1197	EPHA10	32312	CDCA8	40336
chr1	38204672	38205012	Enh1198	EPHA10	25896	CDCA8	46752
chr1	38205174	38205712	Enh1199	EPHA10	25295	CDCA8	47353
chr1	38217976	38218390	Enh1200	EPHA10	12555	CDCA8	60093
chr1	38246126	38246293	Enh1201	EPHA10	-15472	MANEAL	-13264
chr1	38291495	38291975	Enh1202	YRDC	-17878	MTF1	33557
chr1	38331563	38331762	Enh1203	MTF1	-6371	INPP5B	81060
chr1	38345470	38345655	Enh1204	MTF1	-20271	INPP5B	67160
chr1	38345899	38346055	Enh1205	MTF1	-20685	INPP5B	66746
chr1	38373311	38373512	Enh1206	MTF1	-48120	INPP5B	39311
chr1	38396839	38397318	Enh1207	MTF1	-71787	INPP5B	15644
chr1	38397938	38398089	Enh1208	MTF1	-72722	INPP5B	14709
chr1	38405496	38405693	Enh1209	MTF1	-80303	INPP5B	7128
chr1	38406738	38407195	Enh1210	MTF1	-81675	INPP5B	5756
chr1	38461019	38461183	Enh1211	SF3A3	-4508
chr1	38461491	38461733	Enh1212	SF3A3	-5019	FHL3	9565
chr1	38465443	38466184	Enh1213	SF3A3	-9221	FHL3	5363
chr1	38466249	38466469	Enh1214	SF3A3	-9766	FHL3	4818
chr1	38466509	38466695	Enh1215	SF3A3	-10009	FHL3	4575
chr1	38495338	38495791	Enh1216	POU3F1	16885	UTP11L	17151
chr1	38495905	38496108	Enh1217	POU3F1	16443	UTP11L	17593
chr1	38690819	38690973	Enh1218	POU3F1	-178446
chr1	38708613	38708943	Enh1219	POU3F1	-196328
chr1	38709077	38709263	Enh1220	POU3F1	-196720
chr1	38712019	38712648	Enh1221	POU3F1	-199884
chr1	38712841	38713095	Enh1222	POU3F1	-200518
chr1	38731554	38731808	Enh1223	POU3F1	-219231
chr1	38732216	38732411	Enh1224	POU3F1	-219864
chr1	38993385	38993708	Enh1225	POU3F1	-481097	RRAGC	331948
chr1	39193841	39194232	Enh1226	RRAGC	131458
chr1	39389885	39390270	Enh1227	GJA9	-42789	RHBDL2	2431
chr1	39406375	39406822	Enh1228	AKIRIN1	-50296	RHBDL2	-14090
chr1	39406929	39407308	Enh1229	AKIRIN1	-49776	RHBDL2	-14610
chr1	39407673	39407877	Enh1230	AKIRIN1	-49120	RHBDL2	-15266
chr1	39416633	39416997	Enh1231	AKIRIN1	-40080	RHBDL2	-24306
chr1	39424187	39425481	Enh1232	RHBDL2	-32325	AKIRIN1	-32061
chr1	39434950	39435161	Enh1233	RHBDL2	-42547	AKIRIN1	-21839
chr1	39451138	39451760	Enh1234	RHBDL2	-58940	AKIRIN1	-5446
chr1	39451832	39451963	Enh1235	AKIRIN1	-4997
chr1	39452087	39452399	Enh1236	AKIRIN1	-4652
chr1	39563457	39564206	Enh1237	BMP8A	-393486	MACF1	14798
chr1	39570618	39570958	Enh1238	BMP8A	-386530	MACF1	21754
chr1	39571011	39572414	Enh1239	BMP8A	-385605	MACF1	22679
chr1	39582157	39583260	Enh1240	BMP8A	-374609	MACF1	33675
chr1	39583263	39583528	Enh1241	BMP8A	-373922	MACF1	34362
chr1	39594374	39594751	Enh1242	BMP8A	-362755	MACF1	45529
chr1	39594952	39595395	Enh1243	BMP8A	-362144	MACF1	46140
chr1	39595566	39596122	Enh1244	BMP8A	-361474	MACF1	46810
chr1	39598470	39598882	Enh1245	BMP8A	-358642	MACF1	49642
chr1	39623815	39624365	Enh1246	BMP8A	-333228	MACF1	75056
chr1	39624552	39625071	Enh1247	BMP8A	-332506	MACF1	75778
chr1	39625220	39625558	Enh1248	BMP8A	-331929	MACF1	76355
chr1	39644048	39644237	Enh1249	BMP8A	-313175	MACF1	95109
chr1	39649110	39649469	Enh1250	BMP8A	-308028	MACF1	100256
chr1	39649712	39650343	Enh1251	BMP8A	-307290	MACF1	100994
chr1	39657483	39657852	Enh1252	BMP8A	-299650	MACF1	108634
chr1	39657988	39658485	Enh1253	BMP8A	-299081	MACF1	109203
chr1	39670579	39670792	Enh1254	BMP8A	-286632	MACF1	121652
chr1	39679473	39679801	Enh1255	BMP8A	-277681	MACF1	130603
chr1	39709528	39709659	Enh1256	BMP8A	-247724	MACF1	160560
chr1	39771053	39771645	Enh1257	BMP8A	-185969	MACF1	222315
chr1	39809896	39810617	Enh1258	BMP8A	-147061	MACF1	261223
chr1	39843558	39844067	Enh1259	BMP8A	-113505	MACF1	294779
chr1	39844401	39844698	Enh1260	BMP8A	-112768	MACF1	295516
chr1	39858191	39858687	Enh1261	BMP8A	-98879	MACF1	309405
chr1	39860634	39861158	Enh1262	BMP8A	-96422	MACF1	311862
chr1	39861507	39861802	Enh1263	BMP8A	-95663	MACF1	312621
chr1	39863287	39864341	Enh1264	BMP8A	-93504	MACF1	314780
chr1	39864617	39865149	Enh1265	BMP8A	-92435	MACF1	315849
chr1	39873009	39874301	Enh1266	BMP8A	-83663	MACF1	324621
chr1	39978177	39978308	Enh1267	BMP8A	20925	PABPC4	63830
chr1	39985044	39985175	Enh1268	BMP8A	27792	PABPC4	56963
chr1	40071796	40072226	Enh1269	PABPC4	-29938	HEYL	33606
chr1	40232600	40232747	Enh1270	OXCT2	4346	PPIE	28101
chr1	40264578	40265048	Enh1271	BMP8B	-10280	TRIT1	84365
chr1	40265070	40265546	Enh1272	BMP8B	-10775	TRIT1	83870
chr1	40265946	40266178	Enh1273	BMP8B	-11529	TRIT1	83116
chr1	40282717	40283106	Enh1274	BMP8B	-28379	TRIT1	66266
chr1	40283184	40284215	Enh1275	BMP8B	-29167	TRIT1	65478
chr1	40291157	40291317	Enh1276	BMP8B	-36704	TRIT1	57941
chr1	40292509	40292707	Enh1277	BMP8B	-38075	TRIT1	56570
chr1	40325084	40325514	Enh1278	BMP8B	-70766	TRIT1	23879
chr1	40364553	40364685	Enh1279	TRIT1	-15441	MYCL	3066
chr1	40364942	40365120	Enh1280	TRIT1	-15853	MYCL	2654
chr1	40399422	40400014	Enh1281	MYCL	-32033	MFSD2A	-21104
chr1	40400308	40400663	Enh1282	MYCL	-32801	MFSD2A	-20336
chr1	40425742	40426153	Enh1283	CAP1	-79957	MFSD2A	5126
chr1	40426351	40426877	Enh1284	CAP1	-79291	MFSD2A	5792
chr1	40435781	40435917	Enh1285	CAP1	-70056	MFSD2A	15027
chr1	40436262	40436604	Enh1286	CAP1	-69472	MFSD2A	15611
chr1	40445967	40447134	Enh1287	CAP1	-59354	MFSD2A	25729
chr1	40447505	40447679	Enh1288	CAP1	-58313	MFSD2A	26770
chr1	40479592	40479788	Enh1289	CAP1	-26215	MFSD2A	58868
chr1	40480242	40480920	Enh1290	CAP1	-25324	MFSD2A	59759
chr1	40494941	40495195	Enh1291	CAP1	-10837	MFSD2A	74246
chr1	40495236	40495404	Enh1292	CAP1	-10585	MFSD2A	74498
chr1	40495644	40496044	Enh1293	CAP1	-10061	MFSD2A	75022
chr1	40524078	40524335	Enh1294	CAP1	18302	PPT1	39168
chr1	40572685	40573379	Enh1295	RLF	-54013	PPT1	-9657
chr1	40573502	40573832	Enh1296	RLF	-53378	PPT1	-10292
chr1	40573887	40574061	Enh1297	RLF	-53071	PPT1	-10599
chr1	40596922	40597105	Enh1298	PPT1	-33639	RLF	-30031
chr1	40605661	40606140	Enh1299	PPT1	-42526	RLF	-21144
chr1	40606185	40606751	Enh1300	PPT1	-43093	RLF	-20577
chr1	40618642	40618837	Enh1301	PPT1	-55365	RLF	-8305
chr1	41116590	41116880	Enh1302	RIMS3	14594	ZNF684	119502
chr1	41117562	41117817	Enh1303	RIMS3	13639	ZNF684	120457
chr1	41134343	41134675	Enh1304	RIMS3	-3180
chr1	41174692	41174843	Enh1305	KCNQ4	-74916	NFYC	17380
chr1	41215743	41215958	Enh1306	KCNQ4	-33833	NFYC	58463
chr1	41267739	41268078	Enh1307	KCNQ4	18225	CITED4	60109
chr1	41334826	41334985	Enh1308	CTPS1	-110101	CITED4	-6888
chr1	41341010	41341412	Enh1309	CTPS1	-103796	CITED4	-13193
chr1	41341761	41342054	Enh1310	CTPS1	-103099	CITED4	-13890
chr1	41343059	41343318	Enh1311	CTPS1	-101818	CITED4	-15171
chr1	41362255	41362733	Enh1312	CTPS1	-82513	CITED4	-34476
chr1	41362930	41363362	Enh1313	CTPS1	-81861	CITED4	-35128
chr1	41363696	41364100	Enh1314	CTPS1	-81109	CITED4	-35880
chr1	41364567	41365226	Enh1315	CTPS1	-80110	CITED4	-36879
chr1	41372293	41373430	Enh1316	CTPS1	-72145	CITED4	-44844
chr1	41384633	41385290	Enh1317	CTPS1	-60045	CITED4	-56944
chr1	41385404	41386030	Enh1318	CTPS1	-59290	CITED4	-57699
chr1	41410811	41411058	Enh1319	CITED4	-82917	CTPS1	-34072
chr1	41414185	41414621	Enh1320	CITED4	-86385	CTPS1	-30604
chr1	41420713	41421121	Enh1321	CITED4	-92899	CTPS1	-24090
chr1	41433303	41433469	Enh1322	CITED4	-105368	CTPS1	-11621
chr1	41510121	41510541	Enh1323	SLFNL1	-21422	SCMH1	116773
chr1	41510821	41511421	Enh1324	SLFNL1	-22212	SCMH1	115983
chr1	41568402	41568587	Enh1325	SLFNL1	-79586	SCMH1	58609
chr1	41574361	41574956	Enh1326	SLFNL1	-85750	SCMH1	52445
chr1	41575162	41575915	Enh1327	SLFNL1	-86630	SCMH1	51565
chr1	41707130	41707294	Enh1328	FOXO6	-120382	SCMH1	-80108
chr1	41707999	41708555	Enh1329	FOXO6	-119317	SCMH1	-81173
chr1	41807206	41807915	Enh1330	SCMH1	-180457	FOXO6	-20033
chr1	41807962	41808516	Enh1331	SCMH1	-181135	FOXO6	-19355
chr1	41831807	41832313	Enh1332	FOXO6	4466	EDN2	118282
chr1	41837685	41838081	Enh1333	FOXO6	10289	EDN2	112459
chr1	41898246	41898501	Enh1334	EDN2	51968	FOXO6	70780
chr1	41898934	41899200	Enh1335	EDN2	51275	FOXO6	71473
chr1	41962125	41962539	Enh1336	EDN2	-11990	HIVEP3	421837
chr1	41965885	41966123	Enh1337	EDN2	-15662	HIVEP3	418165
chr1	41966439	41967335	Enh1338	EDN2	-16545	HIVEP3	417282
chr1	41967763	41967975	Enh1339	EDN2	-17527	HIVEP3	416300
chr1	41979675	41980022	Enh1340	EDN2	-29507	HIVEP3	404320
chr1	41980356	41981134	Enh1341	EDN2	-30403	HIVEP3	403424
chr1	41981320	41981789	Enh1342	EDN2	-31213	HIVEP3	402614
chr1	42088764	42089029	Enh1343	EDN2	-138555	HIVEP3	295272
chr1	42092547	42092694	Enh1344	EDN2	-142279	HIVEP3	291548
chr1	42127391	42127596	Enh1345	EDN2	-177152	HIVEP3	256675
chr1	42128109	42128485	Enh1346	EDN2	-177955	HIVEP3	255872
chr1	42138313	42138528	Enh1347	EDN2	-188079	HIVEP3	245748
chr1	42248606	42248802	Enh1348	EDN2	-298362	HIVEP3	135465
chr1	42317144	42317276	Enh1349	EDN2	-366868	HIVEP3	66959
chr1	42317586	42318146	Enh1350	EDN2	-367524	HIVEP3	66303
chr1	42327687	42327930	Enh1351	EDN2	-377467	HIVEP3	56360
chr1	42328630	42328868	Enh1352	EDN2	-378407	HIVEP3	55420
chr1	42347499	42347962	Enh1353	EDN2	-397389	HIVEP3	36438
chr1	42347979	42348307	Enh1354	EDN2	-397801	HIVEP3	36026
chr1	42356602	42357641	Enh1355	EDN2	-406780	HIVEP3	27047
chr1	42365580	42366426	Enh1356	EDN2	-415661	HIVEP3	18166
chr1	42366633	42367289	Enh1357	EDN2	-416619	HIVEP3	17208
chr1	42367374	42367801	Enh1358	EDN2	-417246	HIVEP3	16581
chr1	42392486	42392771	Enh1359	GUCA2B	-226463	HIVEP3	-8460
chr1	42411792	42411961	Enh1360	GUCA2B	-207215	HIVEP3	-27708
chr1	42412021	42412532	Enh1361	GUCA2B	-206815	HIVEP3	-28108
chr1	42420103	42420254	Enh1362	GUCA2B	-198913	HIVEP3	-36010
chr1	42420651	42422056	Enh1363	GUCA2B	-197738	HIVEP3	-37185
chr1	42446528	42447188	Enh1364	GUCA2B	-172234	HIVEP3	-62689
chr1	42447360	42447625	Enh1365	GUCA2B	-171599	HIVEP3	-63324
chr1	42500604	42501336	Enh1366	GUCA2B	-118122	HIVEP3	-116801
chr1	42501892	42502088	Enh1367	HIVEP3	-117821	GUCA2B	-117102
chr1	42509190	42509410	Enh1368	HIVEP3	-125131	GUCA2B	-109792
chr1	42509867	42510069	Enh1369	HIVEP3	-125799	GUCA2B	-109124
chr1	42547539	42547810	Enh1370	HIVEP3	-163506	GUCA2B	-71417
chr1	42551097	42551361	Enh1371	HIVEP3	-167060	GUCA2B	-67863
chr1	42679937	42680364	Enh1372	GUCA2A	-49762	FOXJ3	120485
chr1	42833703	42834116	Enh1373	FOXJ3	-33274	RIMKLA	-12567
chr1	42896560	42896773	Enh1374	ZMYND12	25271	RIMKLA	50190
chr1	42896795	42897201	Enh1375	ZMYND12	24940	RIMKLA	50521
chr1	42897464	42897684	Enh1376	ZMYND12	24364	RIMKLA	51097
chr1	42906110	42906490	Enh1377	ZMYND12	15638	RIMKLA	59823
chr1	42995256	42995645	Enh1378	PPIH	-128645	CCDC30	66426
chr1	43157890	43158079	Enh1379	YBX1	9887	CLDN19	47940
chr1	43158383	43159057	Enh1380	YBX1	10622	CLDN19	47205
chr1	43289072	43289257	Enh1381	ZNF691	-23142	CCDC23	-6242
chr1	43289374	43289713	Enh1382	ZNF691	-22763	CCDC23	-6621
chr1	43290048	43290341	Enh1383	ZNF691	-22112	CCDC23	-7272
chr1	43390120	43390776	Enh1384	SLC2A1	34053	ZNF691	78141
chr1	43397237	43397947	Enh1385	SLC2A1	26909	ZNF691	85285
chr1	43404529	43404783	Enh1386	SLC2A1	19845	ZNF691	92349
chr1	43406364	43406683	Enh1387	SLC2A1	17977	ZNF691	94217
chr1	43406932	43407504	Enh1388	SLC2A1	17283	ZNF691	94911
chr1	43407733	43408038	Enh1389	SLC2A1	16615	ZNF691	95579
chr1	43409265	43409750	Enh1390	SLC2A1	14993	ZNF691	97201
chr1	43432270	43432819	Enh1391	SLC2A1	-8044	EBNA1BP2	205696
chr1	43433003	43433533	Enh1392	SLC2A1	-8767	EBNA1BP2	204973
chr1	43439310	43439586	Enh1393	SLC2A1	-14947	EBNA1BP2	198793
chr1	43445405	43446206	Enh1394	SLC2A1	-21305	EBNA1BP2	192435
chr1	43446368	43447109	Enh1395	SLC2A1	-22238	EBNA1BP2	191502
chr1	43472801	43473157	Enh1396	SLC2A1	-48478	EBNA1BP2	165262
chr1	43473294	43474097	Enh1397	SLC2A1	-49195	EBNA1BP2	164545
chr1	43499813	43500116	Enh1398	SLC2A1	-75464	EBNA1BP2	138276
chr1	43500223	43500811	Enh1399	SLC2A1	-76016	EBNA1BP2	137724
chr1	43534036	43534446	Enh1400	SLC2A1	-109740	EBNA1BP2	104000
chr1	43585996	43586135	Enh1401	SLC2A1	-161565	EBNA1BP2	52175
chr1	43586237	43587160	Enh1402	SLC2A1	-162198	EBNA1BP2	51542
chr1	43672826	43673606	Enh1403	TMEM125	-62480	EBNA1BP2	-34975
chr1	43712839	43712990	Enh1404	EBNA1BP2	-74674	TMEM125	-22781
chr1	43721281	43722306	Enh1405	EBNA1BP2	-83553	TMEM125	-13902
chr1	43722402	43723320	Enh1406	EBNA1BP2	-84620	TMEM125	-12835
chr1	43795736	43795998	Enh1407	MPL	-7611	TIE1	29203
chr1	43810689	43810851	Enh1408	CDC20	-13914	MPL	7292
chr1	43811269	43811431	Enh1409	CDC20	-13334	MPL	7872
chr1	43814155	43814466	Enh1410	CDC20	-10373	MPL	10833
chr1	43815268	43815610	Enh1411	CDC20	-9245	MPL	11961
chr1	43838212	43838776	Enh1412	ELOVL1	-4805
chr1	43838996	43839680	Enh1413	ELOVL1	-5649	MED8	16141
chr1	43889142	43889375	Enh1414	HYI	30401	SZT2	33619
chr1	43937628	43938145	Enh1415	PTPRF	-58660	HYI	-18227
chr1	43938457	43938984	Enh1416	PTPRF	-57826	HYI	-19061
chr1	43941109	43941717	Enh1417	PTPRF	-55134	HYI	-21753
chr1	43942030	43942404	Enh1418	PTPRF	-54330	HYI	-22557
chr1	43987906	43988131	Enh1419	HYI	-68359	PTPRF	-8528
chr1	43988408	43988849	Enh1420	HYI	-68969	PTPRF	-7918
chr1	43989147	43989563	Enh1421	HYI	-69695	PTPRF	-7192
chr1	44010974	44011415	Enh1422	KDM4A	-104634	PTPRF	14648
chr1	44011621	44011923	Enh1423	KDM4A	-104057	PTPRF	15225
chr1	44015414	44015670	Enh1424	KDM4A	-100287	PTPRF	18995
chr1	44015750	44015923	Enh1425	KDM4A	-99992	PTPRF	19290
chr1	44016131	44016575	Enh1426	KDM4A	-99476	PTPRF	19806
chr1	44023761	44024656	Enh1427	KDM4A	-91620	PTPRF	27662
chr1	44048177	44048658	Enh1428	KDM4A	-67411	PTPRF	51871
chr1	44248714	44249392	Enh1429	ARTN	-149939	ST3GAL3	75835
chr1	44249770	44249975	Enh1430	ARTN	-149119	ST3GAL3	76655
chr1	44287035	44287795	Enh1431	ARTN	-111577	ST3GAL3	114197
chr1	44287998	44288410	Enh1432	ARTN	-110788	ST3GAL3	114986
chr1	44300120	44300468	Enh1433	ARTN	-98698	ST3GAL3	127076
chr1	44318220	44318933	Enh1434	ARTN	-80415	ST3GAL3	145359
chr1	44493798	44494128	Enh1435	KLF17	-90559	SLC6A9	-10966
chr1	44494443	44494999	Enh1436	KLF17	-89801	SLC6A9	-11724
chr1	44495259	44496747	Enh1437	KLF17	-88519	SLC6A9	-13006
chr1	44509829	44509959	Enh1438	KLF17	-74628	SLC6A9	-26897
chr1	44513265	44513461	Enh1439	KLF17	-71159	SLC6A9	-30366
chr1	44513641	44514137	Enh1440	KLF17	-70633	SLC6A9	-30892
chr1	44620737	44621023	Enh1441	DMAP1	-58283	KLF17	36358
chr1	44748377	44749170	Enh1442	DMAP1	69611	ERI3	72106
chr1	44749525	44750254	Enh1443	DMAP1	70727	ERI3	70990
chr1	44792758	44793231	Enh1444	ERI3	27885	DMAP1	113832
chr1	44883337	44883746	Enh1445	RNF220	12676	TMEM53	256685
chr1	44901847	44902105	Enh1446	RNF220	31110	TMEM53	238251
chr1	44902164	44902766	Enh1447	RNF220	31599	TMEM53	237762
chr1	44997480	44997611	Enh1448	RNF220	126680	TMEM53	142681
chr1	44998233	44998388	Enh1449	RNF220	127445	TMEM53	141916
chr1	45003958	45004255	Enh1450	RNF220	133241	TMEM53	136120
chr1	45011880	45012241	Enh1451	TMEM53	128166	RNF220	141195
chr1	45053120	45053366	Enh1452	TMEM53	86984	RNF220	182377
chr1	45053913	45054085	Enh1453	TMEM53	86228	RNF220	183133
chr1	45097069	45098006	Enh1454	TMEM53	42689	RNF220	226672
chr1	45098133	45098557	Enh1455	TMEM53	41882	RNF220	227479
chr1	45127921	45128186	Enh1456	TMEM53	12173	RNF220	257188
chr1	45128247	45128535	Enh1457	TMEM53	11836	RNF220	257525
chr1	45142459	45142834	Enh1458	TMEM53	-2420
chr1	45147247	45147833	Enh1459	KIF2C	-57952	TMEM53	-7313
chr1	45148043	45148367	Enh1460	KIF2C	-57287	TMEM53	-7978
chr1	45169087	45169519	Enh1461	KIF2C	-36189	TMEM53	-29076
chr1	45173297	45173427	Enh1462	TMEM53	-33135	KIF2C	-32130
chr1	45173863	45174001	Enh1463	TMEM53	-33705	KIF2C	-31560
chr1	45179318	45179489	Enh1464	TMEM53	-39177	KIF2C	-26088
chr1	45187599	45187778	Enh1465	TMEM53	-47462	KIF2C	-17803
chr1	45187854	45187971	Enh1466	TMEM53	-47686	KIF2C	-17579
chr1	45196196	45196736	Enh1467	TMEM53	-56239	KIF2C	-9026
chr1	45196843	45197054	Enh1468	TMEM53	-56722	KIF2C	-8543
chr1	45197405	45197579	Enh1469	TMEM53	-57265	KIF2C	-8000
chr1	45284914	45285428	Enh1470	TCTEX1D4	-12214	PTCH2	23564
chr1	45390062	45390228	Enh1471	PTCH2	-81410	EIF2B3	62137
chr1	45428607	45428771	Enh1472	PTCH2	-119954	EIF2B3	23593
chr1	45600597	45600827	Enh1473	ZSWIM5	71516	UROD	122893
chr1	45627600	45628968	Enh1474	ZSWIM5	43944	UROD	150465
chr1	45645045	45646108	Enh1475	ZSWIM5	26651	UROD	167758
chr1	45656276	45656505	Enh1476	ZSWIM5	15837	UROD	178572
chr1	45657106	45657287	Enh1477	ZSWIM5	15031	UROD	179378
chr1	45677058	45677203	Enh1478	ZSWIM5	-4903
chr1	45711969	45712577	Enh1479	HPDL	-80272	ZSWIM5	-40045
chr1	45712633	45712751	Enh1480	HPDL	-79853	ZSWIM5	-40464
chr1	45712786	45712957	Enh1481	HPDL	-79673	ZSWIM5	-40644
chr1	45731563	45732562	Enh1482	HPDL	-60482	ZSWIM5	-59835
chr1	45740574	45740979	Enh1483	ZSWIM5	-68549	HPDL	-51768
chr1	45768766	45769253	Enh1484	ZSWIM5	-96782	HPDL	-23535
chr1	45800785	45801660	Enh1485	TOE1	-4119
chr1	45801934	45802205	Enh1486	TOE1	-3272
chr1	45802294	45802786	Enh1487	TOE1	-2802
chr1	45821136	45821314	Enh1488	MUTYH	-15165	TESK2	135613
chr1	45821684	45822027	Enh1489	MUTYH	-15796	TESK2	134982
chr1	45877083	45877609	Enh1490	MUTYH	-71286	TESK2	79492
chr1	46009366	46009620	Enh1491	PRDX1	-21884	AKR1A1	-6722
chr1	46010802	46010967	Enh1492	PRDX1	-23276	AKR1A1	-5330
chr1	46056343	46056514	Enh1493	NASP	6697	CCDC17	33300
chr1	46109440	46109813	Enh1494	CCDC17	-19898	GPBP1L1	42675
chr1	46109942	46110741	Enh1495	CCDC17	-20613	GPBP1L1	41960
chr1	46288046	46288308	Enh1496	MAST2	18892	PIK3R3	310137
chr1	46288588	46288768	Enh1497	MAST2	19393	PIK3R3	309636
chr1	46314091	46314382	Enh1498	MAST2	44952	PIK3R3	284077
chr1	46337365	46337806	Enh1499	MAST2	68301	PIK3R3	260728
chr1	46338268	46338469	Enh1500	MAST2	69084	PIK3R3	259945
chr1	46347536	46347681	Enh1501	MAST2	78324	PIK3R3	250705
chr1	46350296	46350449	Enh1502	MAST2	81088	PIK3R3	247941
chr1	46350805	46350948	Enh1503	MAST2	81592	PIK3R3	247437
chr1	46357490	46358098	Enh1504	MAST2	88509	PIK3R3	240520
chr1	46358318	46358631	Enh1505	MAST2	89190	PIK3R3	239839
chr1	46390117	46390536	Enh1506	MAST2	121042	PIK3R3	207987
chr1	46390810	46391314	Enh1507	MAST2	121777	PIK3R3	207252
chr1	46410421	46410882	Enh1508	MAST2	141367	PIK3R3	187662
chr1	46411478	46412667	Enh1509	MAST2	142788	PIK3R3	186241
chr1	46419741	46420361	Enh1510	MAST2	150766	PIK3R3	178263
chr1	46437986	46438931	Enh1511	PIK3R3	159855	MAST2	169174
chr1	46439146	46439582	Enh1512	PIK3R3	158950	MAST2	170079
chr1	46439747	46439963	Enh1513	PIK3R3	158459	MAST2	170570
chr1	46444261	46444899	Enh1514	PIK3R3	153734	MAST2	175295
chr1	46445051	46445225	Enh1515	PIK3R3	153176	MAST2	175853
chr1	46448005	46448205	Enh1516	PIK3R3	150209	MAST2	178820
chr1	46505269	46505507	Enh1517	PIK3R3	92926	MAST2	236103
chr1	46519172	46519506	Enh1518	PIK3R3	78975	MAST2	250054
chr1	46519685	46519844	Enh1519	PIK3R3	78549	MAST2	250480
chr1	46528138	46528825	Enh1520	PIK3R3	69832	MAST2	259197
chr1	46530886	46531634	Enh1521	PIK3R3	67054	MAST2	261975
chr1	46580620	46581251	Enh1522	PIK3R3	17378	MAST2	311651
chr1	46631950	46632882	Enh1523	PIK3R3	-34102	TSPAN1	-8343
chr1	46637253	46637616	Enh1524	TSPAN1	-3324
chr1	46646428	46646737	Enh1525	LURAP1	-22423	TSPAN1	5824
chr1	46647366	46647768	Enh1526	LURAP1	-21439	TSPAN1	6808
chr1	46648570	46648895	Enh1527	LURAP1	-20273	TSPAN1	7974
chr1	46649161	46649825	Enh1528	LURAP1	-19513	TSPAN1	8734
chr1	46652894	46653182	Enh1529	LURAP1	-15968	TSPAN1	12279
chr1	46663681	46663829	Enh1530	LURAP1	-5251	TSPAN1	22996
chr1	46664198	46664607	Enh1531	LURAP1	-4603
chr1	46791212	46791530	Enh1532	NSUN4	-14478	UQCRH	22068
chr1	46791691	46791897	Enh1533	NSUN4	-14055	UQCRH	22491
chr1	46797343	46797498	Enh1534	NSUN4	-8428	UQCRH	28118
chr1	46797509	46798408	Enh1535	NSUN4	-7890	UQCRH	28656
chr1	46835674	46836105	Enh1536	FAAH	-24047	NSUN4	30041
chr1	46867395	46867612	Enh1537	DMBX1	-105165	FAAH	7567
chr1	46908149	46908435	Enh1538	DMBX1	-64377	FAAH	48355
chr1	47022263	47022524	Enh1539	KNCN	-5507	MKNK1	47492
chr1	47077062	47077428	Enh1540	MKNK1	-7359	MOB3C	3560
chr1	47082646	47083017	Enh1541	MOB3C	-2027
chr1	47153421	47153551	Enh1542	TEX38	15986	EFCAB14	31250
chr1	47171429	47171758	Enh1543	EFCAB14	13142	TEX38	34094
chr1	47220739	47221401	Enh1544	CYP4B1	-43648	EFCAB14	-36334
chr1	47221560	47222038	Enh1545	CYP4B1	-42919	EFCAB14	-37063
chr1	47223166	47223485	Enh1546	CYP4B1	-41392	EFCAB14	-38590
chr1	47254518	47254829	Enh1547	EFCAB14	-69938	CYP4B1	-10044
chr1	47255108	47255224	Enh1548	EFCAB14	-70430	CYP4B1	-9552
chr1	47288732	47288979	Enh1549	CYP4B1	24138	CYP4A11	118281
chr1	47296558	47296740	Enh1550	CYP4B1	31931	CYP4A11	110488
chr1	47322918	47324069	Enh1551	CYP4B1	58776	CYP4A11	83643
chr1	47412449	47412673	Enh1552	CYP4X1	-76679	CYP4A11	-5424
chr1	47412951	47413257	Enh1553	CYP4X1	-76136	CYP4A11	-5967
chr1	47472278	47472965	Enh1554	CYP4A11	-65485	CYP4X1	-16618
chr1	47496104	47496252	Enh1555	CYP4Z1	-36982	CYP4X1	6938
chr1	47496401	47496777	Enh1556	CYP4Z1	-36571	CYP4X1	7349
chr1	47573180	47574386	Enh1557	CYP4A22	-29344	CYP4Z1	40623
chr1	47645115	47645484	Enh1558	PDZK1IP1	10427	CYP4A22	42173
chr1	47647097	47647770	Enh1559	PDZK1IP1	8293	CYP4A22	44307
chr1	47647987	47648608	Enh1560	PDZK1IP1	7429	CYP4A22	45171
chr1	47657477	47658163	Enh1561	PDZK1IP1	-2093
chr1	47658364	47658697	Enh1562	PDZK1IP1	-2804
chr1	47719545	47719697	Enh1563	TAL1	-24178	STIL	60191
chr1	47720177	47720331	Enh1564	TAL1	-24811	STIL	59558
chr1	47788828	47789554	Enh1565	CMPK1	-10278	STIL	-9379
chr1	47789726	47791288	Enh1566	STIL	-10695	CMPK1	-8962
chr1	47791525	47792035	Enh1567	STIL	-11968	CMPK1	-7689
chr1	47817313	47817502	Enh1568	FOXE3	-64336	CMPK1	17939
chr1	47943515	47943860	Enh1569	FOXD2	41999
chr1	47944149	47944644	Enh1570	FOXD2	42708
chr1	47973596	47974481	Enh1571	FOXD2	72350	TRABD2B	488528
chr1	48020587	48021053	Enh1572	FOXD2	119131	TRABD2B	441747
chr1	48021337	48021589	Enh1573	FOXD2	119774	TRABD2B	441104
chr1	48024435	48024703	Enh1574	FOXD2	122880	TRABD2B	437998
chr1	48024844	48025197	Enh1575	FOXD2	123332	TRABD2B	437546
chr1	48025447	48025671	Enh1576	FOXD2	123870	TRABD2B	437008
chr1	48035123	48035598	Enh1577	FOXD2	133672	TRABD2B	427206
chr1	48043893	48044108	Enh1578	FOXD2	142312	TRABD2B	418566
chr1	48044564	48045316	Enh1579	FOXD2	143251	TRABD2B	417627
chr1	48067545	48067987	Enh1580	FOXD2	166077	TRABD2B	394801
chr1	48068122	48069197	Enh1581	FOXD2	166971	TRABD2B	393907
chr1	48115397	48115927	Enh1582	FOXD2	213973	TRABD2B	346905
chr1	48116230	48117199	Enh1583	FOXD2	215026	TRABD2B	345852
chr1	48117516	48117670	Enh1584	FOXD2	215904	TRABD2B	344974
chr1	48163247	48163397	Enh1585	FOXD2	261633	TRABD2B	299245
chr1	48175508	48175784	Enh1586	FOXD2	273957	TRABD2B	286921
chr1	48274986	48275349	Enh1587	TRABD2B	187399	FOXD2	373479
chr1	48331861	48332183	Enh1588	TRABD2B	130545	FOXD2	430333
chr1	48337116	48337542	Enh1589	TRABD2B	125238	FOXD2	435640
chr1	48338054	48338292	Enh1590	TRABD2B	124394	FOXD2	436484
chr1	48360054	48360301	Enh1591	TRABD2B	102389	FOXD2	458489
chr1	48360708	48361174	Enh1592	TRABD2B	101626	FOXD2	459252
chr1	48371266	48371548	Enh1593	TRABD2B	91160	FOXD2	469718
chr1	48384445	48384678	Enh1594	TRABD2B	78005	FOXD2	482873
chr1	48407329	48407528	Enh1595	TRABD2B	55138
chr1	48407818	48408204	Enh1596	TRABD2B	54556
chr1	48536020	48536416	Enh1597	SLC5A9	-152141	TRABD2B	-73651
chr1	48559741	48559953	Enh1598	SLC5A9	-128512	TRABD2B	-97280
chr1	48615855	48615995	Enh1599	TRABD2B	-153358	SLC5A9	-72434
chr1	48750611	48750887	Enh1600	SLC5A9	62390	SPATA6	187096
chr1	48750956	48751293	Enh1601	SLC5A9	62766	SPATA6	186720
chr1	48839075	48839553	Enh1602	SPATA6	98531	SLC5A9	150955
chr1	49166600	49167057	Enh1603	SPATA6	-228984	BEND5	75761
chr1	49167705	49167939	Enh1604	SPATA6	-229977	BEND5	74768
chr1	49184132	49184348	Enh1605	SPATA6	-246395	BEND5	58350
chr1	49397673	49397856	Enh1606	BEND5	-155175
chr1	49723314	49723449	Enh1607	BEND5	-480792
chr1	51068986	51069358	Enh1608	DMRTA2	-180000	FAF1	356763
chr1	51069600	51070016	Enh1609	DMRTA2	-180636	FAF1	356127
chr1	51086048	51086377	Enh1610	DMRTA2	-197041	FAF1	339722
chr1	51086437	51086875	Enh1611	DMRTA2	-197484	FAF1	339279
chr1	51086956	51087315	Enh1612	DMRTA2	-197964	FAF1	338799
chr1	51248959	51249220	Enh1613	DMRTA2	-359918	FAF1	176845
chr1	51311989	51312277	Enh1614	DMRTA2	-422961	FAF1	113802
chr1	51312491	51312749	Enh1615	DMRTA2	-423448	FAF1	113315
chr1	51338752	51339141	Enh1616	DMRTA2	-449775	FAF1	86988
chr1	51433880	51434183	Enh1617	C1orf185	-133874	CDKN2C	7615
chr1	51442846	51443096	Enh1618	C1orf185	-124935	CDKN2C	16554
chr1	51443234	51444966	Enh1619	C1orf185	-123806	CDKN2C	17683
chr1	51536974	51537170	Enh1620	C1orf185	-30834	CDKN2C	110655
chr1	51537484	51537855	Enh1621	C1orf185	-30236	CDKN2C	111253
chr1	51694714	51694845	Enh1622	RNF11	-7163	C1orf185	126874
chr1	51762756	51763121	Enh1623	TTC39A	47849	RNF11	60996
chr1	51770857	51771097	Enh1624	TTC39A	39811	RNF11	69034
chr1	51779275	51780063	Enh1625	TTC39A	31119	RNF11	77726
chr1	51780252	51780683	Enh1626	TTC39A	30320	RNF11	78525
chr1	51797165	51797497	Enh1627	TTC39A	13457	RNF11	95388
chr1	51939427	51939594	Enh1628	TTC39A	-128723	EPS15	45489
chr1	52034822	52035014	Enh1629	EPS15	-49918	OSBPL9	-47846
chr1	52035717	52036202	Enh1630	EPS15	-50960	OSBPL9	-46804
chr1	52036279	52036480	Enh1631	EPS15	-51380	OSBPL9	-46384
chr1	52087817	52088161	Enh1632	OSBPL9	5225	NRD1	256488
chr1	52088437	52088904	Enh1633	OSBPL9	5907	NRD1	255806
chr1	52102524	52102829	Enh1634	OSBPL9	19913	NRD1	241800
chr1	52110027	52110366	Enh1635	OSBPL9	27433	NRD1	234280
chr1	52114937	52115509	Enh1636	OSBPL9	32459	NRD1	229254
chr1	52134788	52134973	Enh1637	OSBPL9	52117	NRD1	209596
chr1	52155440	52155820	Enh1638	OSBPL9	72866	NRD1	188847
chr1	52156117	52156399	Enh1639	OSBPL9	73494	NRD1	188219
chr1	52194787	52195248	Enh1640	OSBPL9	112254	NRD1	149459
chr1	52195846	52195985	Enh1641	OSBPL9	113152	NRD1	148561
chr1	52202798	52203078	Enh1642	OSBPL9	120174	NRD1	141539
chr1	52203079	52203286	Enh1643	OSBPL9	120419	NRD1	141294
chr1	52434578	52435035	Enh1644	NRD1	-90330	RAB3B	21629
chr1	52435438	52436028	Enh1645	NRD1	-91256	RAB3B	20703
chr1	52442260	52442498	Enh1646	NRD1	-97902	RAB3B	14057
chr1	52537024	52537222	Enh1647	ZFYVE9	-70923	TXNDC12	-15280
chr1	52624798	52625144	Enh1648	ZFYVE9	16925	CC2D1B	206894
chr1	52642368	52642759	Enh1649	ZFYVE9	34518	CC2D1B	189301
chr1	52834377	52834656	Enh1650	CC2D1B	-2652
chr1	53168834	53169519	Enh1651	ZYG11B	-23004	COA7	-5139
chr1	53370849	53371014	Enh1652	ECHDC2	16507	ZYG11A	62524
chr1	53409587	53409758	Enh1653	PODN	-118212	SCP2	16772
chr1	53421340	53421461	Enh1654	PODN	-106484	SCP2	28500
chr1	53480241	53480501	Enh1655	PODN	-47514	SCP2	87470
chr1	53480767	53481432	Enh1656	PODN	-46785	SCP2	88199
chr1	53512600	53512792	Enh1657	PODN	-15189	SCP2	119795
chr1	53513639	53514257	Enh1658	PODN	-13937	SCP2	121047
chr1	53555241	53555406	Enh1659	PODN	27439	SLC1A7	52925
chr1	53555716	53556112	Enh1660	PODN	28029	SLC1A7	52335
chr1	53576369	53576639	Enh1661	SLC1A7	31745	PODN	48619
chr1	53577222	53577369	Enh1662	SLC1A7	30953	PODN	49411
chr1	53600760	53601114	Enh1663	SLC1A7	7312	PODN	73052
chr1	53610923	53611510	Enh1664	SLC1A7	-2968
chr1	53611621	53612619	Enh1665	SLC1A7	-3871
chr1	53620692	53620994	Enh1666	CPT2	-41258	SLC1A7	-12594
chr1	53641859	53642027	Enh1667	SLC1A7	-33694	CPT2	-20158
chr1	53642418	53642557	Enh1668	SLC1A7	-34239	CPT2	-19613
chr1	53648047	53648797	Enh1669	SLC1A7	-40173	CPT2	-13679
chr1	53648854	53649150	Enh1670	SLC1A7	-40753	CPT2	-13099
chr1	53791094	53791752	Enh1671	MAGOH	-87141	LRP8	2263
chr1	53847658	53847803	Enh1672	DMRTB1	-77341	LRP8	-54045
chr1	53882810	53883008	Enh1673	LRP8	-89223	DMRTB1	-42163
chr1	54007701	54007967	Enh1674	DMRTB1	82762	GLIS1	192043
chr1	54205083	54205292	Enh1675	GLIS1	-5311	NDC1	99345
chr1	54277239	54277369	Enh1676	GLIS1	-77427	NDC1	27229
chr1	54422192	54423041	Enh1677	HSPB11	-11015	LDLRAD1	61186
chr1	54423248	54423382	Enh1678	HSPB11	-11713	LDLRAD1	60488
chr1	54447900	54448598	Enh1679	HSPB11	-36647	LDLRAD1	35554
chr1	54559495	54559989	Enh1680	TCEANC2	40468	CDCP2	59701
chr1	54560168	54560725	Enh1681	TCEANC2	41173	CDCP2	58996
chr1	54560925	54561316	Enh1682	TCEANC2	41847	CDCP2	58322
chr1	54586842	54587396	Enh1683	CDCP2	32324	TCEANC2	67845
chr1	54590622	54590858	Enh1684	CDCP2	28703	TCEANC2	71466
chr1	54743344	54743538	Enh1685	SSBP3-AS1	39731	SSBP3	128651
chr1	54755766	54756235	Enh1686	SSBP3-AS1	52291	SSBP3	116091
chr1	54763533	54764416	Enh1687	SSBP3-AS1	60265	SSBP3	108117
chr1	54813547	54813976	Enh1688	SSBP3	58330	SSBP3-AS1	110052
chr1	54814367	54814672	Enh1689	SSBP3	57572	SSBP3-AS1	110810
chr1	54822015	54822513	Enh1690	SSBP3	49828	SSBP3-AS1	118554
chr1	54822591	54822856	Enh1691	SSBP3	49368	SSBP3-AS1	119014
chr1	54842695	54843099	Enh1692	SSBP3	29195	SSBP3-AS1	139187
chr1	54953264	54953915	Enh1693	SSBP3	-81498	ACOT11	-60311
chr1	54954200	54955183	Enh1694	SSBP3	-82600	ACOT11	-59209
chr1	54965061	54965231	Enh1695	SSBP3	-93054	ACOT11	-48755
chr1	54965322	54965684	Enh1696	SSBP3	-93411	ACOT11	-48398
chr1	55007437	55007594	Enh1697	SSBP3	-135424	ACOT11	-6385
chr1	55007607	55008978	Enh1698	SSBP3	-136201	ACOT11	-5608
chr1	55029737	55030078	Enh1699	ACOT11	16007	FAM151A	59321
chr1	55030245	55030993	Enh1700	ACOT11	16718	FAM151A	58610
chr1	55055936	55056079	Enh1701	FAM151A	33221	ACOT11	42107
chr1	55181794	55181974	Enh1702	PARS2	48303	MROH7	74418
chr1	55259546	55260114	Enh1703	PARS2	-29643	C1orf177	-11945
chr1	55260300	55260594	Enh1704	PARS2	-30260	C1orf177	-11328
chr1	55260812	55261085	Enh1705	PARS2	-30762	C1orf177	-10826
chr1	55261239	55261781	Enh1706	PARS2	-31323	C1orf177	-10265
chr1	55410997	55411287	Enh1707	DHCR24	-58251	TMEM61	-35323
chr1	55415908	55416470	Enh1708	DHCR24	-63298	TMEM61	-30276
chr1	55420147	55420430	Enh1709	DHCR24	-67398	TMEM61	-26176
chr1	55420994	55421128	Enh1710	DHCR24	-68170	TMEM61	-25404
chr1	55421345	55422017	Enh1711	DHCR24	-68790	TMEM61	-24784
chr1	55436347	55436690	Enh1712	DHCR24	-83628	TMEM61	-9946
chr1	55436756	55437102	Enh1713	DHCR24	-84038	TMEM61	-9536
chr1	55437601	55437792	Enh1714	DHCR24	-84806	TMEM61	-8768
chr1	55455810	55456246	Enh1715	BSND	-8578	TMEM61	9563
chr1	55487994	55488402	Enh1716	PCSK9	-17023	BSND	23592
chr1	55894296	55894660	Enh1717	USP24	-213692
chr1	55895210	55895883	Enh1718	USP24	-214761
chr1	55931907	55932058	Enh1719	USP24	-251197
chr1	56002279	56002429	Enh1720	USP24	-321568
chr1	56106842	56106979	Enh1721	USP24	-426125
chr1	56646295	56646525	Enh1722	PPAP2B	398831
chr1	56914960	56915117	Enh1723	PPAP2B	130202
chr1	56916877	56917131	Enh1724	PPAP2B	128237
chr1	56943270	56943708	Enh1725	PPAP2B	101752
chr1	56956861	56957059	Enh1726	PPAP2B	88281
chr1	56962667	56962935	Enh1727	PPAP2B	82440
chr1	56973622	56974183	Enh1728	PPAP2B	71338
chr1	56974570	56974847	Enh1729	PPAP2B	70532
chr1	56981860	56982665	Enh1730	PPAP2B	62978
chr1	56982850	56983276	Enh1731	PPAP2B	62178
chr1	57038083	57038406	Enh1732	PPAP2B	6996
chr1	57153828	57154012	Enh1733	PRKAA2	42925	C1orf168	131124
chr1	57154422	57154727	Enh1734	PRKAA2	43580	C1orf168	130469
chr1	57220644	57220869	Enh1735	C1orf168	64287	PRKAA2	109762
chr1	57221267	57221480	Enh1736	C1orf168	63670	PRKAA2	110379
chr1	57239871	57240110	Enh1737	C1orf168	45053	PRKAA2	128996
chr1	58766226	58766394	Enh1738	OMA1	246162
chr1	58844688	58844810	Enh1739	OMA1	167723
chr1	58861250	58861424	Enh1740	OMA1	151135
chr1	59001935	59002093	Enh1741	OMA1	10458
chr1	59038652	59039494	Enh1742	OMA1	-26601	TACSTD2	4093
chr1	59039707	59040178	Enh1743	OMA1	-27471	TACSTD2	3223
chr1	59049263	59049708	Enh1744	TACSTD2	-6320	MYSM1	116278
chr1	59049820	59050423	Enh1745	TACSTD2	-6956	MYSM1	115642
chr1	59084371	59084673	Enh1746	TACSTD2	-41356	MYSM1	81242
chr1	59085287	59086013	Enh1747	TACSTD2	-42484	MYSM1	80114
chr1	59086278	59086655	Enh1748	TACSTD2	-43301	MYSM1	79297
chr1	59193404	59193535	Enh1749	MYSM1	-27706	JUN	56315
chr1	59193630	59193807	Enh1750	MYSM1	-27955	JUN	56066
chr1	59220840	59221289	Enh1751	MYSM1	-55301	JUN	28720
chr1	59221528	59221671	Enh1752	MYSM1	-55836	JUN	28185
chr1	59228542	59228937	Enh1753	MYSM1	-62976	JUN	21045
chr1	59229160	59229559	Enh1754	MYSM1	-63596	JUN	20425
chr1	59238766	59239179	Enh1755	MYSM1	-73209	JUN	10812
chr1	59269127	59269331	Enh1756	FGGY	-493424	JUN	-19444
chr1	59271031	59271671	Enh1757	FGGY	-491302	JUN	-21566
chr1	59271992	59272412	Enh1758	FGGY	-490451	JUN	-22417
chr1	59280173	59280316	Enh1759	FGGY	-482408	JUN	-30460
chr1	59280364	59280941	Enh1760	FGGY	-482000	JUN	-30868
chr1	59281147	59281590	Enh1761	FGGY	-481284	JUN	-31584
chr1	59281646	59282048	Enh1762	FGGY	-480806	JUN	-32062
chr1	59282187	59282507	Enh1763	FGGY	-480306	JUN	-32562
chr1	59290330	59290855	Enh1764	FGGY	-472060	JUN	-40808
chr1	59314840	59315023	Enh1765	FGGY	-447721	JUN	-65147
chr1	59315138	59315638	Enh1766	FGGY	-447265	JUN	-65603
chr1	59323439	59323774	Enh1767	FGGY	-439046	JUN	-73822
chr1	59323879	59324049	Enh1768	FGGY	-438689	JUN	-74179
chr1	59340171	59340410	Enh1769	FGGY	-422362	JUN	-90506
chr1	59340582	59340771	Enh1770	FGGY	-421976	JUN	-90892
chr1	59348630	59349093	Enh1771	FGGY	-413791	JUN	-99077
chr1	59349285	59349808	Enh1772	FGGY	-413106	JUN	-99762
chr1	59350300	59350844	Enh1773	FGGY	-412081	JUN	-100787
chr1	59362653	59362894	Enh1774	FGGY	-399879	JUN	-112989
chr1	59368808	59369332	Enh1775	FGGY	-393583	JUN	-119285
chr1	59369410	59370103	Enh1776	FGGY	-392896	JUN	-119972
chr1	59395212	59395346	Enh1777	FGGY	-367374	JUN	-145494
chr1	59398257	59398469	Enh1778	FGGY	-364290	JUN	-148578
chr1	59434265	59434444	Enh1779	FGGY	-328298	JUN	-184570
chr1	59479212	59479379	Enh1780	FGGY	-283357	JUN	-229511
chr1	59485697	59485949	Enh1781	FGGY	-276830	JUN	-236038
chr1	59536681	59536907	Enh1782	JUN	-287009	FGGY	-225859
chr1	59537281	59537729	Enh1783	JUN	-287720	FGGY	-225148
chr1	59549734	59549989	Enh1784	JUN	-300077	FGGY	-212791
chr1	59605436	59605624	Enh1785	JUN	-355745	FGGY	-157123
chr1	59608279	59608795	Enh1786	JUN	-358752	FGGY	-154116
chr1	59820520	59820756	Enh1787	HOOK1	-459895	FGGY	57985
chr1	59834667	59834965	Enh1788	HOOK1	-445717	FGGY	72163
chr1	59898294	59898427	Enh1789	HOOK1	-382172	FGGY	135708
chr1	59898672	59898789	Enh1790	HOOK1	-381802	FGGY	136078
chr1	59941142	59941268	Enh1791	HOOK1	-339328	FGGY	178552
chr1	59964616	59966674	Enh1792	HOOK1	-314888	FGGY	202992
chr1	59972648	59972869	Enh1793	HOOK1	-307774	FGGY	210106
chr1	60008816	60009152	Enh1794	HOOK1	-271549	FGGY	246331
chr1	60021944	60022420	Enh1795	HOOK1	-258351	FGGY	259529
chr1	60023028	60023236	Enh1796	HOOK1	-257401	FGGY	260479
chr1	60060093	60060637	Enh1797	HOOK1	-220168	FGGY	297712
chr1	60119257	60119373	Enh1798	HOOK1	-161218	FGGY	356662
chr1	60196826	60197386	Enh1799	HOOK1	-83427	FGGY	434453
chr1	60204509	60204685	Enh1800	HOOK1	-75936	FGGY	441944
chr1	60216160	60216426	Enh1801	HOOK1	-64240	FGGY	453640
chr1	60224924	60225240	Enh1802	HOOK1	-55451	FGGY	462429
chr1	60358266	60358546	Enh1803	CYP2J2	34056	HOOK1	77873
chr1	60358787	60358932	Enh1804	CYP2J2	33602	HOOK1	78327
chr1	61105342	61105562	Enh1805	NFIA	-442082
chr1	61105727	61106085	Enh1806	NFIA	-441628
chr1	61508800	61509267	Enh1807	NFIA	-38500
chr1	61515775	61516725	Enh1808	NFIA	-31284
chr1	61522743	61523560	Enh1809	NFIA	-24382
chr1	61542320	61542758	Enh1810	NFIA	-4995
chr1	61597557	61597715	Enh1811	NFIA	50102
chr1	61597828	61598844	Enh1812	NFIA	50802
chr1	61606871	61607227	Enh1813	NFIA	59515
chr1	61608062	61608613	Enh1814	NFIA	60804
chr1	61618549	61618913	Enh1815	NFIA	71197
chr1	61649391	61649952	Enh1816	NFIA	102138
chr1	61649962	61650698	Enh1817	NFIA	102796
chr1	61687544	61688016	Enh1818	NFIA	140246
chr1	61765360	61765500	Enh1819	NFIA	217896	TM2D1	425665
chr1	61803910	61804558	Enh1820	NFIA	256700	TM2D1	386861
chr1	61804768	61804902	Enh1821	NFIA	257301	TM2D1	386260
chr1	61869475	61869614	Enh1822	TM2D1	321550	NFIA	322011
chr1	61916483	61916651	Enh1823	TM2D1	274528	NFIA	369033
chr1	61946670	61946898	Enh1824	TM2D1	244311	NFIA	399250
chr1	62112589	62112804	Enh1825	TM2D1	78398
chr1	62113203	62113476	Enh1826	TM2D1	77755
chr1	62157887	62158225	Enh1827	TM2D1	33039
chr1	62158541	62158672	Enh1828	TM2D1	32488
chr1	62303096	62303327	Enh1829	L1TD1	-357291	INADL	95063
chr1	62303741	62304115	Enh1830	L1TD1	-356575	INADL	95779
chr1	62304263	62304393	Enh1831	L1TD1	-356175	INADL	96179
chr1	62587852	62588001	Enh1832	L1TD1	-72576	INADL	379778
chr1	63148486	63148773	Enh1833	DOCK7	5323	ANGPTL3	85472
chr1	63172530	63172758	Enh1834	ATG4C	-77162	DOCK7	-18691
chr1	63172906	63173133	Enh1835	ATG4C	-76786	DOCK7	-19067
chr1	63420705	63420978	Enh1836	FOXD3	-367888	ATG4C	171036
chr1	63428746	63429045	Enh1837	FOXD3	-359834	ATG4C	179090
chr1	63782954	63783405	Enh1838	FOXD3	-5550
chr1	64023355	64023609	Enh1839	PGM1	-65282	EFCAB7	34421
chr1	64058637	64058844	Enh1840	PGM1	-30023	EFCAB7	69680
chr1	64059939	64060443	Enh1841	PGM1	-28573	EFCAB7	71130
chr1	64106257	64106388	Enh1842	ROR1	-133391	PGM1	17559
chr1	64106485	64106630	Enh1843	ROR1	-133156	PGM1	17794
chr1	64107373	64107685	Enh1844	ROR1	-132185	PGM1	18765
chr1	64109032	64109470	Enh1845	ROR1	-130463	PGM1	20487
chr1	64127389	64127638	Enh1846	ROR1	-112200	PGM1	38750
chr1	64127756	64129244	Enh1847	ROR1	-111214	PGM1	39736
chr1	64135121	64135896	Enh1848	ROR1	-104205	PGM1	46745
chr1	64140462	64140724	Enh1849	ROR1	-99121	PGM1	51829
chr1	64140855	64141307	Enh1850	ROR1	-98633	PGM1	52317
chr1	64164215	64164612	Enh1851	ROR1	-75300	PGM1	75650
chr1	64169980	64170317	Enh1852	ROR1	-69565	PGM1	81385
chr1	64170943	64171410	Enh1853	ROR1	-68537	PGM1	82413
chr1	64187592	64187918	Enh1854	ROR1	-51959	PGM1	98991
chr1	64196566	64196728	Enh1855	ROR1	-43067	PGM1	107883
chr1	64197041	64197250	Enh1856	ROR1	-42568	PGM1	108382
chr1	64197901	64198138	Enh1857	ROR1	-41694	PGM1	109256
chr1	64212361	64212519	Enh1858	ROR1	-27274	PGM1	123676
chr1	64282327	64282450	Enh1859	UBE2U	-387101	ROR1	42675
chr1	64282506	64282628	Enh1860	UBE2U	-386923	ROR1	42853
chr1	64282952	64283142	Enh1861	UBE2U	-386443	ROR1	43333
chr1	64343034	64343247	Enh1862	UBE2U	-326349	ROR1	103427
chr1	64386479	64387196	Enh1863	UBE2U	-282652	ROR1	147124
chr1	64435023	64435223	Enh1864	UBE2U	-234367	ROR1	195409
chr1	64471850	64472488	Enh1865	UBE2U	-197321	ROR1	232455
chr1	64472781	64472987	Enh1866	UBE2U	-196606	ROR1	233170
chr1	64485543	64486023	Enh1867	UBE2U	-183707	ROR1	246069
chr1	64637086	64637482	Enh1868	UBE2U	-32206	ROR1	397570
chr1	64637637	64638012	Enh1869	UBE2U	-31665	ROR1	398111
chr1	64638115	64638505	Enh1870	UBE2U	-31180	ROR1	398596
chr1	64638626	64638816	Enh1871	UBE2U	-30769	ROR1	399007
chr1	64689402	64689627	Enh1872	CACHD1	-246960	UBE2U	20025
chr1	64734657	64734867	Enh1873	CACHD1	-201713	UBE2U	65272
chr1	64748567	64748840	Enh1874	CACHD1	-187771	UBE2U	79214
chr1	64785920	64786195	Enh1875	CACHD1	-150417	UBE2U	116568
chr1	64808457	64809144	Enh1876	CACHD1	-127674	UBE2U	139311
chr1	64809383	64810034	Enh1877	CACHD1	-126766	UBE2U	140219
chr1	64810409	64810709	Enh1878	CACHD1	-125916	UBE2U	141069
chr1	64972332	64972637	Enh1879	RAVER2	-238293	CACHD1	36010
chr1	65006077	65006288	Enh1880	RAVER2	-204595	CACHD1	69708
chr1	65006340	65006559	Enh1881	RAVER2	-204328	CACHD1	69975
chr1	65152134	65152547	Enh1882	RAVER2	-58437	CACHD1	215866
chr1	65152690	65153440	Enh1883	RAVER2	-57713	CACHD1	216590
chr1	65153614	65154038	Enh1884	RAVER2	-56952	CACHD1	217351
chr1	65220197	65221240	Enh1885	RAVER2	9941	JAK1	211468
chr1	65329417	65329728	Enh1886	JAK1	102614	RAVER2	118795
chr1	65330087	65330391	Enh1887	JAK1	101948	RAVER2	119461
chr1	65363288	65363753	Enh1888	JAK1	68666	RAVER2	152743
chr1	65363983	65364365	Enh1889	JAK1	68013	RAVER2	153396
chr1	65364832	65364983	Enh1890	JAK1	67279	RAVER2	154130
chr1	65380984	65381644	Enh1891	JAK1	50873	RAVER2	170536
chr1	65381926	65382655	Enh1892	JAK1	49896	RAVER2	171513
chr1	65415156	65415470	Enh1893	JAK1	16874	RAVER2	204535
chr1	65446851	65447242	Enh1894	AK4	-166466	JAK1	-14860
chr1	65447547	65447948	Enh1895	AK4	-165765	JAK1	-15561
chr1	65468183	65468319	Enh1896	AK4	-145262	JAK1	-36064
chr1	65468380	65469220	Enh1897	AK4	-144713	JAK1	-36613
chr1	65532583	65533227	Enh1898	JAK1	-100718	AK4	-80608
chr1	65533481	65534555	Enh1899	JAK1	-101831	AK4	-79495
chr1	65534664	65534934	Enh1900	JAK1	-102612	AK4	-78714
chr1	65556354	65556579	Enh1901	JAK1	-124280	AK4	-57046
chr1	65574001	65574877	Enh1902	JAK1	-142252	AK4	-39074
chr1	65607407	65607603	Enh1903	JAK1	-175318	AK4	-6008
chr1	65643044	65643166	Enh1904	DNAJC6	-132123	AK4	29592
chr1	65687911	65688236	Enh1905	DNAJC6	-87154	AK4	74561
chr1	65719688	65719956	Enh1906	DNAJC6	-55406	AK4	106309
chr1	65720196	65721449	Enh1907	DNAJC6	-54405	AK4	107310
chr1	65731411	65731914	Enh1908	DNAJC6	-43565	AK4	118150
chr1	65895735	65896207	Enh1909	PDE4B	-362226	LEPR	9636
chr1	65941001	65941189	Enh1910	PDE4B	-317102	LEPR	54760
chr1	66016212	66016397	Enh1911	PDE4B	-241892	LEPR	129970
chr1	66020237	66020367	Enh1912	PDE4B	-237895	LEPR	133967
chr1	66020451	66020611	Enh1913	PDE4B	-237666	LEPR	134196
chr1	66030075	66030191	Enh1914	PDE4B	-228064	LEPR	143798
chr1	66081376	66081653	Enh1915	PDE4B	-176682	LEPR	195180
chr1	66671750	66671918	Enh1916	SGIP1	-328131	PDE4B	413637
chr1	66737252	66738310	Enh1917	SGIP1	-262184	PDE4B	479584
chr1	66760349	66760479	Enh1918	SGIP1	-239551
chr1	66760694	66760998	Enh1919	SGIP1	-239119
chr1	66761122	66761349	Enh1920	SGIP1	-238729
chr1	66766395	66766635	Enh1921	SGIP1	-233450
chr1	66766831	66766973	Enh1922	SGIP1	-233063
chr1	66767093	66767276	Enh1923	SGIP1	-232780
chr1	66781230	66781353	Enh1924	SGIP1	-218673
chr1	66781601	66781885	Enh1925	SGIP1	-218222
chr1	66946027	66946671	Enh1926	SGIP1	-53616
chr1	67008097	67008298	Enh1927	TCTEX1D1	-209945	SGIP1	8233
chr1	67008541	67009221	Enh1928	TCTEX1D1	-209262	SGIP1	8916
chr1	67009620	67009917	Enh1929	TCTEX1D1	-208374	SGIP1	9804
chr1	67029511	67029981	Enh1930	TCTEX1D1	-188397	SGIP1	29781
chr1	67396084	67396783	Enh1931	MIER1	5792	SLC35D1	123348
chr1	67396838	67397290	Enh1932	MIER1	6422	SLC35D1	122718
chr1	67397336	67397479	Enh1933	MIER1	6766	SLC35D1	122374
chr1	67400063	67400314	Enh1934	MIER1	9547	SLC35D1	119593
chr1	67410160	67410389	Enh1935	MIER1	19633	SLC35D1	109507
chr1	67410557	67410710	Enh1936	MIER1	19992	SLC35D1	109148
chr1	67592308	67592429	Enh1937	SLC35D1	-72587	IL23R	-39714
chr1	67603892	67604875	Enh1938	SLC35D1	-84602	IL23R	-27699
chr1	67605430	67605596	Enh1939	SLC35D1	-85731	IL23R	-26570
chr1	67605626	67605815	Enh1940	SLC35D1	-85939	IL23R	-26362
chr1	67614283	67614410	Enh1941	SLC35D1	-94565	IL23R	-17736
chr1	67614498	67615057	Enh1942	SLC35D1	-94996	IL23R	-17305
chr1	67629261	67629601	Enh1943	IL23R	-2652
chr1	67655637	67655800	Enh1944	IL12RB2	-117328	IL23R	23636
chr1	67680447	67680613	Enh1945	IL12RB2	-92517	IL23R	48447
chr1	67906878	67907080	Enh1946	GADD45A	-243765	SERBP1	-10910
chr1	68000874	68001085	Enh1947	GADD45A	-149764	SERBP1	-104911
chr1	68025009	68025340	Enh1948	SERBP1	-129106	GADD45A	-125569
chr1	68027674	68027934	Enh1949	SERBP1	-131735	GADD45A	-122940
chr1	68036492	68036847	Enh1950	SERBP1	-140601	GADD45A	-114074
chr1	68038128	68038322	Enh1951	SERBP1	-142156	GADD45A	-112519
chr1	68038394	68038668	Enh1952	SERBP1	-142462	GADD45A	-112213
chr1	68084271	68085020	Enh1953	SERBP1	-188577	GADD45A	-66098
chr1	68091970	68092168	Enh1954	SERBP1	-196000	GADD45A	-58675
chr1	68096825	68097065	Enh1955	SERBP1	-200876	GADD45A	-53799
chr1	68097253	68097458	Enh1956	SERBP1	-201287	GADD45A	-53388
chr1	68097784	68098235	Enh1957	SERBP1	-201941	GADD45A	-52734
chr1	68098854	68099092	Enh1958	SERBP1	-202904	GADD45A	-51771
chr1	68111148	68111300	Enh1959	SERBP1	-215155	GADD45A	-39520
chr1	68152652	68153118	Enh1960	GADD45A	2141	GNG12	146265
chr1	68165997	68166366	Enh1961	GADD45A	15438	GNG12	132968
chr1	68177188	68177456	Enh1962	GADD45A	26578	GNG12	121828
chr1	68178609	68178807	Enh1963	GADD45A	27964	GNG12	120442
chr1	68179357	68179754	Enh1964	GADD45A	28812	GNG12	119594
chr1	68189128	68189304	Enh1965	GADD45A	38472	GNG12	109934
chr1	68189669	68190481	Enh1966	GADD45A	39331	GNG12	109075
chr1	68190965	68191446	Enh1967	GADD45A	40462	GNG12	107944
chr1	68201303	68202714	Enh1968	GADD45A	51265	GNG12	97141
chr1	68214569	68214962	Enh1969	GADD45A	64022	GNG12	84384
chr1	68215038	68216234	Enh1970	GADD45A	64892	GNG12	83514
chr1	68225390	68225797	Enh1971	GNG12	73556	GADD45A	74850
chr1	68236458	68236775	Enh1972	GNG12	62533	GADD45A	85873
chr1	68280575	68280843	Enh1973	GNG12	18441	GADD45A	129965
chr1	68280935	68281423	Enh1974	GNG12	17971	GADD45A	130435
chr1	68282131	68282436	Enh1975	GNG12	16866	GADD45A	131540
chr1	68316002	68316368	Enh1976	GNG12	-17035	DIRAS3	201129
chr1	68346643	68346907	Enh1977	GNG12	-47625	DIRAS3	170539
chr1	68362949	68363328	Enh1978	GNG12	-63989	DIRAS3	154175
chr1	68374354	68374693	Enh1979	GNG12	-75374	DIRAS3	142790
chr1	68567898	68568049	Enh1980	DIRAS3	-50660	WLS	130254
chr1	68611004	68611205	Enh1981	DIRAS3	-93791	WLS	87123
chr1	68611304	68611537	Enh1982	DIRAS3	-94107	WLS	86807
chr1	68611706	68612431	Enh1983	DIRAS3	-94755	WLS	86159
chr1	68643317	68643498	Enh1984	DIRAS3	-126094	WLS	54820
chr1	68643537	68643905	Enh1985	DIRAS3	-126407	WLS	54507
chr1	68643976	68644323	Enh1986	DIRAS3	-126836	WLS	54078
chr1	68662789	68663580	Enh1987	DIRAS3	-145871	WLS	35043
chr1	68663826	68664156	Enh1988	DIRAS3	-146677	WLS	34237
chr1	68779837	68780006	Enh1989	WLS	-81694	RPE65	135720
chr1	68835039	68835272	Enh1990	WLS	-136928	RPE65	80486
chr1	68835485	68835872	Enh1991	WLS	-137451	RPE65	79963
chr1	68836305	68836443	Enh1992	WLS	-138146	RPE65	79268
chr1	68844565	68844816	Enh1993	WLS	-146463	RPE65	70951
chr1	68849761	68850045	Enh1994	WLS	-151675	RPE65	65739
chr1	68850438	68850662	Enh1995	WLS	-152322	RPE65	65092
chr1	69169092	69169459	Enh1996	DEPDC1	-206479
chr1	69734984	69735208	Enh1997	LRRC7	-490762
chr1	69735600	69735873	Enh1998	LRRC7	-490121
[truncated: 60,017 more rows]
[truncated: 3 more columns]
